# Supplementary material for: Phenotypic and Multi-Omics Characterization of Escherichia coli K-12 Adapted to Chlorhexidine Identifies the Role of MlaA and Other Cell Envelope Alterations Regulated by Stress Inducible Pathways in CHX Resistance
Source: Front Mol Biosci. 2021 May 19;8:659058. doi: 10.3389/fmolb.2021.659058 (PMC8170033; doi:10.3389/fmolb.2021.659058)
Supplement: Supplementary file 1 [file Data_Sheet_1.xlsx]

## Sheet: Table S1
Table S1. Gradual exposure concentrations (µg/mL) used to generate tolerant isolates
Day	CHXR1	CHXR2	CHXR3
1	0.4	0.4	0.4
2	0.4	0.4	0.4
3	0.4	0.4	0.4
4	0.4	0.4	0.4
5	0.4	0.4	0.4
6	0.4	0.4	0.4
7	0.4	0.4	0.4
8	0.4	0.4	0.4
9	0.4	0.4	0.4
10	0.4	0.4	0.4
11	0.4	0.4	0.4
12	0.4	0.4	0.4
13	0.4	2.4	2.4
14	0.4	0.4	0.4
15	2.4	2.4	2.4
16	2.4	2.4	2.4
17	2.4	2.4	2.4
18	2.4	2.4	2.4
19	2.4	2.4	2.4
20	2.4	2.4	2.4

## Sheet: Table S2
Table S2. Statistical analysis results for Kruskal Wallis tests of growth curves comparing WT, CHXR, and JW2343-KC (ΔmlaA) strains in various media.
LB	Number of families	1
	Number of comparisons per family	6
	Alpha	0.05
	Dunn's multiple comparisons test	Mean rank diff.	Significant?	Adjusted P Value
	WT vs. CHXR	-45.4	Yes	0.0004
	WT vs. WT+CHX	11.68	No	>0.9999
	WT vs. CHXR+CHX	-69.96	Yes	<0.0001
	CHXR vs. WT+CHX	57.08	Yes	<0.0001
	CHXR vs. CHXR+CHX	-24.56	No	0.1926
	WT+CHX vs. CHXR+CHX	-81.64	Yes	<0.0001
	WT vs. ΔmlaA	-33.44	Yes	0.0211
	WT vs. WT+CHX	-0.07143	No	>0.9999
	WT vs. ΔmlaA+CHX	-32.08	Yes	0.0307
	ΔmlaA vs. WT+CHX	33.37	Yes	0.0216
	ΔmlaA vs. ΔmlaA+CHX	1.357	No	>0.9999
	WT+CHX vs. ΔmlaA+CHX	-32.01	Yes	0.0313
MHB	Number of families	1
	Number of comparisons per family	6
	Alpha	0.05
	Dunn's multiple comparisons test	Mean rank diff.	Significant?	Adjusted P Value
	WT vs. CHXR	-30.34	Yes	0.0487
	WT vs. WT+CHX	2.643	No	>0.9999
	WT vs. CHXR+CHX	-30.1	No	0.0517
	CHXR vs. WT+CHX	32.98	Yes	0.024
	CHXR vs. CHXR+CHX	0.2347	No	>0.9999
	WT+CHX vs. CHXR+CHX	-32.74	Yes	0.0256
	WT vs. ΔmlaA	-36.88	Yes	0.0077
	WT vs. WT+CHX	-0.602	No	>0.9999
	WT vs. ΔmlaA+CHX	-40.85	Yes	0.0022
	ΔmlaA vs. WT+CHX	36.28	Yes	0.0093
	ΔmlaA vs. ΔmlaA+CHX	-3.969	No	>0.9999
	WT+CHX vs. ΔmlaA+CHX	-40.24	Yes	0.0027
TSB	Number of families	1
	Number of comparisons per family	6
	Alpha	0.05
	Dunn's multiple comparisons test	Mean rank diff.	Significant?	Adjusted P Value
	WT vs. CHXR	-37.05	Yes	0.0073
	WT vs. WT+CHX	-21.88	No	0.3375
	WT vs. CHXR+CHX	-48.5	Yes	0.0001
	CHXR vs. WT+CHX	15.17	No	>0.9999
	CHXR vs. CHXR+CHX	-11.45	No	>0.9999
	WT+CHX vs. CHXR+CHX	-26.62	No	0.121
LB+Glc	Number of families	1
	Number of comparisons per family	6
	Alpha	0.05
	Dunn's multiple comparisons test	Mean rank diff.	Significant?	Adjusted P Value
	WT vs. CHXR	-28.15	No	0.0841
	WT vs. WT+CHX	3.755	No	>0.9999
	WT vs. CHXR+CHX	-63.77	Yes	<0.0001
	CHXR vs. WT+CHX	31.91	Yes	0.0322
	CHXR vs. CHXR+CHX	-35.61	Yes	0.0113
	WT+CHX vs. CHXR+CHX	-67.52	Yes	<0.0001
DG	Number of families	1
	Number of comparisons per family	6
	Alpha	0.05
	Dunn's multiple comparisons test	Mean rank diff.	Significant?	Adjusted P Value
	WT vs. CHXR	-29.3	No	0.0635
	WT vs. WT+CHX	4.602	No	>0.9999
	WT vs. CHXR+CHX	-44.78	Yes	0.0006
	CHXR vs. WT+CHX	33.9	Yes	0.0186
	CHXR vs. CHXR+CHX	-15.48	No	>0.9999
	WT+CHX vs. CHXR+CHX	-49.38	Yes	<0.0001
	WT vs. ΔmlaA	-57.38	Yes	<0.0001
	WT vs. WT+CHX	-39.55	Yes	0.0033
	WT vs. ΔmlaA+CHX	-62.62	Yes	<0.0001
	ΔmlaA vs. WT+CHX	17.83	No	0.7189
	ΔmlaA vs. ΔmlaA+CHX	-5.245	No	>0.9999
	WT+CHX vs. ΔmlaA+CHX	-23.07	No	0.2646
M9	Number of families	1
	Number of comparisons per family	6
	Alpha	0.05
	Dunn's multiple comparisons test	Mean rank diff.	Significant?	Adjusted P Value
	WT vs. CHXR	-34.34	Yes	0.0164
	WT vs. WT+CHX	11.15	No	>0.9999
	WT vs. CHXR+CHX	-43.96	Yes	0.0008
	CHXR vs. WT+CHX	45.49	Yes	0.0004
	CHXR vs. CHXR+CHX	-9.622	No	>0.9999
	WT+CHX vs. CHXR+CHX	-55.11	Yes	<0.0001
CHXR represents the mean OD600nm values from 24 hrs growth curves of all three CHXR1-3 isolates in biological duplicate (n=18).

## Sheet: Table S3
Table S3. Summary of calculated growth curve doubling time rates (in minutes) and mean colony forming units (CFU)/mL values after 24 hrs of growth for CHXR1-3 isolates and WT strains.
	Doubling time growth rates (min)
Media	WT	CHXR	ΔmlaA	% Difference of WT and ΔmlaA	% Difference of WT and CHXR	WT CFU/mL* ± SD	WT 24 hr OD600nm	CHXR CFU/mL* ± SD	CHXR 24 hr OD600nm
LB+	27.524	34.1676	27.01	-1.9%	0.241374	7.31 x 108 ± 4.8 x 107	0.91 ±0.06	9.56 x108 ± 6.1 x 107	1.25 ±0.07
LB	21.7651	24.2798	21.21	-2.61%	0.115535	7.81 x 108 ± 6.4 x 107	0.96 ±0.08	8.07 x 108 ± 3.9 x 107	1.30 ±0.03
TSB+	11.583	14.3341	---	---	0.237506	1.77 x109 ± 4.1 x 107	1.77 ±0.05	1.31 x109 ± 5.0 x 107	1.84 ±0.06
TSB	26.2705	30.1325	---	---	0.147008	1.42 x109 ± 5.9 x 107	1.64 ±0.08	1.44 x109 ± 2.0 x 107	1.80 ±0.03
MHB+	30.9648	32.9625	29.98	-3.28%	0.0645161	1.20 x 109 ± 5.1 x 107	1.46 ±0.07	1.13 x109 ± 2.5 x 107	1.63 ±0.03
MHB	41.4438	40.0663	40.39	-2.61%	-0.033237	1.15 x 109 ± 7.0 x 107	1.47 ±0.09	1.03 x 109 ± 2.4 x 107	1.61 ±0.03
LB+GLC+	27.1503	31.4257	---	---	0.157473	6.56 x 108 ± 1.8 x 107	0.82 ±0.02	7.67 x108 ± 1.7 x 108	1.13 ±0.22
LB+GLC	18.9178	23.2366	---	---	0.228294	6.41 x 108 ± 5.7 x 107	0.82 ±0.07	7.24 x108 ± 2.2 x108	1.03 ±0.36
M9+	92.5224	76.7747	---	---	-0.170205	5.39 x 108 ± 9.8 x 107	0.67 ±0.12	6.32 x108 ± 1.9 x 107	0.94 ±0.10
M9	75.5611	100.968	---	---	0.336247	6.01 x 108 ± 2.6 x 107	0.75 ±0.03	6.11 x108 ± 9.7 x 106	0.93 ±0.10
DG+	74.8674	67.878	73.98	-1.19%	-0.0933573	3.84 x 108 ± 6.3 x 107	0.48 ±0.08	4.41 x108 ± 3.8 x 107	0.65 ±0.04
DG	67.4049	49.0839	66.67	-1.1%	-0.271805	4.15 x108 ± 6.6 x107	0.50 ±0.08	5.12 x 108 ± 4.3 x 107	0.64 ±0.05
+: indicates presence of 0.4 µg/mL CHX
Doubling time results are the mean of 3 biological replicates (n=3)
Percentage (% ) difference was calculated as (CHXR/WT)-1
*CFU/mL values determined from LB agar plated colony counts of 100 µl 10-7 dilutions of 24 hr OD600 nm growth curve cultures (n=3)
SD; standard deviation

## Sheet: Table S4
Table S4. A summary of the whole cell extracted protein proteomic data for mid-log cultures of CHXR1 isolates and the unadapted WT strains in biological triplicate.
Significant	-LOG(P-value)	Difference (WT-CHXR)	Protein ID	Protein	ANOVA Significant	-Log ANOVA P-value	In Coding SNV list	In non-coding SNV list	CHX-R1	CHX-R2	CHX-R3	WT-R1	WT-R2	WT-R3
	0	5.60898	P0ACH5	MARA	+	3.27639	FALSE	FALSE	18.4037	18.3714	18.4688	NaN	NaN	24.0236
	1.87766	5.32701	P0A9M0	LON	+	4.92194	FALSE	TRUE	21.7398	22.8732	25.8444	28.4053	28.6767	29.3564
	0	5.29703	P04949	FLIC		0.108489	FALSE	FALSE	NaN	18.917	NaN	23.765	24.1656	24.7116
	2.16533	5.0607	P0AAE8	CADB	+	2.6733	FALSE	FALSE	NaN	19.9623	20.1327	26.05	24.0375	25.237
+	2.48236	4.43408	P0AAD8	TDCC	+	1.59892	FALSE	FALSE	18.7892	20.3725	20.4458	25.0496	23.478	24.3821
	2.0796	4.39244	P0ABQ2	GARR	+	3.70842	FALSE	FALSE	NaN	23.9061	22.6433	27.123	28.4617	27.4168
	1.45161	4.32365	P0ABN9	DCUB	+	1.85303	FALSE	FALSE	19.6855	22.0768	NaN	26.0033	24.0245	25.5866
+	3.33334	4.20411	P02931	OMPF	+	3.46872	FALSE	FALSE	27.031	26.044	27.3496	31.0467	31.1223	30.8679
	0	3.98884	P76273	RSMF		0	FALSE	FALSE	20.403	NaN	NaN	NaN	NaN	24.3919
+	3.45284	3.88057	P0A9H3	LDCI	+	4.5028	FALSE	FALSE	27.2166	28.1552	27.7144	31.6832	31.1671	31.8776
	1.17891	3.68174	P0AGF6	TDCB	+	3.79209	FALSE	FALSE	21.8671	25.9582	25.8826	29.3996	27.6549	27.6986
	2.2135	3.58687	P42632	TDCE	+	2.43368	FALSE	FALSE	26.1755	28.2353	27.6127	31.4891	30.4876	30.8074
	0.917716	3.40032	P26459	APPC		0.769338	FALSE	FALSE	NaN	21.3125	18.7789	23.7526	NaN	23.1394
	0.838992	3.11501	P11350	NARI		0.91206	FALSE	FALSE	19.185	16.7064	17.5741	19.2147	NaN	22.6589
	1.24247	3.10883	P69739	MBHS		1.1707	FALSE	FALSE	19.8497	23.6506	22.1774	25.2017	24.2391	25.5635
	0.8191	2.86567	P42630	TDCG		0.8191	FALSE	FALSE	20.3569	20.7596	NaN	24.0744	21.18	25.0173
	0.550222	2.67795	P71243	WCAL		0.280397	FALSE	FALSE	18.1038	23.3585	25.0733	24.7195	25.7729	24.077
	0.805597	2.58214	P00861	DCDA		0.858914	FALSE	FALSE	23.5617	26.8734	27.9006	29.1845	29.5754	27.3222
	0	2.57132	P23200	MGLC		0.405042	FALSE	FALSE	NaN	19.6527	NaN	22.3123	NaN	22.1356
	0.694143	2.5654	Q46811	YGFK	+	1.64542	FALSE	FALSE	NaN	22.3111	21.0544	25.9191	22.0031	24.8223
	1.58159	2.44281	P75694	YAHO	+	1.52887	FALSE	FALSE	20.2518	22.311	21.2293	23.8554	22.9752	24.2899
	2.45663	2.35403	P14407	FUMB	+	2.7742	FALSE	FALSE	25.4554	26.1072	25.6151	28.6026	27.4784	28.1587
	2.28418	2.29364	P00561	AK1H	+	4.43992	FALSE	FALSE	26.8002	26.6565	26.3085	29.5285	28.1883	28.9292
	1.29581	2.29108	P0AGL2	TDCF	+	2.00422	FALSE	FALSE	24.9612	26.7886	27.2541	29.1157	27.7394	29.022
	0.576677	2.26258	P0AAD2	MTR		0.487619	FALSE	FALSE	20.2985	24.6308	NaN	24.7648	24.221	25.196
	1.31475	2.25372	P77334	PDER	+	1.75217	FALSE	FALSE	19.4993	20.7525	NaN	21.8287	22.1457	23.1645
	0.755536	2.20233	P0ACQ7	TDCA		0.46222	FALSE	FALSE	17.6521	20.5741	20.3127	22.1457	NaN	21.2849
	1.19002	2.16905	P0ABK9	NRFA		1.25464	FALSE	FALSE	20.599	22.2327	22.7243	25.0733	23.1288	23.861
	1.28144	2.11947	P0A996	GLPC		0.481902	FALSE	FALSE	23.0478	23.7308	21.82	24.9529	24.0711	25.933
	1.32542	2.10595	P39180	AG43	+	2.78089	FALSE	FALSE	27.5441	25.348	25.7029	28.5274	27.7108	28.6747
	1.42323	1.97894	P45470	YHBO	+	3.78794	FALSE	FALSE	21.6006	23.2005	21.1339	23.6761	23.948	24.2478
	1.52308	1.96603	P65807	YGEY	+	2.83038	FALSE	FALSE	24.1793	24.5515	23.9954	27.2418	25.2619	26.1206
	0.684216	1.95221	P07102	PPA		1.31556	FALSE	FALSE	22.7365	24.4859	21.1994	25.2005	23.0552	26.0228
	0.398903	1.90927	P0ADA7	OSMB		0.863252	FALSE	FALSE	NaN	22.8794	24.1834	NaN	27.1141	23.7673
	1.82492	1.89739	P30130	FIMD	+	1.34303	FALSE	FALSE	24.6231	24.549	25.5222	27.3766	26.1909	26.819
	1.44205	1.85823	P08201	NIRB	+	1.89349	FALSE	FALSE	24.8417	24.2009	23.1241	26.2867	25.2598	26.1948
	0.443341	1.82804	P67624	YHEU		0.280597	FALSE	FALSE	21.4083	21.0047	19.2141	20.416	24.3248	NaN
	1.72156	1.82367	P13033	GLPB		1.03512	FALSE	FALSE	23.5339	24.6128	24.999	26.5779	25.9314	26.1074
	1.37284	1.79163	P39829	GARD	+	1.73042	FALSE	FALSE	NaN	21.67	22.1219	23.4973	24.4315	23.134
	0.969004	1.77746	P31600	NFRA	+	1.44232	FALSE	FALSE	NaN	21.2481	19.318	21.7244	21.9413	22.5158
	1.37013	1.75124	P76172	YNFD	+	1.82124	FALSE	FALSE	21.3031	20.9008	NaN	22.5382	NaN	23.1681
	0.731803	1.68624	P0A843	TATE		0.619819	FALSE	FALSE	19.1973	22.3584	21.843	23.6037	22.3534	22.5003
	0	1.6819	P64616	YHCO		1.31919	FALSE	FALSE	NaN	NaN	20.5117	NaN	22.1936	NaN
	0.930648	1.6809	P00547	KHSE		0.795057	FALSE	FALSE	21.2638	21.7129	NaN	23.9569	22.031	23.5199
	1.76561	1.66693	P0A6L4	0A	+	4.479	FALSE	FALSE	26.6167	26.807	26.7234	27.5551	28.6621	28.9306
	0.520847	1.63375	P37595	IAAA		1.03119	FALSE	FALSE	NaN	21.746	18.3016	21.6823	21.2828	22.0075
	0	1.62534	P31466	ADEP		0.091657	FALSE	FALSE	NaN	NaN	25.3976	NaN	NaN	27.023
	0.930701	1.62051	P76402	YEGP		1.09074	FALSE	FALSE	23.3756	24.6391	22.514	25.6076	24.0705	25.712
	0.692355	1.61042	P76491	5DNU		0.774649	FALSE	FALSE	23.8029	23.1121	24.1765	26.5812	26.0339	23.3077
	0.621982	1.60963	P43329	HRPA		0.779521	FALSE	FALSE	23.3045	24.0777	20.456	24.7889	23.5104	24.3678
	1.0617	1.60925	P0ACD8	MBHL		1.14071	FALSE	FALSE	25.8261	27.5873	25.7031	28.4978	27.264	28.1825
	0	1.59981	P39337	YJGM	+	2.20891	FALSE	FALSE	NaN	NaN	20.7451	22.5356	NaN	22.1542
	0.574975	1.56888	Q46803	YGEW		0.574975	FALSE	FALSE	NaN	23.6808	22.6769	26.4291	23.799	24.0151
	0.331452	1.55605	P45468	YRAQ		0.305609	FALSE	FALSE	19.2862	21.0201	21.4777	19.9256	NaN	24.3758
	0.377859	1.52747	P0A731	MGSA		0.141564	FALSE	FALSE	22.7546	25.3184	27.9538	26.911	28.2198	25.4784
	0.534718	1.50961	P65292	YGDI	+	2.19185	FALSE	FALSE	22.0365	25.4705	23.9121	25.9152	23.8238	26.2089
	1.28614	1.48109	P08190	FIMG	+	1.44186	FALSE	FALSE	22.7428	24.2054	23.8479	25.2172	24.4828	25.5394
	0.627617	1.46894	P0AG84	YGHA	+	2.09187	FALSE	FALSE	23.8306	25.556	21.9641	25.3512	24.8937	25.5126
	1.86	1.44857	P0A8Y3	YIHX	+	1.85637	FALSE	FALSE	22.3158	21.8128	22.935	23.6691	24.0408	23.6993
	1.47913	1.43072	P37182	HYBD		1.29579	FALSE	FALSE	21.7491	22.5513	21.797	23.5892	22.7768	24.0236
	0.81413	1.41364	P76621	GLAH	+	1.50015	FALSE	FALSE	23.9946	26.7274	25.7394	27.0751	26.8281	26.7991
	1.13074	1.3945	P0AA53	QMCA	+	1.45474	FALSE	FALSE	23.3551	24.527	22.5588	24.8735	24.705	25.0459
	0.920378	1.35604	P0AAJ8	HYBA	+	1.34068	FALSE	FALSE	23.6426	24.7698	25.1633	26.187	24.8753	26.5816
	0.923387	1.35255	P0AG80	UGPB	+	2.15939	FALSE	FALSE	22.497	22.1934	21.0026	23.0117	22.5101	24.2288
	0.478819	1.34733	P37197	YHJA		0.269726	FALSE	FALSE	20.6845	22.6064	NaN	23.9455	23.4377	21.5951
	0.850122	1.33871	P0AC51	ZUR		1.32384	FALSE	FALSE	21.6729	23.0468	21.2862	23.9466	22.3494	23.726
	0	1.32766	Q47690	MMUM		0.408796	FALSE	FALSE	21.5959	22.9676	NaN	NaN	NaN	23.6094
	0.528887	1.31263	P23367	MUTL		0.583892	FALSE	FALSE	17.9612	21.2441	21.1109	21.7361	21.0288	21.4892
	1.66488	1.31086	P0AAT9	YBEL	+	3.5763	FALSE	FALSE	25.713	26.6221	25.5293	27.4704	27.2706	27.0559
	0.34071	1.28718	P21362	YCIF	+	2.34779	FALSE	FALSE	19.4256	22.544	23.2207	NaN	23.0496	22.985
	0.545196	1.27222	P39835	GNTT		0.640567	FALSE	FALSE	19.8092	NaN	20.4449	22.1748	19.9269	22.0959
	2.22269	1.2687	P02943	LAMB		0.709733	FALSE	FALSE	28.1419	27.5053	28.268	29.2427	29.2957	29.1829
	0.733764	1.26666	P39310	YTFB		0.618624	FALSE	FALSE	22.7907	22.894	22.1183	22.7444	23.561	25.2975
	1.51012	1.26457	P27550	ACSA	+	3.08688	FALSE	FALSE	25.6493	25.748	26.2655	27.5147	26.4795	27.4624
	0.867999	1.26456	P0AFW2	RMF	+	1.64815	FALSE	FALSE	24.3647	24.8345	22.8928	25.3369	24.682	25.8667
	1.83164	1.26272	P00934	THRC	+	5.92389	FALSE	FALSE	26.7154	26.3546	26.3047	28.1967	27.2316	27.7346
	0.329539	1.25756	P69423	TATC		0.11643	FALSE	FALSE	18.9717	20.6121	23.2377	21.4244	21.0607	24.109
	3.04317	1.2492	P0A9I8	NIRD		1.31362	FALSE	FALSE	20.6825	NaN	20.4778	21.8751	21.7458	21.8672
	0.322717	1.24837	P23872	AES		0.164152	FALSE	FALSE	NaN	19.0039	17.3504	20.5965	NaN	18.2545
	0.404519	1.24779	P64519	YODD		1.07643	FALSE	FALSE	NaN	22.3057	25.103	24.1352	25.9823	24.7389
	1.07134	1.24342	P0AGD1	SODC		0.241023	FALSE	FALSE	21.3162	21.6302	20.6474	21.6897	22.3513	23.2831
	0.591	1.24237	P23871	HEMH		1.05895	FALSE	FALSE	21.3432	19.4565	21.486	21.821	20.9393	23.2526
	0	1.23763	P0AF43	YJBB		0	FALSE	FALSE	NaN	22.2981	NaN	23.5358	NaN	NaN
	1.39724	1.21995	P45425	0K	+	1.92151	FALSE	FALSE	22.8908	23.6206	22.8153	23.8057	24.2838	24.897
	2.48211	1.21672	P06129	BTUB	+	2.54805	FALSE	FALSE	24.5945	24.0884	24.5487	25.7871	25.4235	25.671
	1.56247	1.21292	P09551	ARGT	+	3.19332	FALSE	FALSE	23.3401	23.6954	23.6714	24.7676	24.2032	25.3749
	0.635498	1.20284	P42620	YQJG	+	2.33838	FALSE	FALSE	21.717	24.363	21.981	23.9631	23.6157	24.0906
	1.04885	1.20176	P75682	YAGE	+	3.82945	FALSE	FALSE	22.1052	22.4507	22.0578	NaN	22.7923	24.0204
	0.786749	1.1925	P39265	ALSB	+	1.53352	FALSE	FALSE	22.3704	23.3897	22.6992	NaN	23.3142	24.7103
	0.680961	1.18962	P11447	ARLY		0.784671	FALSE	FALSE	21.6177	24.1118	22.6334	24.3328	24.2728	23.3262
	2.43163	1.17873	P0A6V8	GLK	+	3.4322	FALSE	FALSE	24.4528	24.6862	24.4561	25.3548	25.8947	25.8818
	0.223777	1.17683	P76407	YEGS		0.342485	FALSE	FALSE	22.0507	22.2351	19.2994	20.2542	24.4897	NaN
	1.03489	1.17423	P0AEW9	K1PF	+	1.51313	FALSE	FALSE	23.7446	25.2882	25.0958	25.5104	25.8712	26.2696
	0.650579	1.16467	P75777	YBHG	+	1.69645	FALSE	FALSE	24.4566	25.0984	22.6634	25.5828	24.5326	25.597
	1.56343	1.1438	P0ABN5	DCUA	+	1.8036	FALSE	FALSE	25.8615	25.5626	25.5347	27.3955	26.3019	26.6929
	1.67235	1.14038	P25888	RHLE	+	1.78474	FALSE	FALSE	21.2538	NaN	20.906	22.5503	22.1386	21.972
	1.09739	1.13511	P0A8G6	NQOR	+	2.04034	FALSE	FALSE	28.6083	29.5592	28.154	29.8323	29.5101	30.3843
	0.61544	1.13423	P0A901	BLC	+	1.74967	FALSE	FALSE	23.4767	24.5255	22.336	24.9296	23.5315	25.2798
	1.52878	1.12739	P0ACE0	MBHM	+	2.17204	FALSE	FALSE	27.3491	27.7255	27.6838	29.1461	28.0914	28.9029
	0.827501	1.12274	P08394	RECB		0.203263	FALSE	FALSE	23.0685	24.6318	24.8586	25.4305	25.7232	24.7735
	0.999492	1.10921	P76034	YCIT		0.723054	FALSE	FALSE	21.0892	21.3762	22.2937	22.7624	NaN	22.6288
	0.483635	1.10851	P0AGC3	SLT		0.774036	FALSE	FALSE	21.0927	24.0937	23.6271	23.7185	23.6704	24.7501
	0	1.10727	P33018	SFGH2		0.0216436	FALSE	FALSE	20.3372	NaN	NaN	NaN	21.4445	NaN
	1.12261	1.10638	P00805	ASPG2		1.11554	FALSE	FALSE	28.2194	29.2751	29.0611	30.6018	29.4869	29.7859
	0.524657	1.10208	P77748	YDIJ		0.601658	FALSE	FALSE	NaN	22.1226	21.5191	22.0474	22.5092	24.2122
	0.482418	1.10179	P0AB46	YMGD		1.10013	FALSE	FALSE	23.4798	23.3372	NaN	23.6516	25.3689	NaN
	0.369106	1.08846	P0ACM2	RSPR		0.0664313	FALSE	FALSE	21.4246	22.0802	NaN	21.8848	21.9955	24.6424
	0.364283	1.08727	P18392	RSTB	+	1.5163	FALSE	FALSE	24.5657	21.7896	21.9189	23.466	24.2246	NaN
	0.990417	1.08147	P77581	ASTC	+	2.90947	FALSE	FALSE	23.3919	24.5348	24.4953	25.5735	24.524	25.5689
	1.91317	1.08119	P0ACY3	YEAG	+	4.75187	FALSE	FALSE	26.4974	27.3335	26.8695	27.9057	27.9411	28.0971
	0.579317	1.07966	P24183	FDNG		0.249475	FALSE	FALSE	22.667	24.3596	22.666	25.2083	23.1481	24.5753
	0	1.06997	P52076	QSEB	+	1.55982	FALSE	FALSE	NaN	21.289	NaN	22.5276	22.2115	22.3379
	1.71588	1.06922	P0ABK2	CYDB		0.669582	FALSE	FALSE	26.3674	26.5291	26.2623	27.5649	26.9409	27.8606
	1.2823	1.05377	P37685	ALDB	+	3.53933	FALSE	FALSE	25.0544	26.0142	25.6336	26.4502	26.2707	27.1426
	0.997522	1.05246	P37642	YHJD	+	1.91863	FALSE	FALSE	21.4445	21.5097	20.2332	22.3468	21.5776	22.4202
	1.89676	1.05229	P0AAA1	YAGU	+	3.57468	FALSE	FALSE	22.5784	23.2497	22.8078	24.2162	23.8387	23.7379
	0.716472	1.04957	P37615	YHHM		0.5813	FALSE	FALSE	21.7942	21.9777	21.2771	22.0397	22.1553	24.0027
	0.838937	1.04833	P03024	GALR		0.435777	FALSE	FALSE	21.3522	20.6283	21.175	21.4896	NaN	22.7107
	1.19418	1.04415	P0AES2	GUDD	+	1.40749	FALSE	FALSE	21.9443	21.9971	21.1502	22.1486	23.1724	22.9031
	0.620862	1.04065	P24202	MRR		0.113572	FALSE	FALSE	24.6972	25.2423	22.9842	25.6361	24.7019	25.7077
	1.41021	1.03761	P0AFH8	OSMY	+	2.0416	FALSE	FALSE	27.3313	28.3124	27.4222	28.8697	28.4468	28.8623
	1.22377	1.02887	P68206	YJBJ	+	3.7503	FALSE	FALSE	26.2644	27.356	26.6569	27.7688	27.3951	28.2
	0.634266	1.02813	P75809	YBJI		1.13031	FALSE	FALSE	21.3611	23.3596	23.3174	23.8435	24.1723	23.1067
	0.441718	1.0223	P33341	YEHB		0.13315	FALSE	FALSE	20.9511	22.2767	19.7342	21.8877	NaN	22.1316
	0.926445	1.01632	P0ADB7	ECNB	+	1.63397	FALSE	FALSE	25.8433	27.1891	25.8103	27.2595	26.9058	27.7264
	0.752724	1.01409	P0A921	PA1		1.31162	FALSE	FALSE	21.2163	22.762	23.0204	22.8886	23.3758	23.7765
	0.892479	1.00242	P23847	DPPA	+	4.88404	FALSE	FALSE	25.4014	26.2327	26.8974	26.7155	27.7266	27.0966
	0.595029	0.996277	P77245	MURR		0.60086	FALSE	FALSE	24.0945	24.7881	NaN	26.189	25.6606	24.4631
	0.695284	0.996102	P56580	PTHB	+	2.09533	FALSE	FALSE	24.4981	24.2468	23.4737	26.2197	24.4948	24.4924
	0.591533	0.994133	P0AEF0	DNAC		0.827398	FALSE	FALSE	20.5606	20.2791	20.5487	NaN	20.5173	22.3966
	0.784769	0.991901	P76145	TAM	+	1.69364	FALSE	FALSE	21.8652	23.5619	22.0507	23.4447	23.1136	23.8952
	1.20789	0.987923	P05793	ILVC	+	2.98651	FALSE	FALSE	24.6639	23.6059	23.7084	24.8139	25.3502	24.778
	0.779134	0.984714	P52095	DCLZ	+	1.52966	FALSE	FALSE	22.6863	23.0685	NaN	23.2516	24.6264	23.7083
	0.843053	0.983795	P77318	YDEN	+	1.52398	FALSE	FALSE	23.5429	25.1434	24.8277	25.0256	25.6888	25.751
	0	0.982216	P77625	HXPA		0.231838	FALSE	FALSE	23.3001	NaN	NaN	24.0293	24.5353	NaN
	0.159388	0.980399	P0C093	SLMA		0.404556	FALSE	FALSE	25.0777	20.0055	27.1275	26.0444	25.893	23.2145
	0.349405	0.978433	P29013	YCGB		0.718763	FALSE	FALSE	23.0898	22.8248	NaN	23.7173	22.5576	25.5321
	0.491008	0.975061	P27859	TATD	+	1.49415	FALSE	FALSE	19.5893	21.7236	20.3299	21.9856	20.3366	22.2458
	1.96089	0.974216	P0A9C0	GLPA		0.480561	FALSE	FALSE	25.5896	25.4125	24.9799	26.5169	26.1024	26.2855
	0	0.970198	P56262	DLHH	+	2.26252	FALSE	FALSE	NaN	NaN	22.8786	23.5821	NaN	24.1155
	1.14776	0.966028	P0AB14	YCCJ	+	1.9583	FALSE	FALSE	24.7388	25.4488	24.0934	25.633	25.835	25.7111
	0	0.965715	P0AAG0	DPPD		0.768412	FALSE	FALSE	20.8785	NaN	NaN	21.775	21.9135	NaN
	0.214781	0.962193	P75793	PFLF		0.0432522	FALSE	FALSE	25.9455	22.6424	26.8838	25.6673	NaN	26.5716
	1.71162	0.961388	P0A7U7	RS20	+	1.77561	FALSE	FALSE	26.9677	27.8255	27.3626	28.2958	28.4601	28.2841
	1.80363	0.954552	P0A8M3	SYT	+	4.18313	FALSE	FALSE	29.0921	28.7325	28.8239	30.1634	29.4429	29.9058
	0.49771	0.939838	P09099	XYLB		0.162102	FALSE	FALSE	22.7654	NaN	21.7574	23.6817	22.1328	23.7892
	0.593752	0.93843	P64585	YQJE	+	1.40507	FALSE	FALSE	23.4677	21.6183	21.911	23.3026	22.5417	23.968
	0.566288	0.937035	P0AF70	YJEI		0.337092	FALSE	FALSE	25.9796	25.8917	25.4646	26.7919	25.4361	27.919
	1.78168	0.93218	P0AE45	YTFL	+	1.4141	FALSE	FALSE	NaN	22.2579	22.0997	23.0753	23.3711	22.8865
	1.02417	0.932167	P0A991	ALF1	+	2.41789	FALSE	FALSE	28.0763	29.1636	27.8716	29.1655	29.1445	29.598
	1.05352	0.931281	Q46857	DKGA	+	2.3036	FALSE	FALSE	25.7768	26.7019	25.4824	26.902	26.5912	27.2617
	0.858547	0.931171	P0AA97	YAEQ		0.265427	FALSE	FALSE	NaN	21.4956	20.9669	22.4465	NaN	21.8783
	0.949694	0.923904	P77213	GCS2	+	4.04669	FALSE	FALSE	20.9937	22.3788	21.9754	22.4065	22.6403	23.0728
	0.799985	0.921497	P76193	YNHG	+	1.96806	FALSE	FALSE	24.0793	24.5511	23.1406	25.0209	24.1992	25.3154
	0.89555	0.918705	P15877	DHG	+	3.63481	FALSE	FALSE	24.0654	22.9473	23.8195	24.3473	24.058	25.183
	1.59719	0.916166	P0A8G3	UXAC	+	3.04696	FALSE	FALSE	25.5839	26.1989	25.8307	26.4286	26.8433	27.0902
	1.08523	0.915717	P07649	TRUA	+	2.99923	FALSE	FALSE	23.432	23.0567	22.7133	23.6244	23.6659	24.6588
	0	0.901005	P0A6L7	UXAB	+	1.60117	FALSE	FALSE	NaN	21.6235	NaN	22.5811	22.6924	22.3001
	1.2767	0.900188	P39451	ADHP	+	2.88187	FALSE	FALSE	21.045	21.4558	NaN	22.3073	22.3726	21.7719
	0.241583	0.897001	P0A7A5	PIMT		0.39099	FALSE	FALSE	22.5235	NaN	19.8844	21.843	NaN	22.3589
	0.474522	0.894976	P46852	YHHW	+	1.90524	FALSE	FALSE	21.5498	22.7663	23.6292	22.6448	23.4361	24.5494
	0.822193	0.893323	Q93K97	ADPP		0.397989	FALSE	FALSE	22.4823	23.2565	21.6731	22.9643	23.4485	23.6792
	0.693073	0.891388	P75736	YBFF		0.601015	FALSE	FALSE	21.3969	20.3846	21.7157	22.2998	21.8144	NaN
	0.757874	0.89054	P76108	YDCS	+	2.42194	FALSE	FALSE	NaN	21.4344	22.5648	22.4658	23.0806	23.1239
	0.992632	0.888562	P24186	FOLD	+	1.67462	FALSE	FALSE	24.9357	23.5623	24.6238	25.2912	25.3463	25.15
	1.28789	0.886676	P39325	YTFQ	+	1.9962	FALSE	FALSE	24.4987	25.2921	25.0726	25.5293	26.2651	25.7292
	0.750169	0.886485	P04128	FIMA1		0.756285	FALSE	FALSE	23.7806	25.1143	23.7898	25.7301	24.7021	24.9119
	0.627778	0.885054	P21893	RECJ		0.0813099	FALSE	FALSE	21.9047	21.9967	22.4171	22.4335	24.219	22.3211
	0.806161	0.882951	P0A7F3	PYRI	+	2.59909	FALSE	FALSE	21.5639	23.0381	22.1117	22.6981	23.0487	23.6157
	0	0.878881	P39353	YJHC		0.0606887	FALSE	FALSE	NaN	NaN	21.1911	NaN	22.7428	21.3971
	0	0.877884	P0AEX5	KPPR		0.97956	FALSE	FALSE	NaN	20.877	NaN	22.4434	21.6298	21.1914
	0.840025	0.87659	P32162	YIIS	+	1.78514	FALSE	FALSE	23.7317	24.8708	23.955	24.8539	24.613	25.7204
	2.0033	0.874836	P0ACR9	MPRA		0.715063	FALSE	FALSE	22.6436	23.0617	23.1971	23.8999	23.9621	23.6648
	0.751124	0.870487	P00895	TRPE	+	2.54174	FALSE	FALSE	20.965	22.4956	22.5095	22.7726	22.667	23.142
	1.38834	0.870186	P77717	YBAY	+	5.16039	FALSE	FALSE	26.8164	27.1715	26.261	27.3736	27.7629	27.7229
	1.36178	0.859607	P39377	IADA		0.424405	FALSE	FALSE	24.6595	25.0701	24.3632	25.9464	25.2166	25.5085
	0.531934	0.859445	P45568	DXR		0.322734	FALSE	FALSE	NaN	21.1926	20.374	22.0941	NaN	21.1914
	1.16128	0.857793	P22564	RIHC		1.14593	FALSE	FALSE	25.1483	24.3444	25.0513	25.241	26.0242	25.8522
	0.605068	0.848096	P31697	FIMC	+	5.9144	FALSE	FALSE	26.0431	28.0008	27.2342	28.4489	27.8162	27.5573
	0	0.847982	P0AC92	GNSA		0.500734	FALSE	FALSE	NaN	NaN	21.4523	22.7046	22.1793	22.0169
	1.29928	0.841714	P0A9X9	CSPA	+	4.15015	FALSE	FALSE	26.2098	26.365	25.6043	27.2889	26.6591	26.7563
	0.349925	0.836784	P0AE78	CORC		0.0416359	FALSE	FALSE	21.2045	24.2755	24.0019	23.7498	23.9717	24.2708
	1.31626	0.835563	P39411	NCPP		0.332188	FALSE	FALSE	21.7823	22.3782	21.8214	22.7321	NaN	22.9269
	1.38289	0.835124	P29745	PEPT	+	2.29017	FALSE	FALSE	26.9871	27.8333	27.32	28.2331	27.9691	28.4436
	0.506527	0.834396	P37645	YHJG	+	2.16484	FALSE	FALSE	20.6111	22.5678	20.3005	22.0752	22.1616	21.7458
	1.12385	0.833972	P08191	FIMH	+	1.63415	FALSE	FALSE	23.6512	23.9298	22.916	24.4128	23.9993	24.5868
	0.890545	0.831669	P0ADQ7	YGAM	+	4.26611	FALSE	FALSE	26.2867	27.563	26.4487	27.2955	27.6179	27.8799
	0.402499	0.831064	P0AFM4	PSIF		1.28624	FALSE	FALSE	20.8228	22.6648	21.0806	21.8377	21.5629	23.6608
	1.08895	0.824282	P0A7C6	PEPE	+	4.32798	FALSE	FALSE	26.7939	26.6155	27.6271	27.4989	27.9512	28.0594
	1.64051	0.821786	P23843	OPPA	+	2.91671	FALSE	FALSE	29.0543	29.46	29.6542	30.0684	30.5014	30.0639
	1.58938	0.819741	P27833	WECE		1.21663	FALSE	FALSE	23.7183	24.3801	24.4654	25.0022	24.9819	25.0389
	0.242408	0.816458	P67826	CUTC		0.564473	FALSE	FALSE	22.4368	23.1297	22.6969	26.1954	22.3668	22.1506
	1.96541	0.807098	P37902	GLTI	+	2.54757	FALSE	FALSE	24.8794	24.6984	24.4158	25.3214	25.3885	25.705
	1.12797	0.8028	P0AEH1	RSEP		1.32656	FALSE	FALSE	22.9617	22.8587	22.1869	23.3924	23.1188	23.9044
	0.495935	0.800447	P75828	YBJD		0.147757	FALSE	FALSE	NaN	21.5033	19.7831	21.6733	21.1463	21.5113
	0.251903	0.793245	P0A7Y4	RNH		0.0496686	FALSE	FALSE	22.5453	20.5092	18.4508	21.2512	22.0151	20.6187
	0	0.790037	P03023	LACI		0.344882	FALSE	TRUE	19.72	22.4529	20.7961	NaN	NaN	21.7797
	0.614227	0.789308	P0A7Q6	RL36		1.16451	FALSE	FALSE	23.8972	24.5372	22.9112	24.2332	24.2484	25.232
	0.403112	0.787107	P0ACL9	PDHR		0.264841	FALSE	FALSE	22.929	23.3596	23.5232	22.4421	24.9018	24.8292
	0.532041	0.786979	P0C0L2	OSMC	+	2.90979	FALSE	FALSE	26.1249	28.265	26.8405	27.9349	27.5393	28.1172
	0.543308	0.786378	P0AEK7	FDNI		1.10287	FALSE	FALSE	23.9303	23.1714	22.9275	24.8365	24.5365	23.0153
	1.09709	0.786256	P50456	MLC		0.915979	FALSE	FALSE	28.7191	28.6253	28.5479	28.7895	29.5359	29.9256
	1.04759	0.78606	P0AB38	LPOB		1.27463	FALSE	FALSE	24.3633	24.2959	23.2857	24.8667	24.7511	24.6854
	0	0.783648	P0AEY3	MAZG		0.509561	FALSE	FALSE	NaN	21.054	NaN	21.6028	22.0725	NaN
	0.411641	0.782393	P76594	LYSAC		0.301603	FALSE	FALSE	22.4559	22.5755	NaN	22.5865	NaN	24.0098
	0	0.777974	P31119	AAS		1.00255	FALSE	FALSE	22.6705	NaN	NaN	23.0184	NaN	23.8786
	0.795553	0.773311	P0ABB8	ATMA	+	4.16172	FALSE	FALSE	25.5074	25.6316	24.3981	26.1807	26.1613	25.515
	1.20529	0.7727	P25526	GABD	+	4.22251	FALSE	FALSE	26.3687	27.2593	26.7571	27.5491	27.3074	27.8467
	1.72499	0.767408	P02924	ARAF	+	1.5841	FALSE	FALSE	24.0709	23.9052	24.3029	25.1793	24.6293	24.7726
	1.45702	0.766725	P0A9Q7	ADHE		1.33495	FALSE	FALSE	30.5822	31.0958	30.493	31.4109	31.2684	31.7919
	1.17169	0.762787	P05707	SRLD	+	4.53869	FALSE	FALSE	26.8461	26.3473	26.0033	27.3382	26.7939	27.353
	0.508516	0.761012	P0AFH2	OPPB		1.32949	FALSE	FALSE	23.6308	23.5784	22.1654	24.7148	23.7573	23.1855
	0.381326	0.753287	P0AGI8	TRKA		0.323393	FALSE	FALSE	19.6647	21.5942	21.5382	22.6749	20.8329	21.5491
	0.674023	0.748538	P0AAV6	YBGS	+	1.64506	FALSE	FALSE	21.8703	21.1176	21.8408	21.6287	22.2963	23.1493
	0.823129	0.747442	P39177	USPG		1.3187	FALSE	FALSE	28.3164	29.1558	29.6359	29.4487	29.9214	29.9803
	1.06022	0.746553	P0ACZ4	EVGA		0.242093	FALSE	FALSE	NaN	22.3159	22.1863	22.6732	22.8837	23.4361
	0.91434	0.743164	P39396	BTST		1.00319	FALSE	FALSE	25.7978	25.3354	25.1812	26.8436	25.8389	25.8614
	1.20091	0.741196	P0A867	TALA	+	4.94239	FALSE	FALSE	27.1412	27.868	27.2094	27.9478	27.9993	28.4951
	0.498843	0.738282	P25738	MSYB	+	2.81336	FALSE	FALSE	24.8224	26.9694	26.3436	26.5733	26.859	26.9179
	0.433017	0.73466	P0AAD6	SDAC	+	3.17808	FALSE	FALSE	21.287	23.2628	23.591	23.5813	23.2562	23.5074
	0	0.731546	P0AFX7	RSEA		0.844366	FALSE	FALSE	22.589	21.675	NaN	22.8635	NaN	NaN
	2.88238	0.724209	P0A796	PFKA	+	2.43822	FALSE	FALSE	27.5901	27.7597	27.5856	28.3963	28.4744	28.2373
	0.404252	0.722099	P45527	YHBU		0.226406	FALSE	FALSE	22.8005	22.4977	21.7176	23.8615	NaN	22.2599
	0.587621	0.720963	P64429	YPFJ		0.990264	FALSE	FALSE	23.0074	23.0334	23.1558	23.4043	23.092	24.8632
	0.420314	0.720339	P0A752	NADD		0.227547	FALSE	FALSE	21.9066	21.3385	21.5663	23.1527	20.9077	22.9119
	0.299466	0.717004	P06988	HISX		0.478356	FALSE	FALSE	22.7439	NaN	20.3825	22.462	22.6104	21.7681
	0.298324	0.716192	P60293	MUKF		0.37121	FALSE	FALSE	24.2965	24.4383	21.4865	24.3629	23.8188	24.1881
	0.940575	0.715545	P39384	YJIM		1.27956	FALSE	FALSE	24.1667	24.7894	24.7643	25.8727	24.9911	25.0032
	1.27937	0.715323	P0A761	0E	+	3.77354	FALSE	FALSE	24.5652	24.8484	24.3295	24.8679	25.5438	25.4774
	1.32838	0.715075	P25516	ACNA	+	3.3489	FALSE	FALSE	28.6937	29.3272	28.8072	29.6118	29.4074	29.9541
	0.45296	0.710806	P0A8R0	RRAA		0.694517	FALSE	FALSE	26.0189	26.1705	27.4259	26.7222	26.7601	28.2654
	0.862256	0.706683	P77775	YFCH		0.218334	FALSE	FALSE	22.5776	22.8908	22.017	23.7079	22.7304	23.1671
	1.25298	0.702124	P68066	GRCA	+	2.06124	FALSE	FALSE	32.4535	32.4089	31.9486	33.1767	32.557	33.1836
	0.814124	0.700226	P0A8M6	YEEX		1.11555	FALSE	FALSE	25.8255	26.0017	27.0885	27.0521	27.0594	26.905
	0.57934	0.699649	P09832	GLTD		0.685	FALSE	FALSE	23.0146	23.3817	21.9402	23.7729	22.8387	23.8239
	1.13652	0.699403	P37689	GPMI	+	2.24691	FALSE	FALSE	27.9366	28.3953	27.8812	28.8873	28.3102	29.1137
	0.548076	0.698109	P04395	3MG2		0.394821	FALSE	FALSE	24.655	25.3758	24.2541	25.4023	24.6967	26.2803
	0	0.693502	P06846	EBGR		0.740577	FALSE	FALSE	NaN	22.3184	NaN	NaN	23.0119	NaN
	0.59667	0.692274	P23908	ARGE	+	2.7208	FALSE	FALSE	21.2558	22.2104	NaN	22.8877	22.407	21.9814
	0.659422	0.692067	P00370	DHE4	+	1.79173	FALSE	FALSE	24.0889	25.1941	25.0859	25.0305	25.3152	26.0995
	0.522716	0.691179	P0AED7	DAPE	+	2.27141	FALSE	FALSE	21.2289	23.109	22.585	23.1636	22.6893	23.1436
	0.707242	0.690024	P31677	OTSA	+	3.99545	FALSE	FALSE	23.5923	24.8968	23.642	24.9805	24.5569	24.6637
	0	0.688135	P0AFP9	YBHR		0	FALSE	FALSE	20.1839	NaN	NaN	NaN	NaN	20.872
	0.236998	0.686665	P23522	GARL		0.399886	FALSE	FALSE	21.239	NaN	24.0316	22.7501	23.7352	23.4806
	0	0.68656	P77148	YDHS	+	1.39305	FALSE	FALSE	NaN	21.211	NaN	21.9237	21.3321	22.437
	0.514954	0.686448	P23857	PSPE	+	2.98244	FALSE	FALSE	24.5768	25.8382	25.0805	25.0948	25.7908	26.6693
	0.32872	0.684641	P06971	FHUA		0.263016	FALSE	FALSE	23.1415	NaN	22.3307	23.0235	22.6435	24.5953
	0.507793	0.681981	P27250	AHR	+	3.0539	FALSE	FALSE	24.1089	25.1882	23.266	24.8161	24.57	25.223
	0.610364	0.680229	P46923	TORZ		0.240485	FALSE	FALSE	21.598	22.8731	22.5885	23.0821	22.4613	23.5568
	2.1282	0.675079	P32695	DUSA	+	1.64144	FALSE	FALSE	23.5624	23.3336	23.4819	23.9037	24.2831	24.2163
	1.19947	0.673427	P0AAU7	YBFE		1.02532	FALSE	FALSE	21.9642	22.2398	NaN	22.8878	22.6631	NaN
	0.548592	0.672953	P0ADB1	OSME	+	1.44001	FALSE	FALSE	27.873	28.0355	26.6232	28.108	27.6901	28.7525
	1.21514	0.665155	P09394	GLPQ	+	4.09572	FALSE	FALSE	29.8988	29.4549	29.465	30.1021	30.0202	30.6918
	0.973516	0.661509	P0A8X0	YJGA	+	1.59575	FALSE	FALSE	26.3011	26.9312	26.866	27.8163	27.3021	26.9644
	0.145105	0.661402	P0AD37	YFEC		0.155845	FALSE	FALSE	19.5652	23.5637	23.6951	24.4854	23.2968	21.026
	0.666403	0.658824	P22255	CYSQ	+	2.37423	FALSE	FALSE	23.7917	25.2086	24.1707	25.319	25.0149	24.8136
	0.487593	0.65871	P0AEJ6	EUTB		0.524185	FALSE	FALSE	22.6336	23.3065	23.1512	24.5296	22.6495	23.8884
	0.695224	0.657402	P0A6S7	GPDA	+	2.08844	FALSE	FALSE	26.1242	26.5244	26.5142	26.2818	27.166	27.6873
	1.70958	0.656254	P37903	USPF		1.03033	FALSE	FALSE	26.7519	27.109	26.721	27.7045	27.2898	27.5563
	0.824958	0.656158	P0A9S1	FUCO	+	3.18302	FALSE	FALSE	26.0534	25.5407	25.2734	26.5843	25.7012	26.5505
	0.804135	0.651862	P42596	RLMG		0.294227	FALSE	FALSE	23.6371	22.6409	22.7266	23.9799	23.2985	23.6819
	0.965825	0.651169	P0ABD3	BFR	+	2.99507	FALSE	FALSE	28.4153	29.3662	28.7945	29.2963	29.8057	29.4275
	0.389824	0.650253	P0AG40	RIBF		0.173433	FALSE	FALSE	21.3635	23.4273	23.4804	23.5711	23.2429	23.4078
	1.21821	0.649839	P00363	FRDA	+	1.59677	FALSE	FALSE	28.6905	28.9669	28.725	29.7169	28.976	29.639
	0	0.647781	P31133	POTF		1.31722	FALSE	FALSE	NaN	20.0773	NaN	20.82	20.6302	NaN
	0.679135	0.647278	P0AGG8	TLDD	+	1.89842	FALSE	FALSE	25.3445	25.5868	24.3316	25.7541	25.3803	26.0704
	1.36322	0.643853	P77804	YDGA	+	3.3496	FALSE	FALSE	27.5473	27.706	27.2448	28.0448	27.9028	28.4821
	1.31079	0.639499	P04036	DAPB		1.07851	FALSE	FALSE	24.4611	25.148	24.5522	25.4178	25.4532	25.2087
	2.15962	0.638883	P0AC47	FRDB	+	1.95343	FALSE	FALSE	28.6505	28.5356	28.3336	29.2613	28.9825	29.1926
	0.701647	0.636401	P0ABT2	DPS	+	2.48347	FALSE	FALSE	31.7818	32.528	31.156	32.507	32.2346	32.6334
	1.1558	0.636049	P0A759	NAGB	+	1.7178	FALSE	FALSE	25.2442	25.9906	25.8596	26.3907	26.1067	26.5051
	0.399041	0.633019	P0AD57	ISPB		0.294945	FALSE	FALSE	23.6677	23.6217	23.3926	23.2278	25.4703	23.8829
	0.536467	0.631957	P13482	TREA	+	2.71436	FALSE	FALSE	24.0252	24.9539	24.4339	24.4146	24.9594	25.9349
	0.596383	0.630762	P0ADE6	KBP	+	2.29406	FALSE	FALSE	28.4182	29.3931	28.2658	29.2016	28.8489	29.919
	2.02259	0.630521	P64451	YDCL	+	4.65187	FALSE	FALSE	25.6709	25.3134	25.2576	26.12	26.0119	26.0015
	0.667177	0.62232	P75782	RLMF	+	1.74768	FALSE	FALSE	22.0375	23.1129	22.5075	23.1689	22.6819	23.6741
	1.04141	0.617825	P27242	WAAU	+	1.97519	FALSE	FALSE	23.3799	23.1121	22.8152	23.5365	NaN	23.904
	0.473102	0.617388	P08179	PUR3		0.441844	FALSE	FALSE	20.9687	NaN	21.3092	22.3789	21.8996	20.9905
	0.851667	0.616906	P33644	POLOX	+	1.8237	FALSE	FALSE	21.5842	21.6999	20.7111	22.2001	21.8336	21.8124
	0.342368	0.613994	P0AES0	GSP		0.809901	FALSE	FALSE	23.2167	24.7711	22.4434	24.1987	23.5487	24.5258
	0.685655	0.613916	P39176	ERFK	+	2.04071	FALSE	FALSE	22.7925	24.1681	23.6389	24.1666	24.011	24.2636
	0.486857	0.613389	P0A959	ALAA		0.926607	FALSE	FALSE	24.8522	24.9625	23.4585	25.5064	24.6176	24.9895
	0.587798	0.612923	P0AFA7	NHAB		0.788933	FALSE	FALSE	22.8544	22.1475	21.8799	22.5854	22.5027	23.6326
	0.50807	0.611806	P18335	ARGD		1.07376	FALSE	FALSE	21.9616	22.5301	23.2323	23.0882	22.5864	23.8847
	0.298357	0.611062	P0A7N4	RL32		0.462948	FALSE	FALSE	23.4157	23.3182	23.4462	22.9408	23.4316	25.641
	0.336552	0.609933	P37908	YFJD		1.05529	FALSE	FALSE	18.7544	20.0439	NaN	20.2038	19.8144	NaN
	0	0.608109	P37195	DCTR		0.437821	FALSE	FALSE	NaN	21.129	NaN	21.5021	21.2615	22.4477
	0	0.604223	P0AEB5	YNAI		1.16857	FALSE	FALSE	NaN	18.5364	NaN	NaN	19.1407	NaN
	0	0.603235	P15723	DGTP		0.472966	FALSE	FALSE	NaN	21.5354	NaN	22.253	21.4613	22.7016
	2.33002	0.60137	P23173	TNAB	+	2.54839	FALSE	FALSE	25.3903	25.3721	25.6422	26.0702	25.9663	26.1722
	0	0.601295	P14294	TOP3	+	1.41668	FALSE	FALSE	NaN	20.9128	20.5715	NaN	NaN	21.3435
	0.484359	0.599929	P64581	YQJD	+	3.04319	FALSE	FALSE	26.1781	27.9416	26.9082	27.3987	27.4862	27.9428
	1.07644	0.597455	P22256	GABT	+	4.16638	FALSE	FALSE	26.8114	27.5171	26.7917	27.4788	27.5964	27.8374
	0.449634	0.594922	P09549	DEDD		0.3528	FALSE	FALSE	21.1408	20.8646	22.0391	21.2761	21.7647	22.7885
	0.632487	0.594369	P64503	YEBV	+	3.68092	FALSE	FALSE	23.7428	23.9439	22.9603	23.7469	23.9543	24.7289
	0.605189	0.593613	P69776	LPP		0.298444	FALSE	FALSE	31.2418	31.7635	31.2288	32.7337	31.3434	31.9379
	0.749784	0.593163	P31658	HCHA	+	2.98333	FALSE	FALSE	26.8565	27.863	27.7307	28.2945	28.2152	27.72
	0.32973	0.592016	P67660	YHAJ		0.292566	FALSE	FALSE	22.3851	23.0116	21.1319	22.8179	NaN	22.7185
	1.2052	0.590843	P0ABJ9	CYDA	+	1.45465	FALSE	FALSE	29.667	30.107	29.7019	30.6839	30.0686	30.496
	0.942286	0.589715	P0A9S5	GLDA		0.587107	FALSE	FALSE	26.5018	27.481	27.106	27.4982	27.6353	27.7244
	0.752748	0.584587	P0A894	RAPZ		0.361894	FALSE	FALSE	24.4733	25.248	24.8137	25.2107	25.6484	NaN
	1.27909	0.583506	P0A6V1	GLGC	+	1.94461	FALSE	FALSE	26.5697	27.2075	26.9969	27.709	27.4462	27.3694
	1.3746	0.579093	P69922	FUCI	+	3.15522	FALSE	FALSE	24.4454	25.0579	24.636	25.1394	25.3508	25.3864
	0.798213	0.576511	P09323	PTW3C		1.03962	FALSE	FALSE	26.022	25.837	25.7818	26.0683	26.1981	27.1039
	0	0.575541	P0AB03	YCBJ		1.14781	FALSE	FALSE	NaN	23.5931	NaN	24.7428	24.8555	22.9076
	0.45606	0.572382	P0A8G9	EX7S		0.555966	FALSE	FALSE	22.2494	23.9396	23.6639	23.5821	23.992	23.9959
	0.198221	0.570721	P69829	PTSN		0.531206	FALSE	FALSE	20.5694	24.2293	23.2832	23.1534	23.57	23.0708
	0.743971	0.565016	P64515	YECN		1.21196	FALSE	FALSE	20.2035	20.6918	NaN	21.4283	20.8316	20.7781
	0.600195	0.563667	P37636	MDTE	+	1.69948	FALSE	FALSE	26.9655	27.9129	26.9445	27.8187	27.3743	28.3209
	0.737142	0.562676	P76290	CMOA	+	1.53705	FALSE	FALSE	24.2423	23.1475	23.7575	24.5459	24.0314	24.2581
	0.377606	0.561751	P0AB52	YCHN		0.545631	FALSE	FALSE	26.2176	26.5488	27.4882	27.4233	28.1105	26.4061
	0.789685	0.561705	P0A6E9	BIOD2		0.172235	FALSE	FALSE	23.9083	24.6063	24.0282	25.127	24.2797	24.8211
	0.794309	0.557502	P00550	PTM3C	+	1.64484	FALSE	FALSE	26.8112	27.0784	26.2876	27.116	27.0028	27.7308
	0	0.554768	Q46812	SSNA		0	FALSE	FALSE	NaN	21.6369	NaN	22.942	20.7416	22.8913
	1.12238	0.554341	P77695	GNSB		1.05832	FALSE	FALSE	25.5851	26.0458	25.3017	26.1531	26.0825	26.36
	0.151661	0.55404	P77689	SUFD		0.280891	FALSE	FALSE	20.6889	24.8598	22.3013	23.327	24.1572	22.028
	0.420532	0.553971	P26648	FTSP		0.579626	FALSE	FALSE	21.4373	22.9374	21.7123	23.0474	21.9682	22.7333
	0.132808	0.552557	P76329	MPGP		1.25807	FALSE	FALSE	20.5398	23.0953	NaN	21.7268	NaN	23.0135
	0.895218	0.546184	P0A8A2	YEEN	+	1.48503	FALSE	FALSE	25.3482	25.4668	24.8378	25.9033	25.3527	26.0354
	0.913107	0.544954	P0C037	PPNP		1.07806	FALSE	FALSE	23.2788	22.9326	23.4043	23.9465	24.032	23.2721
	0.366552	0.541505	P0AAH4	SAPD		0.196479	FALSE	FALSE	20.6632	NaN	20.3658	NaN	20.5245	21.5875
	0.983165	0.541117	P0A6X7	IHFA	+	1.4373	FALSE	FALSE	27.5735	28.4004	27.751	28.5351	28.4749	28.3383
	0.328403	0.538787	P0ADS2	ZAPA		0.538598	FALSE	FALSE	25.0003	24.7317	22.9506	24.7745	24.4075	25.117
	0.965426	0.537741	P09169	OMPT	+	2.86028	FALSE	FALSE	26.775	26.9168	27.4693	27.873	27.5516	27.3498
	0.85929	0.536773	P08997	MASY	+	2.37446	FALSE	FALSE	29.0395	29.8166	29.9799	30.1244	30.1695	30.1524
	0.59403	0.531344	P77293	GTRB		1.12576	FALSE	FALSE	25.2813	26.4968	25.826	26.2801	26.7727	26.1454
	0.295915	0.527831	P76316	DCYD	+	2.78664	FALSE	FALSE	23.2942	25.4063	25.5088	25.3565	25.2254	25.2109
	0.647702	0.524644	P24178	YFFB		0.135379	FALSE	FALSE	25.8468	24.6623	25.5061	25.7815	26.0622	25.7453
	0.266729	0.524069	P0AF50	YJBR		0.442082	FALSE	FALSE	24.4175	26.3002	25.0966	25.4468	25.0479	26.8918
	1.403	0.522969	P0A6I3	COAA		0.369327	FALSE	FALSE	22.1525	22.4261	22.6614	23.0891	22.9503	22.7695
	1.25919	0.522917	P65294	YGDR	+	2.5508	FALSE	FALSE	22.8157	22.8695	NaN	23.6231	23.1906	23.2829
	0.518244	0.520653	P69428	TATA		1.15347	FALSE	FALSE	23.6287	25.0028	24.2281	24.9196	24.4355	25.0664
	0.726169	0.520458	P23917	MAK	+	2.56542	FALSE	FALSE	24.0204	24.9708	24.1362	24.9323	24.6478	25.1086
	0.385015	0.520243	P25437	FRMA		0.404772	FALSE	FALSE	25.9178	25.6129	24.7687	26.0563	25.1221	26.6816
	0.830696	0.517132	P42641	OBG	+	2.4261	FALSE	FALSE	25.7576	26.2039	26.717	26.7393	26.6058	26.8847
	0.254425	0.51436	P0AE91	CREA		0.0801704	FALSE	FALSE	26.4175	26.7457	24.8019	25.9984	27.5677	25.9421
	0.680574	0.512651	Q2M7R5	YIBT		1.10824	FALSE	FALSE	24.3663	25.379	24.346	25.1495	25.2298	25.25
	2.36011	0.511948	P0A953	FABB	+	2.45007	FALSE	FALSE	30.277	30.3848	30.3999	30.8449	30.7405	31.0122
	0.444177	0.507954	P0AG20	RELA		0.802562	FALSE	FALSE	23.9682	23.8806	23.6693	24.0283	23.7167	25.2969
	1.24343	0.507326	P0A927	TSX	+	2.23659	FALSE	FALSE	26.383	26.2341	26.4255	26.8406	27.178	26.546
	0.28024	0.50708	P0AC23	FOCA		0.198989	FALSE	FALSE	23.7704	22.2202	21.6548	23.2823	22.3487	23.5355
	0.731774	0.506339	P37750	WBBJ		0.624787	FALSE	FALSE	23.4911	23.0262	22.7124	23.3498	23.372	24.0269
	0.721409	0.504772	P0A6T9	GCSH		0.413741	FALSE	FALSE	27.5823	28.1028	28.2209	27.972	28.7817	28.6667
	2.10199	0.503256	P39836	YFEH	+	2.21923	FALSE	FALSE	19.6718	19.6622	19.513	20.2956	20.0328	20.0284
	0.577202	0.501471	P0A7F9	QUEA		0.655163	FALSE	FALSE	22.2842	22.5051	22.2449	23.3176	NaN	22.3749
	0.566932	0.494323	P0A7P5	RL34	+	2.19575	FALSE	FALSE	25.6862	26.0878	25.5725	26.2472	25.6776	26.9047
	0.328454	0.494216	P0AED0	USPA		0.579437	FALSE	FALSE	28.0045	28.4071	29.6185	28.5932	29.8999	29.0195
	0.319939	0.491895	P37637	MDTF	+	1.47019	FALSE	FALSE	26.231	26.3649	24.705	26.6726	25.5906	26.5134
	0.81506	0.484266	P19926	AGP	+	1.58483	FALSE	FALSE	27.4518	27.9537	27.3792	28.2918	27.6644	28.2814
	0.707586	0.484142	P0ADV1	LPTA		0.320539	FALSE	FALSE	24.0002	23.3104	23.0216	23.6976	24.04	24.0469
	0.482741	0.482553	P0A8Q0	FRDC		0.747736	FALSE	FALSE	24.1742	24.9435	23.6427	25.0043	24.3107	24.8931
	0	0.481419	P77360	YPHC		0.786964	FALSE	FALSE	20.4245	NaN	NaN	21.0393	20.5953	21.0832
	0.620807	0.481098	P75863	YCBX	+	1.42922	FALSE	FALSE	23.1209	22.9095	22.2553	22.8056	23.3313	23.5921
	0.233176	0.480419	P30864	YAFC		0.0569718	FALSE	FALSE	22.8637	21.6591	21.4021	21.9174	21.6579	23.7908
	0.964598	0.477046	P60340	TRUB	+	2.06619	FALSE	FALSE	24.6942	24.1178	24.0964	24.5574	24.9848	24.7974
	1.22175	0.476315	P31554	LPTD		0.836617	FALSE	FALSE	26.4167	26.3108	26.5304	27.0607	26.552	27.0741
	0.697347	0.474059	P39401	OPGB	+	2.30773	FALSE	FALSE	22.9278	22.5171	22.0211	22.6767	22.9627	23.2488
	0.74048	0.473658	P25522	MNME	+	1.76565	FALSE	FALSE	24.2456	23.9319	23.6938	24.1135	24.2635	24.9153
	0.276314	0.472305	P0AD05	YECA	+	2.20856	FALSE	FALSE	24.8675	26.6717	27.0966	26.8115	26.5905	26.6506
	0.733835	0.471595	P04982	RBSD		0.469861	FALSE	FALSE	24.44	23.6419	23.8034	24.5903	24.1025	24.6072
	0.696053	0.471555	P06961	CCA	+	1.83115	FALSE	FALSE	21.9462	22.5968	22.1675	22.5059	NaN	22.9109
	0.45919	0.470735	P0AAS7	YBCJ	+	1.5178	FALSE	FALSE	23.2567	24.3602	24.2347	24.451	23.9354	24.8773
	0.409933	0.469208	P0A9Y6	CSPC		0.692389	FALSE	FALSE	28.7705	30.048	29.9221	30.0166	29.6049	30.5267
	0.258358	0.468889	P0AAJ3	FDNH		0.1362	FALSE	FALSE	23.2601	22.8232	21.9	22.5239	22.5345	24.3316
	0.595844	0.466236	P77454	GLSA1	+	2.02921	FALSE	FALSE	27.4348	28.2807	27.4024	28.3234	27.7769	28.4164
	0.87177	0.465716	P09996	YIDB	+	1.47388	FALSE	FALSE	23.2385	23.3239	22.5731	23.3923	23.6474	23.493
	1.24381	0.461405	P69805	PTND	+	3.26558	FALSE	FALSE	26.1683	26.1602	26.2872	26.796	26.331	26.8729
	0.665113	0.461127	P33937	NAPA	+	2.71754	FALSE	FALSE	26.6871	26.1052	26.7218	27.2902	26.4915	27.1158
	0.399232	0.460619	P63235	GADC		0.996853	FALSE	FALSE	28.4124	29.2944	28.1961	29.4487	28.3865	29.4495
	1.56516	0.460577	P0AD61	KPYK1	+	2.69969	FALSE	FALSE	29.9188	29.9143	29.7594	30.2369	30.1663	30.571
	0	0.460464	P0ABM9	CCMH		0.131442	FALSE	FALSE	22.8882	NaN	NaN	22.9256	22.7479	24.3725
	0.705195	0.459964	P0AG07	RPE	+	1.61279	FALSE	FALSE	25.0941	25.7374	25.9652	26.1702	26.2321	25.7742
	0.923374	0.459159	P42599	YGJR	+	1.36583	FALSE	FALSE	24.6892	24.6111	24.4476	25.3028	24.6021	25.2205
	0.421422	0.458421	Q47710	YQJK		0.886497	FALSE	FALSE	21.5994	22.3544	NaN	NaN	22.593	22.2776
	0.366746	0.458292	P75818	YBJP	+	1.5245	FALSE	FALSE	26.224	27.4817	26.1903	27.4832	26.4928	27.2949
	0.484167	0.456778	P21367	YCAC	+	3.34098	FALSE	FALSE	26.283	27.5429	27.1533	27.1055	27.6157	27.6283
	0.318386	0.456226	P76541	EUTL		0.371527	FALSE	FALSE	19.4286	21.3988	20.3565	20.9543	21.0316	20.5666
	0.789287	0.455088	P0AGB6	RPOE		1.07912	FALSE	FALSE	22.7247	22.8667	23.1445	22.8956	23.6168	23.5888
	1.19137	0.454913	P60240	RAPA	+	2.00267	FALSE	FALSE	26.4417	26.2556	26.1286	27.0327	26.522	26.636
	0.563163	0.454648	P09831	GLTB	+	2.65697	FALSE	FALSE	23.6009	24.0409	23.8642	24.5247	23.6295	24.7158
	1.44794	0.452377	P0AG14	SOHB		0.881545	FALSE	FALSE	25.7124	25.8827	26.0329	26.3891	26.1116	26.4843
	0.465797	0.44848	P77735	YAJO		0.997471	FALSE	FALSE	24.3049	24.9027	24.1488	25.1485	24.2147	25.3386
	0.742503	0.448341	P0AG00	WZZE	+	1.41229	FALSE	FALSE	24.1755	24.8082	24.9116	25.3696	24.8427	25.028
	0.706215	0.447969	P08395	SPPA		0.489345	FALSE	FALSE	23.3867	23.815	23.4958	23.5072	24.1698	24.3643
	0.658822	0.447511	P33916	YEJF		0.955765	FALSE	FALSE	23.9675	23.6521	23.3361	24.5559	23.7043	24.0379
	1.89858	0.446518	P0A799	PGK	+	4.61317	FALSE	FALSE	32.3483	32.6531	32.3639	32.8531	32.8928	32.9589
	0.64012	0.445971	P0AC75	KDTA		0.709278	FALSE	FALSE	22.3523	21.8954	21.3284	22.1425	22.2687	22.5028
	1.1027	0.444504	P0A910	OMPA	+	2.55953	FALSE	FALSE	33.7315	33.4741	33.3624	34.1932	33.6707	34.0376
	0.466009	0.444243	P0AAJ1	YNFG		0.236789	FALSE	FALSE	23.0603	24.2303	23.3878	24.2031	23.5635	24.2446
	0.222225	0.443033	P0A8Z7	YQIA		0.413104	FALSE	FALSE	24.0347	22.2156	22.3981	22.7724	22.8394	24.3657
	0.41766	0.442007	P0AF20	NAGC		0.748759	FALSE	FALSE	24.8461	25.2066	24.7588	25.5624	24.5611	26.0141
	0.463093	0.439905	P41409	RIHA	+	1.98293	FALSE	FALSE	25.5241	26.45	26.8555	26.9466	26.6129	26.5899
	0.607043	0.439281	P08194	GLPT	+	3.50117	FALSE	FALSE	26.086	26.3984	25.9054	27.0873	26.0817	26.5387
	0.371891	0.438086	P05194	AROD		0.158353	FALSE	FALSE	24.9951	23.3814	23.8382	24.3087	24.5205	24.6998
	0.253771	0.437227	P05706	PTHA	+	2.47181	FALSE	FALSE	25.5022	25.2665	24.6545	25.4131	24.5692	26.7526
	0.314881	0.434893	P64490	YOAC		0.0638893	FALSE	FALSE	21.6307	23.1708	22.8973	23.4806	22.4304	23.0925
	0.135829	0.43322	P76055	TTCA		0.121901	FALSE	FALSE	21.2992	23.9279	25.2988	23.9298	24.1005	23.7953
	0	0.43261	P24207	PHEP		0.685432	FALSE	FALSE	21.7752	NaN	NaN	21.5702	NaN	22.8455
	0	0.430928	P75713	ALLE		0.589018	FALSE	FALSE	NaN	20.6267	NaN	20.7583	NaN	21.3569
	1.2515	0.430293	P29217	YCEH	+	1.86405	FALSE	FALSE	25.7716	26.0298	26.1476	26.4814	26.1851	26.5733
	0.446704	0.4275	P76389	YEGH		1.02761	FALSE	FALSE	24.2766	23.5314	NaN	24.3404	24.7022	23.9518
	0.650395	0.426944	P46125	YEDI		0.865144	FALSE	FALSE	21.3143	22.1306	21.3718	22.2823	21.8081	22.0072
	0.14619	0.424445	P0AED9	DCM		0.716077	FALSE	FALSE	27.644	25.3162	24.4788	25.6963	25.7431	27.2729
	0.292411	0.423597	P0C0K3	SRKA		0.182199	FALSE	FALSE	21.7255	22.9411	22.9621	23.7998	22.4525	22.6472
	0.172933	0.423059	P60472	UPPS		0.0663261	FALSE	FALSE	21.5225	NaN	20.3087	NaN	20.7291	21.9483
	0.262447	0.421882	P75830	MACA		1.1966	FALSE	FALSE	20.9326	21.4329	NaN	NaN	21.0745	22.1348
	0.266166	0.419055	P75728	UBIF		1.214	FALSE	FALSE	24.7031	24.401	23.0004	24.5575	23.8072	24.9971
	0.116464	0.417334	P0ABN1	KDGL	+	2.68585	FALSE	FALSE	23.2478	20.0175	22.0799	21.7023	NaN	22.6958
	0	0.414584	P77171	YDCI	+	1.52071	FALSE	FALSE	22.5951	NaN	21.957	NaN	22.6906	NaN
	0.759195	0.413684	P0AD49	YFIA		0.610619	FALSE	FALSE	27.3862	28.1637	27.4453	28.0751	28.1122	28.0491
	0.388517	0.412638	P06989	HIS2		0.0482231	FALSE	FALSE	21.7599	20.8802	21.956	21.8691	NaN	22.0202
	0.22309	0.411519	P0AFE0	NUOJ		0.691063	FALSE	FALSE	20.5311	21.6572	19.3816	21.27	20.3465	21.188
	0.359573	0.409931	P0ADU5	YGIW	+	1.51433	FALSE	FALSE	26.9461	27.6638	26.0511	27.436	27.1272	27.3277
	0.405524	0.409643	P0ADR6	RLMM		0.104639	FALSE	FALSE	22.598	23.6353	23.7018	24.1061	23.2917	23.7663
	0.804499	0.408748	P21507	SRMB	+	1.42766	FALSE	FALSE	26.3991	26.1258	26.2126	26.4141	26.4544	27.0953
	0.286987	0.408712	P64564	YGGT		0.0993132	FALSE	FALSE	23.5998	24.1995	22.7133	23.9162	NaN	23.9096
	0.423888	0.408214	P76550	YFFS		0.502134	FALSE	FALSE	24.6471	25.1275	24.4767	25.5036	24.4352	25.5372
	0.719965	0.407797	P0A6Y1	IHFB		0.509017	FALSE	FALSE	24.4989	25.2232	25.2732	25.3216	25.358	25.5391
	0.596048	0.406207	P46853	YHHX	+	2.63586	FALSE	FALSE	25.6077	25.5739	25.0175	25.7743	25.4116	26.2318
	0.535923	0.399853	P76372	WZZB	+	1.54269	FALSE	FALSE	26.0839	25.435	25.1071	26.2297	25.6733	25.9225
	0.111745	0.398921	P0C0L9	ISCX		0.0470775	FALSE	FALSE	22.0196	23.3609	23.8346	24.2415	25.005	21.1653
	0.163965	0.397203	P0A7N9	RL33		1.24808	FALSE	FALSE	27.0569	26.1996	24.87	26.0496	25.5548	27.7137
	0.140967	0.39665	P15005	MCRB		0.244615	FALSE	FALSE	24.8154	21.5774	22.3058	23.9376	22.7233	23.2277
	0.517987	0.395927	P15639	PUR9	+	2.81295	FALSE	FALSE	23.9872	24.9458	24.6621	24.6816	25.274	24.8272
	0.590582	0.394936	P25519	HFLX	+	2.21049	FALSE	FALSE	24.8069	25.4115	25.4408	25.6391	25.2293	25.9756
	0.622261	0.394896	P0A7B5	PROB		0.185259	FALSE	FALSE	24.2562	24.9837	24.9846	25.4322	24.943	25.0339
	0.774836	0.393658	P07650	TYPH	+	3.10845	FALSE	FALSE	26.9224	27.7192	27.229	27.6861	27.7364	27.6292
	0.397087	0.393498	P33570	TKT2	+	2.57021	FALSE	FALSE	26.8149	27.7158	26.4065	27.476	27.0567	27.5851
	1.18043	0.391806	P0AGJ5	YFIF		1.28791	FALSE	FALSE	25.2875	25.609	25.5538	25.8866	25.6612	26.0779
	0.720673	0.389871	P0A6L0	DEOC	+	2.01754	FALSE	FALSE	27.3876	27.8631	27.1218	27.8909	27.6226	28.0286
	0.960996	0.389652	P0A8W8	YFBU	+	1.43076	FALSE	FALSE	26.4356	26.5725	26.0813	26.7397	26.5501	26.9685
	0.921464	0.385089	P09373	PFLB		0.926818	FALSE	FALSE	32.6881	32.4255	32.1112	32.642	32.7519	32.9862
	2.20946	0.385031	P00960	SYGA	+	6.28434	FALSE	FALSE	27.4685	27.55	27.586	28.0406	27.822	27.897
	0.235619	0.382282	P00926	SDHD		1.25186	FALSE	FALSE	25.593	26.8387	24.8792	25.6022	26.5284	26.3272
	0.307403	0.380891	P30870	GLNE		0.0347887	FALSE	FALSE	24.4377	25.8346	24.9905	25.0568	25.296	26.0527
	0.576794	0.380752	P0A905	SLYB	+	2.96586	FALSE	FALSE	27.6448	28.0736	27.5844	28.6127	27.7535	28.0789
	0.915466	0.379719	P18775	DMSA		0.681404	FALSE	FALSE	27.078	27.2092	26.8765	27.7697	27.257	27.2761
	0.286994	0.378586	P46118	HEXR		0.606688	FALSE	FALSE	21.9513	23.4837	23.4706	23.6628	23.1979	23.1807
	0.187607	0.378408	P31455	YIDR		0.726012	FALSE	FALSE	23.3648	22.389	21.5488	22.6364	21.9346	23.8668
	0.942041	0.376881	Q46851	GPR	+	3.25324	FALSE	FALSE	24.8224	25.4205	25.027	25.582	25.3572	25.4614
	0.515411	0.375194	P0A8C1	YBJQ	+	2.2964	FALSE	FALSE	23.5422	22.6892	22.5378	23.384	23.1704	23.3403
	0.594367	0.373966	P09424	MTLD		1.08945	FALSE	FALSE	26.0731	26.9192	26.7699	27.1488	26.9517	26.7836
	0.530112	0.373488	P0A998	FTNA		0.749377	FALSE	FALSE	28.4775	29.3235	29.1199	29.3659	29.6436	29.0319
	0.66623	0.372152	P62768	YAEH	+	1.45678	FALSE	FALSE	27.0421	27.418	27.0068	27.5533	27.1408	27.8892
	0.523616	0.370236	P30177	YBIB		0.105532	FALSE	FALSE	26.1497	26.2634	25.5565	26.7981	26.0973	26.1849
	0	0.36946	P07017	MCP2	+	1.42994	FALSE	FALSE	NaN	NaN	21.3707	20.5774	21.7435	22.8996
	1.04867	0.369406	P00393	DHNA		0.54838	FALSE	FALSE	27.2827	27.0933	26.9577	27.3618	27.3281	27.752
	0.418517	0.368698	P0AE22	APHA	+	4.0167	FALSE	FALSE	24.5216	24.7425	24.1573	25.5037	24.5972	24.4266
	0.861897	0.368412	P77304	DTPA		1.17455	FALSE	FALSE	NaN	20.9989	21.3701	21.7261	21.5236	21.409
	0.492251	0.368279	P76535	MURQ	+	1.78427	FALSE	FALSE	23.2469	22.9384	22.2747	23.0746	22.995	23.4953
	0.429454	0.367701	P0AD12	YEEZ		0.519489	FALSE	FALSE	26.4514	27.314	27.3622	27.638	27.6133	26.9793
	0.375461	0.366271	P27829	WECC		0.165401	FALSE	FALSE	24.3746	23.9432	23.0081	24.2407	24.0092	24.1748
	0.581323	0.366247	P0ADQ2	YIID	+	2.03214	FALSE	FALSE	23.6793	23.7761	23.2304	23.9488	23.5285	24.3072
	0.376804	0.364555	P06616	ERA		0.601455	FALSE	FALSE	24.2305	23.1556	23.34	24.3224	23.5157	23.9817
	0.601713	0.363078	P31802	NARP	+	2.20536	FALSE	FALSE	24.5003	25.191	25.2766	25.5734	25.2769	25.2069
	0.694126	0.363036	P37440	UCPA	+	4.01812	FALSE	FALSE	27.1807	27.2229	27.7239	27.8823	27.4151	27.9193
	0.365164	0.361544	P0AB26	YCEB	+	1.57714	FALSE	FALSE	22.9566	23.8139	22.6261	23.9095	23.1985	23.3732
	0.341984	0.359669	P0A744	MSRA		0.946528	FALSE	FALSE	24.1558	24.8996	23.8399	24.8352	24.0709	25.0683
	1.29516	0.358641	P0ABU5	ELBB	+	2.31914	FALSE	FALSE	27.4748	27.7642	27.3555	27.9589	27.8027	27.9089
	0	0.358129	P46888	USPC		0.553824	FALSE	FALSE	NaN	23.2239	24.065	24.0026	NaN	NaN
	0.180234	0.357858	P23886	CYDC		0.529764	FALSE	FALSE	24.3939	24.3836	24.6189	23.6971	24.5248	26.248
	0.494369	0.357354	P0ACP5	GNTR		0.909049	FALSE	FALSE	22.1778	23.133	22.9671	23.0703	22.9497	23.3299
	0.190822	0.356897	P0CE60	INH13	+	1.85821	FALSE	FALSE	23.9447	24.1331	22.5571	23.6521	23.1599	24.8936
	0.4888	0.356462	P76223	YNJB		1.32988	FALSE	FALSE	NaN	21.1471	20.7387	21.1622	21.0368	21.699
	0.673356	0.35596	P10384	FADL		1.09529	FALSE	FALSE	26.3954	26.1364	26.1768	26.7141	26.1541	26.9083
	0.147956	0.3547	P0AAP3	FRMR		0.00382215	FALSE	FALSE	22.5584	22.2053	21.9162	NaN	21.4573	23.7054
	0.98078	0.353873	P75691	YAHK	+	6.38108	FALSE	FALSE	27.5064	27.5834	27.2586	27.6442	27.688	28.0779
	1.98456	0.351166	P0A6Q3	FABA	+	4.48005	FALSE	FALSE	28.8054	28.638	28.6082	29.0574	28.9454	29.1022
	0.732502	0.351008	P77554	YAHJ		0.21015	FALSE	FALSE	20.3081	20.7317	NaN	20.9499	20.9926	20.6701
	1.13456	0.348824	P69783	PTGA	+	2.78655	FALSE	FALSE	30.9877	31.3697	31.0454	31.3187	31.5576	31.573
	0.779625	0.346212	P0ACG1	STPA	+	1.92015	FALSE	FALSE	26.8855	26.4767	26.3386	26.8286	26.7567	27.1542
	0.511032	0.345931	P0ACN4	ALLR		0.996853	FALSE	FALSE	23.0994	24.0942	23.5922	23.8999	23.8383	24.0854
	0.415001	0.345894	P0AEB7	YOAB	+	1.704	FALSE	FALSE	24.9175	25.9632	25.8559	25.8089	25.7921	26.1732
	0.290863	0.345765	P32157	YIIM		1.12922	FALSE	FALSE	24.371	23.6223	22.9302	24.1569	23.5112	24.2926
	0	0.341638	P0AD42	PGPC	+	2.09244	FALSE	FALSE	NaN	22.2715	NaN	22.7736	NaN	22.4527
	0.483281	0.341118	P00963	ASNA	+	2.33385	FALSE	FALSE	25.32	25.5684	25.3344	25.5273	26.3351	25.3836
	0.181751	0.340518	P0A8W2	SLYA		0.720315	FALSE	FALSE	24.243	26.1868	26.2494	26.3314	25.9779	25.3914
	0.318934	0.339919	P0ACX3	YDHR		1.14449	FALSE	FALSE	25.1469	25.3855	24.5797	25.9292	24.6862	25.5165
	0.643437	0.339711	P0A6I9	COAE		0.306511	FALSE	FALSE	21.1124	20.6714	21.243	21.3846	21.0481	21.6132
	0.728654	0.337091	P0A6A3	ACKA	+	2.12316	FALSE	FALSE	28.814	29.032	28.6675	29.4267	29.2803	28.8178
	0.369591	0.336528	P0A9G6	ACEA	+	2.35977	FALSE	FALSE	30.4394	31.4913	31.4205	31.163	31.7616	31.4361
	0.743696	0.335229	P0A6P9	ENO	+	3.30996	FALSE	FALSE	31.6741	31.9054	31.4075	31.7121	32.0684	32.2123
	0.545365	0.334679	P0A9J0	RNG		0.770703	FALSE	FALSE	23.5849	23.9069	23.1492	24.1573	23.6054	23.8823
	0.374661	0.331582	P06710	DPO3X		0.0623611	FALSE	FALSE	24.1635	23.3832	23.0513	23.8031	23.6047	24.185
	0.244513	0.331312	P0AGL5	RATA		0.893094	FALSE	FALSE	22.0226	22.7814	21.6626	21.8631	22.3071	23.2904
	0.209271	0.330792	P0AD24	YEJL		0.228862	FALSE	FALSE	26.0255	25.7558	25.8552	26.1324	27.2976	25.1989
	0.859526	0.325807	P33590	NIKA		0.6796	FALSE	FALSE	26.0363	26.0283	26.4876	26.6849	26.4555	26.3892
	1.76069	0.325736	P37744	RMLA1		1.09589	FALSE	FALSE	27.0494	27.0983	26.8963	27.438	27.342	27.2412
	0.218349	0.324981	P03813	YGEA		0.194542	FALSE	FALSE	22.8924	23.8935	23.2624	23.687	24.5347	22.8015
	0.285231	0.32358	P0A6M2	DSBB		0.22227	FALSE	FALSE	21.0626	21.517	21.4012	21.4846	20.9906	22.4763
	0.597521	0.323057	P0A917	OMPX	+	5.81769	FALSE	FALSE	28.8485	28.7942	29.4388	29.2461	29.6013	29.2034
	0.959932	0.321438	P0A898	YBEY		0.312307	FALSE	FALSE	23.7779	23.6549	23.9354	NaN	23.9809	24.2407
	0.246315	0.320655	P27848	YIGL		0.0466826	FALSE	FALSE	22.4727	23.8487	24.1163	23.9519	23.7278	23.72
	1.60635	0.32041	P04805	SYE	+	2.2741	FALSE	FALSE	28.5478	28.4192	28.2752	28.6418	28.779	28.7827
	1.44785	0.320247	P0AB71	ALF	+	3.45106	FALSE	FALSE	30.3751	30.5521	30.2464	30.6539	30.665	30.8154
	0.159961	0.320148	P0A8A8	RIMP		0.0966871	FALSE	FALSE	25.4687	24.5329	25.3	24.5784	26.7967	24.8869
	0.338676	0.319551	P0A7M6	RL29	+	1.57289	FALSE	FALSE	30.035	28.9218	28.9152	29.3778	29.7216	29.7312
	0.409239	0.319259	P33643	RLUD	+	2.75066	FALSE	FALSE	NaN	24.1109	23.2733	24.0692	23.916	24.0489
	1.13998	0.317794	P0ABF6	CDD	+	2.64935	FALSE	FALSE	27.305	27.6115	27.3326	27.803	27.5609	27.8385
	0.522156	0.317176	P60560	GUAC		1.3013	FALSE	FALSE	25.234	25.0951	25.0913	25.5573	24.9604	25.8541
	0.249308	0.314838	P0A742	MSCL	+	1.89316	FALSE	FALSE	24.2768	23.7019	22.5947	23.9409	23.8974	23.6796
	0.700441	0.314724	P0AF90	RRAB		0.267627	FALSE	FALSE	27.3359	27.2193	27.0356	27.2971	27.8806	27.3572
	0.398195	0.314529	P0AFR2	DAUA	+	1.55456	FALSE	FALSE	22.0152	21.6289	22.2795	22.3862	22.7102	21.7707
	0.416713	0.312337	P0A7A9	IPYR		0.70525	FALSE	FALSE	30.4506	29.8251	29.9502	30.1453	30.1192	30.8985
	1.13175	0.312156	P09127	HEMX		0.866508	FALSE	FALSE	26.7033	27.0994	26.7478	27.2278	27.1159	27.1433
	0.301928	0.31156	P0A8U6	METJ		0.123159	FALSE	FALSE	22.9342	23.7987	22.8863	23.6031	22.9665	23.9843
	0.285641	0.309027	P0A890	TUSA		0.713461	FALSE	FALSE	22.3289	21.6103	22.4956	22.1363	22.7717	NaN
	0.775824	0.30872	P76270	MSRC		1.01053	FALSE	FALSE	24.9545	25.1021	25.0976	25.3859	25.0417	25.6527
	0.217265	0.307561	P0A8U2	YAFD		0.209971	FALSE	FALSE	21.086	20.8084	NaN	20.7662	NaN	21.7433
	0.322065	0.307327	P0AAB8	USPD		0.45187	FALSE	FALSE	25.8183	25.1917	24.6952	25.3642	25.2861	25.9769
	0.270839	0.306307	P0AFH6	OPPC		0.152833	FALSE	FALSE	23.6493	23.9246	23.2033	23.8242	23.244	24.628
	0.126983	0.306253	P0AEA8	CYSG		1.28797	FALSE	FALSE	21.3306	22.7457	20.5222	21.5609	NaN	22.1172
	0.233827	0.306178	P69228	BAER		0.207361	FALSE	FALSE	23.1866	22.4683	21.9062	23.0224	NaN	22.6307
	0.370471	0.305145	P12295	UNG		0.541691	FALSE	FALSE	23.3173	23.2628	22.3388	23.2995	23.0353	23.4995
	0.305674	0.303869	P0AFK6	POTC		0.796194	FALSE	FALSE	20.5356	21.2845	NaN	21.375	21.4753	20.7915
	0.28133	0.301386	P19624	PDXA		0.99396	FALSE	FALSE	21.8937	22.6238	22.5114	22.861	23.143	21.9291
	0.997066	0.300383	P68767	AMPA	+	1.46993	FALSE	FALSE	26.96	27.0221	26.7188	27.072	27.1173	27.4127
	0.279966	0.30013	P0ABS1	DKSA	+	1.49463	FALSE	FALSE	26.7035	26.6061	27.0953	26.4365	27.0354	27.8333
	0	0.299305	P09155	RND		1.16649	FALSE	FALSE	21.1717	21.1714	NaN	NaN	NaN	21.4709
	0	0.298716	P33355	YEHS		0	FALSE	FALSE	NaN	21.0906	NaN	21.3893	NaN	NaN
	1.54675	0.298423	P0A9U3	YBIT	+	2.74333	FALSE	FALSE	26.8583	26.5745	26.6425	27.0374	26.9764	26.9568
	0.420861	0.297946	P06999	PFKB	+	4.31479	FALSE	FALSE	25.9472	26.7079	25.9911	26.7262	26.1684	26.6454
	0.172193	0.295148	P69741	MBHT		0.333792	FALSE	FALSE	24.6667	24.6073	23.4643	25.3093	23.557	24.7575
	0.377508	0.293662	P64506	YEBY	+	2.42964	FALSE	FALSE	23.3254	22.564	22.861	22.7362	23.3859	23.5093
	0.25137	0.291858	P52061	IXTPA		0.251658	FALSE	FALSE	23.2328	24.5709	24.4711	24.3599	24.6778	24.1127
	0.674727	0.289657	P0A6L9	HSCB		0.282781	FALSE	FALSE	22.0037	22.2005	22.2266	22.3523	22.7807	22.1668
	0.399233	0.289152	P28249	ASMA		0.456831	FALSE	FALSE	24.4711	24.7764	24.4091	24.7876	25.359	24.3774
	0.51535	0.286524	P0A955	ALKH	+	2.93286	FALSE	FALSE	29.1643	29.8393	29.6927	29.7678	30.1111	29.6771
	0.262687	0.28613	P40710	NLPE		1.17397	FALSE	FALSE	21.1716	21.771	21.4437	21.2241	22.5301	21.4906
	0.210553	0.283796	P0AF67	TSAE		0.337959	FALSE	FALSE	22.6883	23.859	22.8856	24.1624	23.2074	22.9144
	0.325835	0.283337	P40191	PDXK		0.943349	FALSE	FALSE	24.3952	23.75	23.4535	24.5507	23.774	24.1239
	0.465295	0.282748	P02358	RS6		1.02047	FALSE	FALSE	29.4749	30.0616	30.1218	30.2775	30.3803	29.8487
	0.158832	0.282085	P0A729	NTPPB		0.708314	FALSE	FALSE	23.4296	24.8527	23.802	24.2103	25.2426	23.4777
	0.132222	0.279358	P0A937	BAME		0.102182	FALSE	FALSE	25.5701	26.6309	25.1565	25.3061	25.5487	27.3408
	0.454226	0.278126	P0A912	PAL		0.979553	FALSE	FALSE	29.4233	28.6453	28.8286	29.0064	29.3975	29.3277
	0.212989	0.277691	P75797	GSIB		0.596803	FALSE	FALSE	23.3156	23.0897	22.0961	NaN	22.9853	23.2377
	0.358398	0.277685	P39342	YJGR	+	5.02377	FALSE	FALSE	25.1422	25.0867	24.5328	24.7895	25.1312	25.6741
	0.485786	0.277398	P0A7G2	RBFA		0.43841	FALSE	FALSE	27.2453	26.4759	26.5488	27.1092	27.0204	26.9726
	0.175062	0.277206	P75829	YBJX		1.07706	FALSE	FALSE	22.4017	24.3091	23.6739	24.054	23.3296	23.8327
	0.422424	0.276359	P0AEM9	FLIY	+	3.16589	FALSE	FALSE	27.0144	27.1089	26.6498	26.8175	27.1379	27.6467
	0.219602	0.275403	P60723	RL4		0.844825	FALSE	FALSE	30.7146	30.6922	31.363	31.1184	31.9913	30.4863
	0.980624	0.274867	P27278	NADR		0.330393	FALSE	FALSE	24.8581	24.6282	24.7874	24.9244	25.1411	NaN
	0.257736	0.274543	P64588	YQJI	+	1.54039	FALSE	FALSE	23.3138	23.3467	22.8657	23.5947	22.7061	24.049
	0.426399	0.273488	P08331	CPDB	+	3.89889	FALSE	FALSE	26.1455	26.2163	26.1325	26.8466	25.921	26.5472
	0.626134	0.273257	P08839	PT1	+	2.47831	FALSE	FALSE	29.8717	29.906	29.4477	30.2648	29.8288	29.9514
	0.578643	0.272944	P0A6I0	KCY	+	1.91407	FALSE	FALSE	26.8336	27.0671	26.4158	27.2041	26.8972	27.0341
	0.160555	0.272038	P0ADK8	YIBL		0.732703	FALSE	FALSE	21.0682	22.9013	22.9941	22.3799	22.6819	22.7178
	0.912499	0.269474	P0AG86	SECB	+	1.97869	FALSE	FALSE	30.0721	30.4077	30.3829	30.3992	30.5779	30.694
	0.0960632	0.26859	P0A720	KTHY		0.268428	FALSE	FALSE	22.8734	22.1926	NaN	21.4939	22.8847	24.0261
	1.0408	0.268251	P18776	DMSB		0.114695	FALSE	FALSE	24.7663	24.9859	24.8424	25.3252	25.0994	24.9749
	1.31811	0.267879	P0ABH9	CLPA		0.969448	FALSE	FALSE	27.9989	28.1721	27.9392	28.4301	28.215	28.2687
	0.428007	0.267713	P0A8N7	EPMA		0.680655	FALSE	FALSE	22.04	22.3174	22.5041	22.8076	NaN	22.3022
	0.102377	0.267412	P62615	ISPE		0.704062	FALSE	FALSE	22.9205	23.1717	21.0048	22.9723	NaN	22.2939
	0	0.265974	P76004	YCGM		0.126854	FALSE	FALSE	22.4702	22.293	21.4289	NaN	NaN	22.33
	0.619866	0.264935	P22106	ASNB		0.301843	FALSE	FALSE	24.4144	24.3312	24.2752	24.5229	24.329	24.9637
	0.607376	0.264902	P08189	FIMF		0.285151	FALSE	FALSE	22.3046	22.0618	22.4561	22.5805	22.2466	22.79
	0.444459	0.264056	P64540	YFCL		0.0370087	FALSE	FALSE	24.2061	24.6112	24.8893	24.9224	25.0555	24.5209
	0.08524	0.259106	P0A9H5	BTUR		0.0622166	FALSE	FALSE	NaN	19.7768	20.3796	20.7969	18.7835	21.4316
	0.348868	0.258583	P0AFJ1	YJDM	+	1.42961	FALSE	FALSE	23.5781	23.8883	22.9632	23.7652	23.4721	23.9681
	0.27813	0.258217	P0A7K2	RL7		0.559686	FALSE	FALSE	31.7837	32.1493	32.5743	32.119	33.0174	32.1456
	0.749095	0.258198	P0AF18	NAGA	+	2.22862	FALSE	FALSE	25.7855	25.7217	25.3966	25.9855	26.0052	25.6876
	0.253281	0.256962	P0A6U8	GLGA	+	1.3522	FALSE	FALSE	24.8727	26.0371	25.421	26.0383	25.2834	25.7799
	0.457766	0.254131	P23869	PPIB		1.14026	FALSE	FALSE	27.4907	28.0415	28.076	27.8436	28.3378	28.1891
	0.481655	0.252935	P06996	OMPC	+	1.78647	FALSE	FALSE	33.2888	32.8222	33.1891	33.6682	33.0493	33.3414
	0.492548	0.251991	P0A7T7	RS18		0.327851	FALSE	FALSE	28.281	28.5445	27.8278	28.4898	28.5921	28.3274
	0	0.24831	P64493	YOAF		0.685205	FALSE	FALSE	21.6612	22.1841	21.9959	22.1954	NaN	NaN
	0.23675	0.248171	P31473	RAVA		0.866331	FALSE	FALSE	21.2364	22.4882	21.6581	22.4154	21.8407	21.8712
	0.886265	0.247055	P0A832	SSRP		0.442077	FALSE	FALSE	25.1365	25.161	24.7933	25.2957	25.1781	25.3582
	0.206895	0.246599	P51025	SFGH1		0.831532	FALSE	FALSE	20.8206	22.3247	21.3976	21.5707	21.6705	22.0416
	0.315953	0.243493	P75960	NPD		1.05457	FALSE	FALSE	23.6558	24.4054	23.6757	24.5336	23.873	24.0608
	0.738989	0.242961	P0A9H1	MUG	+	3.70228	FALSE	FALSE	25.2383	25.329	24.9172	25.3833	25.2699	25.5601
	0.398497	0.241475	P76027	OPPD	+	1.54928	FALSE	FALSE	25.6346	25.383	25.7216	25.8451	25.4021	26.2164
	0.554115	0.240597	P08506	DACC	+	3.42781	FALSE	FALSE	26.4764	27.0665	26.6169	26.9697	26.8298	27.0821
	0.497187	0.238656	P0AC38	ASPA	+	2.46125	FALSE	FALSE	30.7419	30.9857	30.5341	31.2882	30.7221	30.9673
	0.145632	0.238323	P77739	YNIA		0.110531	FALSE	FALSE	24.9757	24.1249	23.8781	25.0072	25.1375	23.549
	0.199568	0.237658	P0A7S3	RS12		0.228093	FALSE	FALSE	29.7837	28.7413	28.5422	29.3513	28.7904	29.6384
	1.38161	0.235547	P0A853	TNAA	+	3.24777	FALSE	FALSE	35.1361	35.0764	35.3382	35.4059	35.4201	35.4313
	0.565247	0.234728	P20966	PTFBC		0.8264	FALSE	FALSE	25.5585	25.4697	25.0034	25.5191	25.5058	25.7108
	0	0.234339	P12282	MOEB		0.715739	FALSE	FALSE	21.0344	NaN	NaN	NaN	NaN	21.2688
	0.756731	0.23422	P15977	MALQ	+	1.61877	FALSE	FALSE	23.9327	24.3958	24.2003	24.393	24.3389	24.4997
	0.413568	0.233088	P07004	PROA		1.29889	FALSE	FALSE	26.0652	25.5794	25.804	26.3052	25.6681	26.1745
	0.195151	0.232794	P21165	PEPQ		0.023394	FALSE	FALSE	26.0649	27.4348	26.9418	27.2082	26.6075	27.3242
	0.425526	0.232526	P0AFI7	PDXH		1.05107	FALSE	FALSE	25.59	25.7199	25.2621	25.7265	25.4444	26.0986
	0.328362	0.232412	P0A8W5	YQGE		0.721695	FALSE	FALSE	25.1002	25.342	25.6944	25.367	26.0804	25.3865
	0.252332	0.232263	P15038	HELD		0.326825	FALSE	FALSE	25.9019	26.2975	26.6553	26.9747	25.9705	26.6063
	0.544719	0.231248	P28903	NRDD	+	1.96312	FALSE	FALSE	26.2036	26.5172	26.3887	26.8412	26.2873	26.6747
	0.619427	0.231215	P69797	PTNAB	+	5.09407	FALSE	FALSE	28.5959	29.1264	28.9329	29.2129	29.1413	28.9946
	0.351668	0.230739	P37349	DHAM		0.736016	FALSE	FALSE	26.2846	26.6013	26.0086	26.9515	26.2853	26.35
	0.540005	0.229492	P25714	YIDC		0.641254	FALSE	FALSE	26.607	27.0172	26.8817	27.2568	27.1538	26.7837
	0.301592	0.229432	P0AAH0	PSTB	+	4.23711	FALSE	FALSE	23.0913	23.7045	24.0562	24.096	23.6786	23.7658
	1.57231	0.22872	P0ACF8	HNS	+	1.97428	FALSE	FALSE	32.6039	32.5654	32.5339	32.8702	32.6695	32.8496
	0.505901	0.225927	P0AEL0	FDOI		0.045852	FALSE	FALSE	26.3437	26.3283	26.3914	26.272	26.9399	26.5294
	0.314757	0.225567	P77552	YDHQ	+	1.8903	FALSE	FALSE	25.8055	26.2472	25.4817	26.3166	25.6932	26.2013
	0.672548	0.225355	P21513	RNE		0.744386	FALSE	FALSE	28.5925	28.3211	28.1863	28.7712	28.4523	28.5523
	0.133301	0.224703	P64483	YEAK		1.02637	FALSE	FALSE	24.0397	24.2862	24.3766	24.5327	23.3628	25.481
	0.310616	0.221132	P12281	MOEA	+	1.37308	FALSE	FALSE	26.2064	26.9998	26.8469	26.8547	26.6584	27.2033
	0	0.219297	P37340	MDTK		1.23116	FALSE	FALSE	21.3536	NaN	NaN	21.5729	NaN	NaN
	0.365733	0.218264	P75957	LOLD		0.159416	FALSE	FALSE	24.7511	24.58	24.11	24.9436	24.3992	24.7531
	0.174581	0.21735	P37624	RBBA		0.644884	FALSE	FALSE	21.5545	20.7007	NaN	21.2463	NaN	21.4435
	0.206	0.216005	P07862	DDLB		0.411472	FALSE	FALSE	24.8925	24.7399	24.3844	25.2304	24.1366	25.2977
	0.355341	0.214588	P37626	YHII	+	2.16514	FALSE	FALSE	25.0532	25.5431	25.4143	25.835	25.1555	25.6639
	0.17834	0.214328	P37634	RLMJ		0.408236	FALSE	FALSE	23.2213	23.7763	23.1649	23.872	24.1424	22.7911
	0.874219	0.213896	P0AEP3	GALU	+	2.98238	FALSE	FALSE	28.2316	28.1362	27.8729	28.2533	28.2585	28.3706
	0.0889745	0.211719	P69908	DCEA		1.14298	FALSE	FALSE	24.6964	25.5525	23.7928	25.0081	23.6667	26.0022
	0.383367	0.211337	P02919	PBPB	+	1.65236	FALSE	FALSE	24.908	24.6798	24.3357	25.0272	24.5298	25.0005
	0.0448592	0.211251	P75791	YBIU		0.468092	FALSE	FALSE	21.3473	NaN	19.5413	19.4393	NaN	21.8717
	1.23448	0.210648	P33195	GCSP	+	3.07757	FALSE	FALSE	28.447	28.6954	28.5211	28.7203	28.7488	28.8263
	1.4752	0.210597	P00962	SYQ	+	2.18063	FALSE	FALSE	28.6523	28.7001	28.5208	28.8151	28.78	28.9099
	0.182524	0.209506	P0AF08	APBC		0.953175	FALSE	FALSE	24.8716	25.4265	25.2952	24.7754	25.2873	26.1592
	0.50778	0.209298	P0ACF4	DBHB		1.22091	FALSE	FALSE	28.4567	28.3316	28.1583	28.2178	28.7455	28.6112
	0.0656527	0.208481	P27836	WECG		0.268675	FALSE	FALSE	21.1666	22.1109	20.9668	NaN	20.3043	22.9422
	0.418457	0.207066	P0A9S3	GATD	+	5.47766	FALSE	FALSE	29.4541	29.1348	29.3283	29.6175	29.1455	29.7754
	0.6153	0.206591	P0A6J3	CYSZ	+	2.42426	FALSE	FALSE	21.1811	NaN	21.3901	21.422	NaN	21.5624
	0.314117	0.206582	P00946	MANA		0.160978	FALSE	FALSE	28.1187	27.8588	27.5198	28.0936	27.6589	28.3645
	0.263871	0.205341	P0A9T4	TAS		0.661225	FALSE	FALSE	25.6973	25.5497	26.0587	25.9626	25.5098	26.4494
	0.116854	0.204881	P37051	PURU		0.575707	FALSE	FALSE	27.2321	25.4235	25.7815	26.2783	26.9335	25.8399
	0.196032	0.203878	P0A8Y5	YIDA		0.751931	FALSE	FALSE	22.7802	23.6513	22.7509	23.603	23.4581	22.733
	0.235015	0.203248	P0A948	RIMJ		0.580559	FALSE	FALSE	22.1823	22.0112	21.8072	21.8059	21.9631	22.8413
	0	0.203194	P61887	RMLA2		0.144953	FALSE	FALSE	21.7602	NaN	NaN	NaN	22.345	21.5817
	0.143857	0.202765	P0ADN6	YIFL		0.642593	FALSE	FALSE	25.9964	25.0901	24.7996	25.2589	24.9946	26.2408
	0.341788	0.202714	P77737	OPPF		1.02974	FALSE	FALSE	26.5173	26.5335	26.9957	26.9774	27.1556	26.5217
	0.279928	0.202063	P23882	FMT		0.467065	FALSE	FALSE	25.2949	26.033	25.3817	26.0946	25.5001	25.7211
	0.293789	0.201154	P0A9H7	CFA	+	1.89115	FALSE	FALSE	25.3691	25.6271	25.0776	25.753	25.1058	25.8184
	0.280492	0.199666	P17952	MURC		0.184575	FALSE	FALSE	25.278	24.9373	24.4347	25.2036	25.258	24.7875
	0.318239	0.199442	P30014	RNT		0.920358	FALSE	FALSE	22.3284	21.9704	21.7764	22.0711	21.9824	22.6199
	0.212029	0.19921	P29131	FTSN		0.286471	FALSE	FALSE	22.9336	22.4104	22.6571	23.5132	22.4159	22.6698
	0.0772063	0.198482	P60720	LIPB		0.0393414	FALSE	FALSE	24.2523	23.6263	22.9872	24.5288	24.7625	22.17
	0.156681	0.198465	P69801	PTNC	+	2.46822	FALSE	FALSE	25.7836	25.6961	25.0843	26.4951	25.0511	25.6132
	0.0998088	0.196997	P06993	MALT		0.418649	FALSE	FALSE	25.554	23.4944	25.2774	24.8605	24.5324	25.5238
	0.197915	0.196793	P0A7Z0	RPIA	+	1.85756	FALSE	FALSE	28.1575	27.8742	27.5481	27.7244	27.71	28.7357
	0.0740779	0.194682	Q2MB16	YOBH	+	1.55536	FALSE	FALSE	22.511	22.8171	24.6965	22.2999	24.2356	24.0731
	0.293243	0.194139	P60390	RSMH		0.20943	FALSE	FALSE	25.3498	25.1902	25.2511	25.6233	24.9408	25.8093
	0.0919291	0.192191	P37387	XYLF		0.00352358	FALSE	FALSE	20.4487	22.7349	22.605	22.0724	22.2716	22.0212
	0.209683	0.190486	P24203	YJIA		1.28785	FALSE	FALSE	24.1316	23.3418	24.5017	24.1843	24.3242	24.0381
	0.228114	0.190096	P76578	A2MG		0.837073	FALSE	FALSE	25.5434	25.0231	24.7037	25.6075	24.8729	25.3601
	0.114877	0.189872	P31992	PPTA		0.497771	FALSE	FALSE	21.5307	22.5753	22.7217	21.5369	22.8209	23.0395
	0.150032	0.186078	P31550	THIB	+	1.79114	FALSE	FALSE	23.5109	23.0335	22.0557	23.3649	23.0303	22.7631
	0.130625	0.185449	P39838	RCSD		0.51275	FALSE	FALSE	24.6514	25.2103	24.5234	24.805	25.8809	24.2557
	0.788291	0.183933	P23836	PHOP	+	6.82736	FALSE	FALSE	26.6964	26.9222	27.0656	27.088	27.0837	27.0644
	0.474699	0.183548	P0A8E7	YAJQ	+	2.88391	FALSE	FALSE	29.1571	29.0634	28.7811	29.4289	29.0946	29.0287
	0.293187	0.183195	P39321	TAMB		0.145763	FALSE	FALSE	22.6743	22.3806	22.127	22.9304	22.2474	22.5536
	0.514664	0.182816	P75864	RLMKL		1.24764	FALSE	FALSE	25.2454	24.896	24.8741	25.0952	25.0828	25.3859
	0.380457	0.18254	P07001	PNTA		0.745307	FALSE	FALSE	27.2367	27.2266	26.9749	27.524	26.9639	27.4979
	0.658301	0.181259	P0A8L1	SYS	+	1.54165	FALSE	FALSE	29.1765	29.0526	29.2581	29.562	29.2223	29.2467
	0.0959403	0.180425	P76208	YNIB		0.297946	FALSE	FALSE	21.0917	22.2008	NaN	21.5258	NaN	22.1275
	0.47086	0.180296	P10121	FTSY		0.68576	FALSE	FALSE	26.6996	27.2284	26.8093	27.1714	27.0485	27.0583
	0.0815149	0.180166	P39187	YTFJ		0.19796	FALSE	FALSE	21.8787	23.7721	22.7394	22.5853	23.3685	NaN
	0.120632	0.178955	P50465	END8		0.821693	FALSE	FALSE	20.1406	21.2893	20.585	21.6653	20.2307	20.6558
	0.190864	0.178141	P0AC59	GLRX2	+	2.93249	FALSE	FALSE	25.9992	26.9602	25.8099	26.496	26.4004	26.4074
	0	0.176296	P39172	ZNUA		0.527705	FALSE	FALSE	NaN	NaN	20.6346	19.0943	21.2199	22.1184
	0.0852063	0.176153	P0AEW6	INGK		0.529717	FALSE	FALSE	24.4216	24.5598	25.0224	25.996	24.9869	23.5492
	0.153042	0.175058	P24193	HYPE		0.717012	FALSE	FALSE	23.989	23.135	23.1311	23.8844	22.9581	23.9378
	0.201901	0.174002	P40120	OPGD	+	3.34098	FALSE	FALSE	23.9442	24.9236	24.7031	24.9942	24.5865	24.5123
	0.183486	0.173342	P0AE88	CPXR		0.467317	FALSE	FALSE	26.3026	25.7884	25.6145	26.1747	25.5218	26.529
	0.302553	0.169281	P0AEE3	DEGS		0.640135	FALSE	FALSE	22.0471	21.9754	21.7058	22.3132	NaN	21.8442
	0.304178	0.169204	P07762	GLGB	+	2.75927	FALSE	FALSE	24.5987	25.1654	24.4258	24.9661	24.893	24.8384
	0.140561	0.169069	P77721	YDJF		0.682834	FALSE	FALSE	21.486	22.2655	NaN	21.6019	22.0622	22.4703
	0.299141	0.168067	P32684	RLUF		0.91184	FALSE	FALSE	23.6131	23.1147	23.2439	23.2286	23.8166	23.4308
	0.285492	0.167972	P0AEW4	CPDA		0.677652	FALSE	FALSE	21.7048	21.1322	21.3155	21.2238	21.7678	21.6648
	0.208174	0.167627	P76014	DHAL		0.694347	FALSE	FALSE	25.1276	24.5505	24.1044	24.654	24.6761	24.9553
	0.192907	0.162795	P75849	GLO22	+	1.66191	FALSE	FALSE	24.0331	24.8073	24.1912	24.2406	24.3335	24.9458
	0.188312	0.162448	P0ADA3	NLPD		1.08456	FALSE	FALSE	24.1283	24.2811	24.4876	24.3364	23.9928	25.0552
	0.202512	0.162153	P0A8C4	YGFB		0.609168	FALSE	FALSE	25.0223	24.7268	24.3773	24.9211	24.4216	25.2701
	0.220973	0.161851	P0A8S1	ARGP		0.320669	FALSE	FALSE	23.0257	23.239	23.9124	23.5746	23.3703	23.7177
	0.310825	0.160593	P32680	YJAG		0.160668	FALSE	FALSE	24.9514	25.2089	25.6115	25.5323	25.4744	25.2468
	0.245066	0.16034	P0A6E4	ASSY	+	2.82143	FALSE	FALSE	25.8885	25.9863	25.6318	25.5784	26.0139	26.3952
	0.158968	0.159696	P0A6U5	RSMG	+	2.52074	FALSE	FALSE	23.0785	22.8726	22.8424	23.8051	22.8974	22.5701
	0	0.159365	P76221	YDJZ		0.662868	FALSE	FALSE	NaN	20.2976	NaN	20.5585	20.2476	20.5648
	0.101967	0.158939	P37760	RMLD		0.0926928	FALSE	FALSE	26.39	24.8632	25.1275	25.9188	25.0126	25.9261
	0.240303	0.158433	P0AD33	YFCZ		0.201532	FALSE	FALSE	28.5305	28.8962	28.2597	29.0647	28.6568	28.4402
	0.0592324	0.158394	P75981	JAYE		0.414064	FALSE	FALSE	23.5028	25.5286	25.7688	25.4644	25.8644	23.9465
	0.12594	0.158386	P27828	WECB		0.923659	FALSE	FALSE	24.7051	24.8755	24.4958	25.0479	23.9961	25.5076
	0.241641	0.15628	P0AA16	OMPR	+	3.0801	FALSE	FALSE	26.6263	26.958	26.4365	26.8123	26.4847	27.1927
	0.163076	0.155713	P56258	WECF		0.686371	FALSE	FALSE	NaN	21.7461	21.1553	21.3183	22.0181	21.4829
	0.0629173	0.155386	P37342	YJJI		0.272864	FALSE	FALSE	24.0727	25.3749	22.9875	24.9513	23.2943	24.6556
	0.189266	0.15501	Q59385	COPA	+	2.09623	FALSE	FALSE	25.3602	25.1526	24.6926	25.5424	24.7454	25.3826
	0.220565	0.154305	P23830	PSS	+	2.33299	FALSE	FALSE	24.9685	25.7933	25.5395	25.8321	25.4628	25.4693
	0.362924	0.152133	P0A9M8	PTA		0.0671314	FALSE	FALSE	30.1926	30.2715	29.8175	30.4544	30.122	30.1616
	0.231722	0.151746	P0AAN3	HYPB	+	1.84539	FALSE	FALSE	25.5229	25.8556	25.6387	26.1318	25.3565	25.9841
	0.214949	0.151706	P07639	AROB		0.934586	FALSE	FALSE	24.9731	25.518	24.6508	25.1862	25.0227	25.3881
	0	0.15081	P0ADM4	YIDQ		0.734368	FALSE	FALSE	19.7096	NaN	NaN	20.3856	19.8514	19.3442
	0.459573	0.149589	P0A6R0	FABH		0.859247	FALSE	FALSE	27.5876	27.3276	27.1922	27.3639	27.5661	27.626
	0.320609	0.148867	P00490	PHSM	+	2.74867	FALSE	FALSE	28.2677	27.6538	27.9671	28.2194	27.9816	28.1342
	0.132001	0.148614	P0A7L8	RL27		0.617597	FALSE	FALSE	26.8173	26.0766	26.9027	26.6508	27.3448	26.2468
	0.27559	0.146951	P0ABD8	BCCP		0.423155	FALSE	FALSE	27.9003	27.7075	27.4351	27.5321	28.107	27.8446
	0.111721	0.146853	P36771	LRHA		0.323965	FALSE	FALSE	NaN	20.4071	20.9765	21.1721	21.1472	20.1965
	0.18578	0.145809	P0A6Z1	HSCA		0.539392	FALSE	FALSE	26.7665	26.0573	25.7981	26.4089	26.2002	26.4502
	0.135702	0.144871	P61316	LOLA		1.14061	FALSE	FALSE	24.223	24.8338	23.9308	24.3657	24.0341	25.0225
	0.0548676	0.144647	P0ACN7	CYTR		0.128677	FALSE	FALSE	22.552	23.7464	NaN	23.9067	22.681	NaN
	0.295235	0.143548	P0A7V0	RS2	+	2.35974	FALSE	FALSE	32.338	31.6757	32.0028	32.24	32.0785	32.1286
	0.184795	0.143293	P69811	PTFAH		1.0383	FALSE	FALSE	26.8105	26.7603	26.496	26.2743	27.1343	27.0881
	0.312788	0.142777	P0AEI4	RIMO		1.18073	FALSE	FALSE	25.8783	25.4851	25.5072	25.5554	25.7227	26.0207
	0.257824	0.142458	P0ACD4	ISCU	+	1.84697	FALSE	FALSE	26.4109	26.6363	26.2559	26.718	26.2005	26.8119
	0.314235	0.14179	P21499	RNR		0.0830125	FALSE	FALSE	27.3846	27.5461	27.3349	27.6924	27.2209	27.7777
	0.134243	0.14134	P0AB61	YCIN	+	1.36347	FALSE	FALSE	24.8316	25.7887	24.96	25.7411	24.8908	25.3724
	0.250843	0.140489	P07024	USHA		0.659979	FALSE	FALSE	25.6187	26.0526	25.6063	26.1796	25.6032	25.9163
	0.210646	0.140041	P0A8J8	RHLB		0.0994735	FALSE	FALSE	26.5046	25.7116	25.7838	26.1242	26.0659	26.23
	0.0434038	0.139082	P0AGI1	RBSC		0.200756	FALSE	FALSE	24.9173	NaN	22.9135	24.2905	23.8184	NaN
	0.380641	0.138968	P0A9A6	FTSZ	+	1.37385	FALSE	FALSE	28.914	28.9729	28.6263	28.8538	28.8805	29.1959
	0.257593	0.137913	P0AAR3	YBAK		0.230901	FALSE	FALSE	23.3987	23.556	23.3696	23.7315	23.1736	23.833
	0.47425	0.137813	P22188	MURE	+	1.40718	FALSE	FALSE	25.9919	25.9374	26.1336	26.0262	26.0695	26.3806
	0.1846	0.137521	P04983	RBSA	+	2.1243	FALSE	FALSE	22.9191	23.6533	23.7617	23.6868	23.3752	23.6847
	0.0320048	0.136891	P21169	DCOR		0.0109777	FALSE	FALSE	NaN	23.1647	21.1926	21.3803	23.2508	NaN
	0.533824	0.13625	P23839	YICC	+	3.52762	FALSE	FALSE	26.4555	26.4576	26.1377	26.4264	26.5538	26.4795
	0.604942	0.136208	P39406	RSMC	+	3.54995	FALSE	FALSE	24.6436	24.6552	24.4196	24.8336	24.6821	24.6113
	0.0800424	0.135756	P37005	LAST		0.0918463	FALSE	FALSE	22.9169	21.9336	21.4475	21.7446	21.9026	23.0581
	0.295328	0.134292	P22523	MUKB		1.20644	FALSE	FALSE	26.972	27.0821	26.8209	27.4049	26.8288	27.0443
	0.298453	0.133842	P09148	GAL7	+	3.17379	FALSE	FALSE	23.3177	23.5525	23.6528	23.9429	23.4495	23.5322
	0.0769324	0.132797	P75767	GNGF		0.531158	FALSE	FALSE	21.7313	20.9403	NaN	22.2317	20.8783	21.2959
	0.179591	0.132746	P32132	TYPA		0.187127	FALSE	FALSE	29.1819	28.543	28.7947	29.0672	28.5694	29.2812
	0.178555	0.131691	P0ADW3	YHCB		0.443232	FALSE	FALSE	27.1141	26.9185	26.7439	27.4795	26.5861	27.1061
	0.139376	0.129749	P76187	YDHF	+	2.33033	FALSE	FALSE	25.1319	25.5522	24.5118	25.2965	24.872	25.4166
	0	0.129333	P77307	FETB		1.0372	FALSE	FALSE	NaN	22.4282	NaN	22.0848	23.0302	NaN
	0.321612	0.128989	P0AAI5	FABF	+	1.96639	FALSE	FALSE	28.0681	27.5955	27.8882	28.0556	27.8003	28.0829
	0.163429	0.128629	P76272	YEBT	+	3.8222	FALSE	FALSE	25.0789	25.1779	24.4027	24.9548	24.7585	25.3321
	0.13927	0.12771	Q46863	YGIS	+	3.32359	FALSE	FALSE	23.3596	23.9136	24.4499	23.9925	24.2726	23.8411
	0.405564	0.126309	P0ADT5	YGIC	+	2.12699	FALSE	FALSE	25.0412	25.2977	24.9315	25.0783	25.3376	25.2334
	0.866016	0.126211	P36938	PGM		1.14353	FALSE	FALSE	28.6102	28.4767	28.5944	28.5885	28.7003	28.7711
	0.611541	0.125981	P67080	PLPHP		0.285922	FALSE	FALSE	25.3997	25.3604	25.3107	25.3069	25.5907	25.5512
	0.27245	0.12587	P0ADA5	YAJG	+	2.23756	FALSE	FALSE	27.5637	27.961	27.9393	28.1169	28.0395	27.6852
	0.467759	0.124343	P37749	WBBI		0.106056	FALSE	FALSE	26.4099	26.3766	26.2584	26.5639	26.5918	26.2623
	0.0707405	0.123456	P22524	MUKE		0.864613	FALSE	FALSE	24.1041	25.9147	25.9141	25.4629	25.582	25.2583
	0.224622	0.122655	P26646	ACUI	+	1.59894	FALSE	FALSE	26.9289	27.0959	26.5611	27.2251	26.7288	26.9999
	0.0857234	0.122621	P21156	CYSD		0.320043	FALSE	FALSE	23.7687	22.5729	23.2745	NaN	23.6155	23.0405
	0.254433	0.122609	P39160	UXUB		0.894827	FALSE	FALSE	23.7019	24.1957	23.9594	24.3303	23.9493	23.9452
	0.140116	0.12135	P76220	YDJY		0.299616	FALSE	FALSE	24.5719	25.3116	24.9176	25.4046	24.5981	25.1625
	0.210287	0.120758	P28635	METQ		1.08113	FALSE	FALSE	26.9303	27.586	27.1856	27.5835	27.2313	27.2493
	0.23836	0.120557	P17443	MURG		0.039036	FALSE	FALSE	24.4061	24.2562	24.1424	24.3909	24.0692	24.7063
	0.043706	0.118962	P24173	RFAC		0.171943	FALSE	FALSE	20.4283	20.6829	19.2178	NaN	19.2918	21.1655
	0.0923827	0.118769	P28304	QOR1	+	2.20814	FALSE	FALSE	26.3177	27.7217	26.8324	26.6798	27.1828	27.3655
	0.334371	0.118299	P00509	AAT	+	3.20608	FALSE	FALSE	29.3675	29.6797	29.3094	29.7301	29.4191	29.5624
	0.0572755	0.118295	P0ADX7	YHHA	+	2.16813	FALSE	FALSE	23.3704	23.8523	23.7245	24.0503	22.4397	24.8121
	0.0863328	0.118192	P0A6K1	DAPF		0.748355	FALSE	FALSE	21.6098	21.5952	22.6026	NaN	22.3251	21.783
	0.0812216	0.118141	P65367	YQCA		0.55833	FALSE	FALSE	25.0072	25.6459	26.186	26.4713	25.5427	25.1795
	0.115894	0.117409	P0C018	RL18		0.763856	FALSE	FALSE	26.6235	26.1766	26.179	26.5207	25.8256	26.985
	0.350966	0.117385	P02413	RL15		0.740967	FALSE	FALSE	30.5917	30.367	30.285	30.7016	30.5526	30.3417
	0.109907	0.115872	P37177	PT1P		0.334361	FALSE	FALSE	23.4274	24.0829	23.3664	24.3066	23.2614	23.6563
	0.151255	0.11533	P0ADC6	LPTG		0.774178	FALSE	FALSE	23.3054	22.6852	22.6919	22.8017	22.8243	23.4024
	0.0433715	0.11531	P13857	RIML		0.626106	FALSE	FALSE	21.7967	21.9912	21.1567	21.4442	20.4399	23.4065
	0.234518	0.11458	P0ABF1	PCNB		0.365352	FALSE	FALSE	24.6484	24.6018	24.2288	24.883	24.4982	24.4416
	0.345857	0.114501	P37329	MODA	+	2.68808	FALSE	FALSE	24.52	24.7209	24.6773	24.7594	24.5383	24.9639
	0.208224	0.114148	Q57261	TRUD		0.897181	FALSE	FALSE	25.6247	25.7783	25.2821	25.9542	25.6481	25.4252
	0.165847	0.113262	P0AG44	RL17	+	1.49177	FALSE	FALSE	30.1697	29.7207	29.8157	29.8925	29.7143	30.4392
	1.01489	0.112892	P69786	PTGCB	+	6.05069	FALSE	FALSE	26.7357	26.5941	26.6514	26.8208	26.7871	26.712
	0.0273541	0.110591	P16681	YJDN		1.11044	FALSE	FALSE	20.7148	22.655	NaN	21.5744	20.4211	23.391
	0.124993	0.11042	P60752	MSBA	+	1.76173	FALSE	FALSE	25.7685	25.0747	24.6745	25.3786	25.2162	25.2542
	0.0792349	0.110239	P15770	AROE		0.197211	FALSE	FALSE	20.2956	21.5528	20.9093	21.1712	NaN	20.8878
	0.150429	0.109848	P69831	PTKC	+	3.82886	FALSE	FALSE	29.2348	29.9368	29.9845	30.0675	29.7668	29.6513
	0.26189	0.109795	P0ADP9	YIHD	+	2.45933	FALSE	FALSE	26.7093	27.1914	27.1723	27.2433	27.0609	27.0982
	0.155587	0.109279	P0AC86	PHSG		0.877154	FALSE	FALSE	25.3015	25.4635	25.1826	25.8413	24.9774	25.4568
	0.141435	0.108912	P23331	KITH		0.48028	FALSE	FALSE	23.4997	24.1338	23.7314	24.085	23.4645	24.1421
	0.0632685	0.108337	P0A6H8	CLSA	+	1.5267	FALSE	FALSE	NaN	22.5504	21.559	21.4779	22.3873	22.6239
	0.417195	0.10815	P23845	CYSN	+	2.69165	FALSE	FALSE	24.8681	24.9104	24.8681	NaN	24.8502	25.1304
	0.344281	0.107011	P0A6P1	EFTS	+	2.75548	FALSE	FALSE	31.2701	31.0477	30.8429	31.2116	31.089	31.1812
	0.0719859	0.106698	P0AC81	LGUL		0.0465096	FALSE	FALSE	23.9126	24.546	22.8116	24.0599	23.865	23.6654
	0.190039	0.106047	P0A8E1	YCFP		1.14665	FALSE	FALSE	26.1677	26.7196	26.1153	26.2973	26.4145	26.6089
	0.125274	0.103992	P0A9T0	SERA	+	2.06227	FALSE	FALSE	22.9822	23.8216	23.823	23.4451	23.8538	23.64
	0.126752	0.103455	P0ACI0	ROB	+	3.19491	FALSE	FALSE	26.9931	26.4299	26.267	27.0365	26.6258	26.338
	0.119315	0.103226	P77718	THII	+	1.47312	FALSE	FALSE	25.6653	26.0675	25.7189	25.8682	25.4481	26.445
	0.0724625	0.103085	P0A8V0	RBN		0.704391	FALSE	FALSE	NaN	21.9604	21.4607	22.4943	21.3346	21.6119
	0.215041	0.10236	P0A8N5	SYK2		1.32901	FALSE	FALSE	31.1858	31.2686	31.11	31.5471	30.9454	31.379
	0.0352746	0.102249	P69490	CCME		0.126357	FALSE	FALSE	23.0747	21.0446	23.3547	22.8056	21.3639	23.6113
	0.0524742	0.0997257	P0AG63	RS17		0.178111	FALSE	FALSE	28.8749	27.0576	28.1387	27.3821	28.6822	28.306
	0.100139	0.0990931	P0AF36	ZAPB		0.552022	FALSE	FALSE	29.3984	28.6442	29.3157	29.2111	28.767	29.6776
	0.201025	0.0989056	P62620	ISPG		0.970291	FALSE	FALSE	27.2403	27.2883	26.772	27.2645	27.0138	27.3191
	0	0.0987453	P27240	RFAY		0.182743	FALSE	FALSE	NaN	22.0487	NaN	22.651	21.5545	22.2369
	0.237067	0.0986519	P0A7E5	PYRG		0.651968	FALSE	FALSE	28.9869	28.6523	28.5515	29.0044	28.6679	28.8144
	0.109976	0.0982431	P68679	RS21		0.29806	FALSE	FALSE	28.2322	28.4166	28.6088	28.2958	28.1373	29.1192
	0.138836	0.0975278	P07604	TYRR		0.200879	FALSE	FALSE	24.2508	24.7521	24.5565	25.0043	24.5859	24.2618
	0.216193	0.0972576	P22939	ISPA		1.14847	FALSE	FALSE	22.7921	22.8494	22.7887	22.6806	22.7925	23.2489
	0.0916051	0.0962251	P0A9W6	IBAG		0.206983	FALSE	FALSE	23.3217	23.4311	22.9287	23.4002	22.6966	23.8734
	0.350315	0.0961456	P0AG30	RHO	+	3.60864	FALSE	FALSE	30.097	29.8074	29.8624	30.0806	29.8759	30.0987
	0.104266	0.0944036	P08390	USG	+	3.08836	FALSE	FALSE	25.9445	25.5685	25.5466	25.8213	26.2781	25.2433
	0.0312524	0.0933832	P21365	YCIC		0.189733	FALSE	FALSE	22.9859	21.6599	21.0661	22.2862	20.4342	23.2717
	0.035884	0.0931886	P30748	MOAD		0.455409	FALSE	FALSE	22.6596	25.1503	24.5196	25.0216	24.1678	23.4197
	0.110108	0.0920842	P37617	ZNTA	+	2.70912	FALSE	FALSE	25.191	25.8982	25.6039	26.0915	25.5194	25.3585
	0	0.0912832	P60869	YBJL		0.898083	FALSE	FALSE	NaN	20.1945	NaN	20.6861	19.9902	20.181
	0.112653	0.0906041	P22634	MURI		0.684577	FALSE	FALSE	22.4395	22.8266	23.1778	23.1359	22.5093	23.0706
	0.521452	0.0904083	P0A8V6	FADR		0.215167	FALSE	FALSE	24.3651	24.3568	24.2853	24.3089	24.5567	24.4127
	0.0630836	0.0902297	P30128	GREB		0.294429	FALSE	FALSE	22.1532	21.5841	21.9177	21.528	21.485	22.9127
	0.396634	0.0897166	P03841	MALM		0.697699	FALSE	FALSE	27.1099	26.8624	26.998	27.0356	26.9989	27.2049
	0.0274457	0.0888386	P27830	RMLB2		0.071483	FALSE	FALSE	23.8468	20.775	22.9324	22.6047	21.5816	23.6344
	0.0943157	0.0884399	P0A9D2	GSTA		0.675724	FALSE	FALSE	27.6553	27.539	27.9017	27.6516	28.392	27.3178
	0.110696	0.0877374	P0AD68	FTSI		1.043	FALSE	FALSE	21.62	22.5637	22.3235	22.3102	22.165	22.2952
	0.157128	0.0872625	P06983	HEM3		0.221627	FALSE	FALSE	24.9519	25.4666	25.1821	25.3207	25.0208	25.5209
	0.248432	0.0863075	P0A858	TPIS	+	3.95383	FALSE	FALSE	29.6906	29.7411	29.407	29.8547	29.5428	29.7
	0.0615767	0.0848923	P0ACP7	PURR		0.263092	FALSE	FALSE	25.7933	25.1494	25.1758	24.8194	25.2782	26.2754
	0.331119	0.0845375	P0ABU2	YCHF		0.511408	FALSE	FALSE	28.8999	28.7078	28.5694	28.8966	28.7621	28.772
	0.140317	0.0845292	P63389	YHES	+	1.37705	FALSE	FALSE	25.0405	24.3446	24.4834	24.8403	24.6247	24.657
	0.0448888	0.0844339	P38051	MENF		1.17085	FALSE	FALSE	NaN	21.995	20.6333	21.3451	20.9277	21.923
	0.0831051	0.0841592	P33362	YEHZ	+	2.33709	FALSE	FALSE	24.8532	25.6322	24.4585	24.8776	25.204	25.1147
	0.217768	0.083346	P0A6T3	GAL1	+	5.20353	FALSE	FALSE	27.0996	27.0423	27.4852	27.3503	27.1858	27.341
	0.0988913	0.0829449	P20083	PARE		1.0577	FALSE	FALSE	25.5712	24.9129	25.4481	25.3046	25.0602	25.8162
	0.0695305	0.0821571	P04846	NLPA		0.776907	FALSE	FALSE	22.8541	22.7348	22.114	21.9837	22.837	23.1288
	0.0355138	0.0788765	P64455	YDCY		0.141287	FALSE	FALSE	24.8996	25.6349	25.1057	25.6433	23.9089	26.3246
	0.147548	0.0782719	P0AB77	KBL		0.317977	FALSE	FALSE	28.1284	28.0672	27.5856	27.9023	27.9135	28.2002
	0.144468	0.0780125	P64596	YRAP	+	4.03921	FALSE	FALSE	26.023	26.0211	26.2551	26.3498	25.8084	26.375
	0.157444	0.0769717	P63224	GMHA		0.198351	FALSE	FALSE	27.6345	27.9221	27.4559	27.9287	27.5131	27.8016
	0.0822359	0.0768293	P0ADK0	YIAF		0.539537	FALSE	FALSE	26.4513	26.4639	25.6723	26.6183	25.9207	26.2788
	0.067868	0.0746845	P06709	BIRA		0.454473	FALSE	FALSE	21.2313	NaN	21.9057	21.8357	21.8835	21.2104
	0.0512462	0.0720545	P0AA04	PTHP		0.972392	FALSE	FALSE	24.8766	25.5053	24.0677	25.121	25.1476	24.3972
	0.0592304	0.0716674	P0C0S1	MSCS	+	3.3712	FALSE	FALSE	25.2097	25.6092	24.4759	25.1505	25.6225	24.7368
	0.0690929	0.0712496	P0A7T3	RS16		0.350808	FALSE	FALSE	29.8841	28.8048	29.2989	29.6504	29.05	29.5012
	0.284931	0.0707932	P16095	SDHL	+	2.4908	FALSE	FALSE	27.058	27.0131	26.9885	27.223	27.15	26.899
	0.128976	0.0707601	P0A800	RPOZ		0.0594989	FALSE	FALSE	26.2782	26.0363	26.4317	26.5818	26.3627	26.0141
	0.101599	0.0703354	P0A6G7	CLPP		1.06084	FALSE	FALSE	28.6405	27.8495	27.9724	28.1779	28.3008	28.1947
	0.17462	0.0697161	P0AFG8	ODP1	+	3.23174	FALSE	FALSE	32.697	32.445	32.4916	32.3689	32.8116	32.6622
	0.0680987	0.0691452	P0A908	MIPA	+	1.75346	FALSE	FALSE	27.2202	27.0727	27.8162	27.4445	27.9072	26.9648
	0.135002	0.0684579	P0A9N4	PFLA	+	2.021	FALSE	FALSE	25.9294	25.8696	25.9304	26.082	25.6172	26.2355
	0.159408	0.0682945	P37773	MPL	+	2.02914	FALSE	FALSE	25.6635	26.0999	25.7894	26.0953	25.8927	25.7696
	0.0817412	0.064256	P15034	AMPP		0.76227	FALSE	FALSE	27.2524	27.451	27.8455	27.8533	27.735	27.1533
	0.0886504	0.0635166	P64624	YHEO		0.0599358	FALSE	FALSE	24.5793	23.8886	24.0825	24.0382	24.1643	24.5384
	0.0428382	0.0629031	P06987	HIS7		0.65699	FALSE	FALSE	22.6774	24.069	24.1326	23.9767	23.662	23.4291
	0.0504402	0.0610116	P14900	MURD		0.0133895	FALSE	FALSE	23.3518	24.6332	24.1532	24.4275	23.7997	24.094
	0.20818	0.0595296	P02916	MALF		1.09095	FALSE	FALSE	23.6312	23.6883	23.5619	23.8848	23.6448	23.5303
	0.0503542	0.0578318	P13016	AMPD		1.17358	FALSE	FALSE	NaN	21.8753	21.3041	21.8848	21.4103	NaN
	0.0603146	0.0578308	P19934	TOLA		0.35986	FALSE	FALSE	21.6373	22.0068	21.7736	21.3684	21.7758	22.4469
	0.101149	0.0575631	P0A9R4	FER	+	2.32891	FALSE	FALSE	25.4271	25.4076	25.9658	25.4786	25.7164	25.7782
	0.1649	0.0570119	P0AEK2	FABG		0.158523	FALSE	FALSE	28.5413	28.1378	28.2899	28.2703	28.4173	28.4524
	0.231399	0.0559756	P0A940	BAMA		0.982144	FALSE	FALSE	28.9598	28.7445	28.731	28.9832	28.7873	28.8327
	0.109228	0.0551796	P0AER0	GLPF		0.543438	FALSE	FALSE	23.5948	24.189	24.0468	24.0701	23.9623	23.9637
	0.0792519	0.0526638	P77808	CINAL		0.21018	FALSE	FALSE	23.8784	23.4054	23.2271	23.4292	23.4215	23.8181
	0.0270483	0.0525583	P0AFW8	ROF		0.595138	FALSE	FALSE	25.4376	27.5501	25.8408	26.3635	26.4394	26.1833
	0.0576025	0.0524712	P31806	NNR	+	1.52064	FALSE	FALSE	23.8297	23.2163	22.7499	23.3452	23.2422	23.3659
	0.0496358	0.0522658	P24554	RADA		0.116464	FALSE	FALSE	23.275	22.1144	22.538	22.5171	22.6311	22.9359
	0.0458658	0.050972	P77570	ANMK		0.257451	FALSE	FALSE	24.1625	24.1189	23.7118	23.5799	24.7376	23.8286
	0.0856947	0.0508156	P52643	LDHD		1.15421	FALSE	FALSE	26.7363	27.088	26.5952	26.8263	26.613	27.1327
	0	0.0507768	P60872	YIDE		0.203089	FALSE	FALSE	22.4935	22.1185	22.4123	NaN	NaN	22.3922
	0.00596897	0.0500914	P69902	FCTA		0.119742	FALSE	FALSE	21.7629	27.4311	27.1907	28.0179	27.04	21.4771
	0.0441767	0.050045	P64463	YDFZ		1.29771	FALSE	FALSE	24.6756	25.6633	24.5603	25.0671	24.7098	25.2726
	0.188368	0.0497373	P0ADR8	PPNN	+	4.59421	FALSE	FALSE	26.8699	27.1655	27.108	27.1551	27.1281	27.0093
	0.040896	0.0484657	P68191	SRA		1.15608	FALSE	FALSE	21.6189	21.8594	21.5172	21.0219	21.7463	22.3727
	0.103503	0.0483583	P15288	PEPD		0.0141807	FALSE	FALSE	28.4819	29.0082	28.7598	28.9365	28.6947	28.7637
	0	0.0481777	P25534	UBIH		0.122153	FALSE	FALSE	NaN	NaN	21.2004	21.3587	NaN	21.1383
	0.0432244	0.047938	P0AEQ3	GLNH	+	2.39237	FALSE	FALSE	27.0703	27.4931	27.7998	26.9223	27.999	27.5858
	0.0757481	0.0478929	P0A7J0	RIBB	+	2.24148	FALSE	FALSE	25.3123	25.6536	25.54	25.3161	25.3891	25.9443
	0.161461	0.0473003	P25906	PDXI	+	3.73044	FALSE	FALSE	23.4037	23.4864	23.544	23.7194	23.3725	23.4841
	0.0255246	0.0465914	P36680	ZAPD		0.933001	FALSE	FALSE	22.2646	23.7273	24.0967	22.9775	23.8326	23.4183
	0.0198245	0.0444075	P0A879	TRPB		0.199709	FALSE	FALSE	22.1779	24.1481	22.6586	22.6463	22.5302	23.9414
	0.0497592	0.0442219	P29208	MENC		1.16181	FALSE	FALSE	24.1151	24.7779	23.9925	24.535	23.9734	24.5098
	0.0543718	0.0437946	P0A9C5	GLN1B		1.30466	FALSE	FALSE	30.2682	29.9596	30.4376	29.7971	30.5891	30.4106
	0.0160601	0.043526	P39263	YFCC		0.0160601	FALSE	FALSE	21.482	20.4999	NaN	21.8334	19.8123	21.4577
	0.0386337	0.0435003	P0A8F8	UVRB		0.157453	FALSE	FALSE	24.4881	24.7628	25.5583	24.8317	24.7179	25.3901
	0.0975816	0.0421677	P07813	SYL	+	1.86297	FALSE	FALSE	28.9888	28.9796	28.8051	29.109	28.6811	29.11
	0.0859052	0.0419788	P30871	3PASE	+	1.4882	FALSE	FALSE	25.8977	26.1845	25.684	26.0285	26.0865	25.7771
	0.0944407	0.0404676	P0A7W7	RS8	+	2.46834	FALSE	FALSE	29.2231	29.0613	28.9645	29.2677	29.2452	28.8573
	0.0736979	0.0402667	P62517	OPGH	+	3.24775	FALSE	FALSE	25.25	25.452	25.3956	25.6321	25.0459	25.5403
	0.0833434	0.039168	P76268	KDGR		1.07138	FALSE	FALSE	27.0264	27.2824	27.0012	27.1818	26.8829	27.3629
	0.0164394	0.0390905	P62617	ISPF		0.161078	FALSE	FALSE	22.13	24.288	23.0535	22.6693	24.1572	22.7623
	0.0423027	0.0376835	P03004	DNAA		0.816252	FALSE	FALSE	25.3182	24.3331	24.6816	24.7582	24.6875	25.0003
	0.180783	0.0367839	P0A8M0	SYN		0.00386868	FALSE	FALSE	28.6341	28.6232	28.6826	28.8197	28.56	28.6705
	0.0242514	0.0367794	P31808	YCIK		0.615272	FALSE	FALSE	24.0598	23.9327	23.4171	23.5117	23.2455	24.7628
	0.0836851	0.036574	P0A6T1	G6PI	+	2.99974	FALSE	FALSE	29.0953	29.3638	28.8982	29.1773	29.0151	29.2745
	0.0193947	0.0352605	P08142	ILVB	+	1.57229	FALSE	FALSE	23.5737	24.2787	24.6256	23.4576	25.1984	23.9277
	0	0.0337782	P0AEJ4	ENVZ		0.0847628	FALSE	FALSE	NaN	20.2308	22.0649	NaN	21.1816	NaN
	0.0403988	0.0332845	P07648	RECC	+	1.78887	FALSE	FALSE	23.2257	22.9182	22.9173	22.642	23.5367	22.9825
	0.0476622	0.0324192	P37759	RMLB1		0.308346	FALSE	FALSE	27.4043	27.1942	27.8526	27.6342	27.6554	27.2588
	0.0836253	0.031634	P05459	PDXB		0.064373	FALSE	FALSE	26.3703	26.2067	25.9506	26.2634	26.0977	26.2614
	0.046499	0.030852	P0A749	MURA		0.0482712	FALSE	FALSE	27.9433	27.8679	27.6018	28.0198	28.0541	27.4317
	0.0601967	0.0306454	P0A988	DPO3B	+	1.70159	FALSE	FALSE	25.6533	25.2041	25.5275	25.7223	25.3697	25.3849
	0.0671573	0.0304254	P0A9Q5	ACCD	+	2.59291	FALSE	FALSE	27.6303	27.4378	27.1775	27.5754	27.2775	27.4841
	0.0494907	0.0290051	P77338	MSCK		0.774752	FALSE	FALSE	25.0043	24.7905	24.9864	25.275	24.6206	24.9727
	0.0197925	0.0281296	P62623	ISPH		0.530842	FALSE	FALSE	24.3772	24.4328	23.0147	24.1068	24.0136	23.7888
	0.062988	0.027771	P0A7K6	RL19		1.04783	FALSE	FALSE	30.5861	30.4275	30.338	30.6323	30.2093	30.5933
	0.0604254	0.0276782	P76002	PLIG	+	1.40134	FALSE	FALSE	23.0083	23.131	22.69	22.8058	22.9947	23.1119
	0.071123	0.0270519	P0A7R1	RL9		0.942827	FALSE	FALSE	31.6588	31.3678	31.5452	31.7496	31.4056	31.4978
	0.00780956	0.0252647	P77330	BORD		0.106758	FALSE	FALSE	25.0119	23.2704	22.8618	23.495	25.2914	22.4335
	0.0442704	0.0252151	P0AB91	AROG		0.724139	FALSE	FALSE	25.4775	25.5529	24.9896	25.3313	25.2441	25.5203
	0.0438551	0.0229092	P0A7V3	RS3		0.195009	FALSE	FALSE	31.0866	30.7821	30.5226	30.892	30.8925	30.6755
	0.0310178	0.0211728	P0A8A0	YEBC	+	2.2576	FALSE	FALSE	26.5786	26.2695	26.7004	26.5235	26.2138	26.8747
	0.0514576	0.0211423	P08192	FOLC	+	2.04197	FALSE	FALSE	25.5108	25.6473	25.2671	25.6607	25.3642	25.4638
	0.0788145	0.0207456	P0AG48	RL21		0.500481	FALSE	FALSE	29.6674	29.5335	29.8151	29.7182	29.7541	29.6059
	0.0930384	0.0206852	P43672	UUP		0.350435	FALSE	FALSE	24.5083	24.4335	24.5413	24.5692	24.3712	24.6047
	0.00868796	0.020538	P75959	NAGK		0.223014	FALSE	FALSE	23.3123	NaN	24.7954	24.137	24.745	23.3411
	0.0147877	0.0202694	P0AGE6	CHRR	+	2.01076	FALSE	FALSE	25.8702	27.3999	26.8287	26.5681	26.8534	26.738
	0.0319048	0.0197506	P0ADT2	YGIB		1.20244	FALSE	FALSE	24.0731	24.3976	24.1055	24.2698	23.8726	24.4931
	0.096989	0.0194092	P0A850	TIG	+	1.71679	FALSE	FALSE	31.6874	31.5378	31.6556	31.7528	31.6193	31.5669
	0.0264181	0.0192331	P0A7E9	PYRH	+	2.02308	FALSE	FALSE	25.3061	25.1956	24.8458	25.3204	25.351	24.7338
	0.0270099	0.0162277	P39831	YDFG	+	4.1895	FALSE	FALSE	27.1778	27.151	26.7068	27.2908	26.8851	26.9084
	0.0229177	0.015117	P00957	SYA		0.348435	FALSE	FALSE	29.4072	29.2851	28.8056	29.3089	28.9374	29.2969
	0.0359833	0.0148881	P00350	6PGD	+	4.0938	FALSE	FALSE	30.7505	30.7825	31.0147	30.7313	31.0882	30.7729
	0	0.0146923	P0AB55	YCII		0.247268	FALSE	FALSE	NaN	21.9628	NaN	22.346	21.6091	NaN
	0.0141839	0.0130335	P0AB18	TUSE		0.300479	FALSE	FALSE	21.5919	21.9514	22.0234	22.4139	21.6268	21.565
	0.00927712	0.0129236	P0AFY8	SEQA		0.420537	FALSE	FALSE	26.2944	24.9586	25.1456	25.6795	25.1005	25.6573
	0.030963	0.0125198	P21599	KPYK2	+	3.26505	FALSE	FALSE	29.9801	30.2109	30.1057	30.3376	29.9355	30.0612
	0.0124593	0.011893	P0AFK0	PMBA	+	1.48828	FALSE	FALSE	27.401	27.134	26.5624	27.4191	26.7603	26.9537
	0.0479347	0.0118484	P0AEG6	DSBC		1.13637	FALSE	FALSE	24.3401	24.4174	24.5441	24.4327	24.3484	24.5561
	0.0246881	0.0109946	P0AEN8	FUCM	+	2.96608	FALSE	FALSE	23.9444	24.2881	24.0829	24.1092	23.928	24.3112
	0.00441395	0.0102533	P63201	GADW		0.285621	FALSE	FALSE	20.9186	21.4916	19.718	NaN	21.1448	20.2945
	0.003439	0.0101687	P0A6A6	LEUC		0.276111	FALSE	FALSE	NaN	24.3205	23.2243	24.5548	24.3287	22.4643
	0.0134551	0.0101045	P0A821	SELA	+	3.97599	FALSE	FALSE	25.5485	25.6529	25.1379	25.1454	25.4165	25.8078
	0.00509324	0.00941912	P0ACS7	RPIR		0.388972	FALSE	FALSE	20.5858	22.3435	22.0728	21.9031	21.9726	21.1547
	0.0117394	0.00920486	P0CB39	EPTC	+	6.11315	FALSE	FALSE	23.8695	23.5878	23.8425	24.2343	23.4082	23.685
	0.0183959	0.00850805	P76235	YEAH	+	3.22687	FALSE	FALSE	NaN	21.0467	20.7746	21.0765	20.9022	20.7788
	0.00645829	0.00842857	P0A9M2	HPRT		0.757961	FALSE	FALSE	25.1609	25.5358	26.1979	25.8313	26.0412	25.0474
	0.00833209	0.00658162	P0CE48	EFTU2		0.862526	FALSE	FALSE	35.5155	35.0508	35.5699	35.211	35.7858	35.1592
	0.0140446	0.00502523	P00954	SYW		0.10362	FALSE	FALSE	29.1655	28.7886	28.9904	28.898	29.0552	29.0066
	0.00653522	0.00339572	P0A9C9	GLPX		1.29586	FALSE	FALSE	24.8658	25.1792	24.8465	25.2017	24.9554	24.7446
	0.00212641	0.0022939	P11557	DAMX		0.541136	FALSE	FALSE	26.8901	26.1447	26.2941	26.6174	25.9182	26.8002
	0.00197003	0.00123469	P02925	RBSB	+	4.15243	FALSE	FALSE	29.9443	30.3719	29.8901	29.9335	29.9334	30.3431
	0	0.000851313	P75726	CILA		0.341492	FALSE	FALSE	NaN	21.0732	NaN	20.3982	21.1002	21.7237
	0.000452451	0.000286738	P16926	MREC	+	1.47744	FALSE	FALSE	24.1364	24.0038	24.0325	23.9759	23.7552	24.4424
	0	1.58946e-05	P64479	YDIZ	+	1.92488	FALSE	FALSE	NaN	21.731	NaN	21.9056	21.1591	22.1283
	0	0	P24177	ACRD		0.0354623	FALSE	FALSE	NaN	19.5547	NaN	NaN	NaN	NaN
	0	0	P0AB65	ACYP		1.26185	FALSE	FALSE	NaN	NaN	NaN	22.6334	21.5346	23.0767
	0	0	P45565	AIS	+	2.71572	FALSE	FALSE	22.3734	NaN	22.463	NaN	NaN	NaN
	0	0	P77690	ARNB	+	1.94566	FALSE	FALSE	NaN	NaN	NaN	NaN	NaN	NaN
	0	0	P77757	ARNC		0	FALSE	FALSE	NaN	NaN	NaN	NaN	NaN	NaN
	0	0	P0AE28	AROM		0	FALSE	FALSE	NaN	NaN	NaN	NaN	NaN	NaN
	0	0	P30847	BAES		0.844096	FALSE	FALSE	NaN	20.3919	NaN	NaN	NaN	NaN
	0	0	P30844	BASS		0	FALSE	FALSE	22.3469	22.4082	20.7138	NaN	NaN	NaN
	0	0	P17445	BETB		0.56295	FALSE	FALSE	NaN	NaN	NaN	NaN	20.8244	NaN
	0	0	P13001	BIOH		1.01037	FALSE	FALSE	NaN	NaN	NaN	20.5067	NaN	20.433
	0	0	P75989	BLUR		0.0183216	FALSE	FALSE	23.3254	22.0991	23.076	NaN	NaN	NaN
	0	0	P76345	C56H		0	FALSE	FALSE	NaN	NaN	NaN	20.284	NaN	NaN
	0	0	P0ACU0	CECR	+	1.75896	FALSE	FALSE	22.964	20.9261	21.9551	NaN	NaN	NaN
	0	0	P75919	CLSC		0	FALSE	FALSE	NaN	19.5336	21.2915	NaN	NaN	NaN
	0	0	P36655	DSBD		0.0434076	FALSE	FALSE	NaN	NaN	NaN	NaN	18.5783	NaN
	0	0	P0AB24	EFEO		0.303552	FALSE	FALSE	NaN	NaN	NaN	NaN	NaN	NaN
	0	0	P30845	EPTA		0	FALSE	FALSE	NaN	21.1542	NaN	NaN	NaN	NaN
	0	0	P13036	FECA	+	1.54176	FALSE	FALSE	NaN	19.3603	NaN	NaN	NaN	NaN
	0	0	P15028	FECB		1.31176	FALSE	FALSE	24.4214	22.7258	NaN	NaN	NaN	NaN
	0	0	P0A6S0	FLGH		0.518318	FALSE	FALSE	NaN	21.3662	21.1421	NaN	NaN	NaN
	0	0	P0AEM4	FLGM		0	FALSE	FALSE	21.2777	NaN	NaN	NaN	NaN	NaN
	0	0	P0AEM6	FLIA		0.235977	FALSE	FALSE	NaN	NaN	NaN	NaN	NaN	NaN
	0	0	P15070	FLIN		0	FALSE	FALSE	NaN	NaN	NaN	22.3169	NaN	NaN
	0	0	P18956	GGT	+	1.84406	FALSE	FALSE	NaN	NaN	NaN	19.5114	NaN	NaN
	0	0	P26649	GLGS		1.0185	FALSE	FALSE	NaN	NaN	20.639	NaN	NaN	NaN
	0	0	P0ACE3	HHA		1.03003	FALSE	FALSE	NaN	NaN	NaN	NaN	NaN	21.8496
	0	0	P77335	HLYE	+	2.99983	FALSE	FALSE	NaN	20.5344	19.8505	NaN	NaN	NaN
	0	0	P28632	HOLD		0.489135	FALSE	FALSE	22.366	23.1712	23.0959	NaN	NaN	NaN
	0	0	P0AFX0	HPF		1.32748	FALSE	FALSE	NaN	NaN	NaN	21.1316	21.1681	22.2436
	0	0	P27294	INAA	+	2.97007	FALSE	FALSE	NaN	NaN	NaN	21.6374	20.6195	21.1868
	0	0	P76506	MLAA	+	5.05271	TRUE	TRUE	24.225	NaN	NaN	NaN	NaN	NaN
	0	0	P76397	MDTA		0.0170757	FALSE	FALSE	NaN	NaN	NaN	NaN	20.4231	NaN
	0	0	P06721	METC		0.289232	FALSE	FALSE	19.7522	22.1197	NaN	NaN	NaN	NaN
	0	0	P28224	MLIC		0.976678	FALSE	FALSE	NaN	NaN	19.9332	NaN	NaN	NaN
	0	0	P77182	MNMC		0.0428139	FALSE	FALSE	NaN	NaN	NaN	NaN	19.9753	21.1467
	0	0	P76342	MSRP		0	FALSE	FALSE	NaN	NaN	NaN	NaN	21.4797	NaN
	0	0	P19318	NARY	+	1.96637	FALSE	FALSE	NaN	17.0928	NaN	NaN	NaN	NaN
	0	0	P0A9G2	NHAR		0	FALSE	FALSE	NaN	NaN	NaN	NaN	NaN	NaN
	0	0	P28305	PABC	+	2.03556	FALSE	FALSE	NaN	21.0607	NaN	NaN	NaN	NaN
	0	0	P23837	PHOQ		1.05861	FALSE	FALSE	20.895	19.3297	NaN	NaN	NaN	NaN
	0	0	P00914	PHR		0	FALSE	FALSE	22.7114	NaN	NaN	NaN	NaN	NaN
	0	0	P60782	PLSY		0	FALSE	FALSE	NaN	NaN	NaN	NaN	NaN	NaN
	0	0	P18133	PNCB		0	FALSE	FALSE	22.9174	22.0631	21.8291	NaN	NaN	NaN
	0	0	P08178	PUR5		0.294882	FALSE	FALSE	NaN	NaN	NaN	20.0851	NaN	20.487
	0	0	P33221	PURT	+	2.88086	FALSE	FALSE	22.1337	NaN	20.8704	NaN	NaN	NaN
	0	0	P78061	PUUA		0	FALSE	FALSE	NaN	NaN	NaN	NaN	NaN	21.9559
	0	0	P33919	RADD		0.216203	FALSE	FALSE	NaN	21.6749	21.7487	NaN	NaN	NaN
	0	0	P0AAZ4	RARA		0.302692	FALSE	FALSE	NaN	NaN	NaN	NaN	NaN	NaN
	0	0	P0AFW0	RFAH	+	2.27545	FALSE	FALSE	NaN	NaN	NaN	NaN	NaN	NaN
	0	0	P27128	RFAI		0.965036	FALSE	FALSE	NaN	NaN	NaN	NaN	NaN	NaN
	0	0	P27243	RFAL		0.483244	FALSE	FALSE	20.3501	21.6888	NaN	NaN	NaN	NaN
	0	0	P33667	SELU		0.788836	FALSE	FALSE	NaN	NaN	NaN	NaN	NaN	NaN
	0	0	P16525	TUS		0.469907	FALSE	FALSE	NaN	NaN	19.7201	NaN	NaN	NaN
	0	0	P0A6A0	UBIB		0.185851	FALSE	FALSE	NaN	NaN	NaN	20.2809	NaN	NaN
	0	0	P0ADP7	UBIJ		0.616699	FALSE	FALSE	NaN	NaN	NaN	20.8935	20.6004	NaN
	0	0	P27832	WECD		0.19143	FALSE	FALSE	20.7957	NaN	19.6346	NaN	NaN	NaN
	0	0	P46122	YAJI		0	FALSE	FALSE	NaN	NaN	NaN	22.2992	20.7861	21.5205
	0	0	P0AAQ6	YBAA		0	FALSE	FALSE	20.4809	22.1753	23.113	NaN	NaN	NaN
	0	0	P75783	YBIO		0	FALSE	FALSE	17.8491	NaN	NaN	NaN	NaN	NaN
	0	0	P75931	YCEM		0.0628671	FALSE	FALSE	NaN	NaN	NaN	NaN	NaN	NaN
	0	0	P0A8L5	YCGN		0.421324	FALSE	FALSE	NaN	19.8528	NaN	NaN	NaN	NaN
	0	0	P31130	YDEI		0.406626	FALSE	FALSE	NaN	20.6137	NaN	NaN	NaN	NaN
	0	0	P31131	YDEJ		0	FALSE	FALSE	19.9095	NaN	20.9895	NaN	NaN	NaN
	0	0	P64499	YEBO		0.412677	FALSE	FALSE	NaN	21.9947	NaN	NaN	NaN	NaN
	0	0	P0AFT2	YECS		0	FALSE	FALSE	NaN	NaN	NaN	NaN	NaN	NaN
	0	0	P76418	YEGU		0.495707	FALSE	FALSE	NaN	NaN	NaN	NaN	NaN	NaN
	0	0	P0ACR4	YEIE		0.752213	FALSE	FALSE	21.1143	NaN	NaN	NaN	NaN	NaN
	0	0	P0AD21	YEJG		0	FALSE	FALSE	NaN	NaN	NaN	NaN	NaN	NaN
	0	0	P0AD27	YEJM		0.926702	FALSE	FALSE	19.9321	20.4021	NaN	NaN	NaN	NaN
	0	0	P77544	YFCF	+	1.59855	FALSE	FALSE	NaN	NaN	NaN	NaN	23.5643	NaN
	0	0	P46474	YHDP		0	FALSE	FALSE	NaN	20.5894	NaN	NaN	NaN	NaN
	0	0	P0AFV2	YHID		0	FALSE	FALSE	NaN	NaN	NaN	NaN	NaN	NaN
	0	0	P0A9V5	YIAG	+	1.38125	FALSE	FALSE	NaN	NaN	NaN	NaN	22.1396	21.171
	0	0	P0ADK6	YIBA	+	1.52695	FALSE	FALSE	NaN	NaN	NaN	21.3391	NaN	NaN
	0	0	P0ADM8	YIEE		0.700798	FALSE	FALSE	NaN	NaN	NaN	25.6839	25.3515	26.0187
	0	0	P39336	YJGL		0.136668	FALSE	FALSE	NaN	NaN	NaN	18.3344	17.4289	17.6336
	0	0	P56614	YMDF		0	FALSE	FALSE	NaN	NaN	NaN	NaN	NaN	NaN
	0	0	P75972	YMFI		0	FALSE	FALSE	NaN	21.1421	NaN	NaN	NaN	NaN
	0	0	P76115	YNCD		1.26793	FALSE	FALSE	NaN	NaN	NaN	NaN	NaN	NaN
	0	0	P33368	YOHF	+	1.34568	FALSE	FALSE	NaN	NaN	19.1146	NaN	NaN	NaN
	0	0	Q46919	YQCC		0.0819664	FALSE	FALSE	NaN	NaN	NaN	20.3612	19.4777	20.8668
	0	0	P64610	YRBL		0.299234	FALSE	FALSE	18.9544	20.535	21.8333	NaN	NaN	NaN
	0.000726825	-0.000205358	P27302	TKT1	+	4.04431	FALSE	FALSE	30.3069	29.9951	30.1278	30.1667	30.108	30.1545
	0.00263476	-0.0019811	P0AAJ5	FDOH		0.135492	FALSE	FALSE	25.9312	25.8101	25.7954	26.1262	25.3623	26.0422
	0.00290598	-0.00220744	P60651	SPEB		0.867024	FALSE	FALSE	27.1966	27.4619	27.5213	27.6602	27.5737	26.9392
	0.0118431	-0.00368945	P11875	SYR	+	3.86772	FALSE	FALSE	27.6292	27.8643	27.8363	27.908	27.6661	27.7446
	0.00514884	-0.00554721	P0AAC0	USPE		0.288556	FALSE	FALSE	27.9664	29.0423	28.6334	28.7739	28.622	28.2296
	0.0150394	-0.00644875	P0A9C3	GALM	+	4.09999	FALSE	FALSE	26.7679	26.958	26.9117	26.7089	26.7799	27.1295
	0.00658976	-0.00651614	P0AFJ7	PITA	+	2.26891	FALSE	FALSE	23.9073	24.3565	24.5396	24.7317	23.8162	24.2359
	0.00985992	-0.00658607	P04693	TYRB		1.07911	FALSE	FALSE	25.6909	26.0957	25.8209	26.2215	25.7596	25.6065
	0.00627656	-0.00709343	P0AF24	NAGD		0.103691	FALSE	FALSE	24.7829	23.9637	23.9393	23.733	24.4123	24.5192
	0.0343461	-0.00904274	P0AFF6	NUSA		0.682666	FALSE	FALSE	29.9892	29.8401	29.9225	30.0638	29.8353	29.8255
	0.00829974	-0.00967344	P0A6A8	ACP		0.536372	FALSE	FALSE	30.6772	30.2425	30.135	30.2113	29.8195	30.9949
	0.00583386	-0.0118643	P69451	LCFA		0.035895	FALSE	FALSE	22.8679	22.0785	21.6188	23.2802	21.4787	21.7707
	0.0192354	-0.011872	P21170	SPEA		0.240847	FALSE	FALSE	26.7362	26.1987	26.8272	26.6345	26.6385	26.4535
	0.0150834	-0.0119705	P0A790	PAND		0.713603	FALSE	FALSE	24.4901	23.6565	24.1941	24.2519	24.1352	23.9177
	0.0210297	-0.0120443	P64554	QUEE	+	2.63503	FALSE	FALSE	24.8094	25.0066	25.2361	25.2864	24.7976	24.932
	0.0140283	-0.0121727	P0A8I8	RLMH		0.208054	FALSE	FALSE	22.9225	23.3113	22.8633	22.5374	23.1467	23.3766
	0	-0.0123224	P77504	YBBP		0.116923	FALSE	FALSE	20.8923	NaN	NaN	NaN	21.6404	20.1196
	0.00758069	-0.0135155	P0A8H8	YACG		0.717371	FALSE	FALSE	22.9085	22.2487	21.7114	22.4519	21.384	22.9922
	0.0178706	-0.0136464	P0A7B8	HSLV		0.745563	FALSE	FALSE	26.195	26.9115	26.2461	26.4785	26.5958	26.2375
	0.0262606	-0.0137062	P0AFI2	PARC		0.154656	FALSE	FALSE	26.2874	26.5086	26.0657	26.5115	26.1732	26.1359
	0.0355523	-0.014274	P69924	RIR2		1.05259	FALSE	FALSE	27.7608	27.9117	28.1024	27.9118	28.0717	27.7487
	0.0107029	-0.015557	P07003	POXB	+	2.19733	FALSE	FALSE	27.3385	27.8526	26.7813	27.6373	26.5779	27.7106
	0.0312847	-0.0160046	Q46901	CSE1		0.234091	FALSE	FALSE	23.5018	23.2172	NaN	23.2651	23.4219	NaN
	0.0144089	-0.0160236	P21338	RNI		0.391358	FALSE	FALSE	23.1044	NaN	22.6158	NaN	23.0905	22.5976
	0.0105832	-0.0161521	P0ACP1	CRA		0.574581	FALSE	FALSE	25.5913	26.6705	26.0145	26.5553	26.376	25.2966
	0.0303927	-0.0168171	P0ADC1	LPTE		1.02721	FALSE	FALSE	25.1572	25.188	25.1116	25.0293	24.8816	25.4954
	0.0199868	-0.0173314	P30178	HCXB	+	2.75714	FALSE	FALSE	22.6233	23.1623	22.7573	22.358	23.1306	23.0023
	0.0236683	-0.0178712	P14081	SELB	+	1.53975	FALSE	FALSE	25.1013	25.6853	24.849	25.2895	25.1281	25.1645
	0.0129755	-0.0180429	P25536	NTPPA		0.167024	FALSE	FALSE	21.8045	22.8504	22.7002	21.983	22.257	23.0609
	0.0258555	-0.0190582	P69874	POTA	+	1.35739	FALSE	FALSE	24.5801	25.1253	25.4083	24.9326	25.0466	25.0775
	0.0342587	-0.0190919	P33363	BGLX	+	1.39458	FALSE	FALSE	26.0793	25.8495	25.7021	25.7885	25.6343	26.1508
	0.0210416	-0.0197856	P0AF12	MTNN		0.817346	FALSE	FALSE	28.1504	27.616	27.6096	27.3239	28.2149	27.7779
	0.0434299	-0.0198008	P00961	SYGB	+	5.70732	FALSE	FALSE	30.3863	29.8872	30.0899	30.2143	30.0444	30.0453
	0.0268209	-0.0202357	P0AF03	MOG		0.605864	FALSE	FALSE	27.0442	26.3882	26.3447	26.4912	26.4291	26.7961
	0.0382987	-0.0202503	P0ACY1	YDJA		1.22508	FALSE	FALSE	25.8893	26.1916	25.5742	25.8497	25.8387	25.906
	0.0404376	-0.0202789	P0ABZ4	KDSC		0.637357	FALSE	FALSE	24.2143	24.0118	24.475	24.0981	24.424	24.1181
	0.067218	-0.0206693	P67910	HLDD	+	1.89213	FALSE	FALSE	28.3121	28.2403	28.3055	28.4371	28.2834	28.0754
	0.017823	-0.0214685	P39286	RSGA		1.02212	FALSE	FALSE	23.6116	23.9159	24.0909	23.3843	NaN	24.3183
	0.0305639	-0.0214806	P0A9B2	G3P1	+	2.25297	FALSE	FALSE	33.0689	33.4324	33.3802	32.97	33.1769	33.6702
	0.033631	-0.0219377	P75874	YCCU	+	2.83044	FALSE	FALSE	25.3912	25.5102	24.8056	25.1694	25.28	25.1917
	0.0339081	-0.0222371	P66948	BEPA		0.457904	FALSE	FALSE	23.8356	24.0144	23.4039	23.5766	23.6282	23.9824
	0.0216339	-0.0226466	P0DMC7	RCSB		0.161394	FALSE	FALSE	28.4209	28.0107	29.0785	28.4959	28.7481	28.1982
	0.0296422	-0.0242996	P76015	DHAK	+	1.64285	FALSE	FALSE	25.4839	25.3818	25.3104	25.9097	25.112	25.0814
	0.0493971	-0.0244452	P08957	T1MK		1.07095	FALSE	FALSE	25.9029	25.5879	25.6434	25.8236	25.4084	25.829
	0.0986364	-0.0253239	P07012	RF2		0.506152	FALSE	FALSE	27.9993	28.1216	27.9574	28.037	27.8517	28.1136
	0.0402446	-0.0254904	P0A7L0	RL1		0.786201	FALSE	FALSE	31.7009	31.1773	31.0711	31.1118	31.4182	31.3429
	0.0960024	-0.025671	P0A7X6	RIMM		0.540347	FALSE	FALSE	26.2113	26.0671	26.394	26.2109	26.2143	26.1703
	0.0105096	-0.0257117	P0C079	RELB		0.106967	FALSE	FALSE	21.2241	21.6893	20.5117	19.8566	21.1058	22.3856
	0.0263346	-0.0264746	Q46856	YQHD		1.02764	FALSE	FALSE	27.3892	27.6165	26.9902	27.3123	26.8119	27.7922
	0.0710991	-0.0273616	P0ABC7	HFLK	+	2.82076	FALSE	FALSE	27.373	27.628	27.1828	27.4133	27.3987	27.2898
	0.0436747	-0.0275593	P17169	GLMS	+	1.56991	FALSE	FALSE	29.4622	28.9218	29.3749	29.0135	29.477	29.1859
	0.113851	-0.0276877	P05055	PNP	+	2.04804	FALSE	FALSE	30.0908	29.8814	30.0119	30.0712	29.8514	29.9784
	0.029349	-0.0278104	P0AD07	YECF	+	1.50249	FALSE	FALSE	23.7672	23.9427	23.1218	23.7332	23.825	23.19
	0	-0.0281973	P0ACS9	ACRR		1.20601	FALSE	FALSE	21.0884	NaN	NaN	21.2954	20.8251	NaN
	0.0410567	-0.0302372	P23909	MUTS		0.0173236	FALSE	FALSE	25.4116	25.1597	24.7138	25.3499	24.9739	24.8706
	0.0307417	-0.030379	P0AE12	AMN	+	1.86449	FALSE	FALSE	24.3282	24.9113	24.8372	24.8617	24.1129	25.0109
	0.151127	-0.0304616	P0A7L3	RL20		0.766736	FALSE	FALSE	29.5183	29.4951	29.3441	29.5249	29.3797	29.3616
	0.0223379	-0.0304941	P0A9E5	FNR		0.666943	FALSE	FALSE	23.7705	24.6556	24.7574	24.8919	24.4458	23.7543
	0.0603522	-0.0307236	P0AG67	RS1		0.607556	FALSE	FALSE	32.8441	32.2748	32.5573	32.4162	32.6389	32.5289
	0.0589051	-0.0311483	P0AFR4	YCIO	+	2.45375	FALSE	FALSE	24.8788	25.0857	25.2336	24.7859	25.01	25.3087
	0.0456082	-0.0317879	P27434	RODZ		0.443977	FALSE	FALSE	25.8367	26.136	25.9422	26.3539	25.596	25.8697
	0.0259589	-0.0323505	P77783	YNFF		0.859768	FALSE	FALSE	25.1481	25.0541	24.6912	25.6121	24.2482	24.936
	0.0708328	-0.033282	P16456	SELD		1.09349	FALSE	FALSE	27.708	27.5664	27.347	27.4569	27.3174	27.7471
	0.0218326	-0.0336259	P33224	AIDB		1.08558	FALSE	FALSE	27.2997	28.1456	26.4943	26.9139	27.5633	27.3616
	0.129196	-0.034783	P37747	GLF	+	2.28995	FALSE	FALSE	27.7806	27.8044	27.6016	27.7947	27.7409	27.5466
	0.113306	-0.0352961	P0A717	KPRS	+	1.94171	FALSE	FALSE	28.1626	28.4464	28.4434	28.4405	28.2575	28.2485
	0.134917	-0.0371672	P00864	CAPP		0.969917	FALSE	FALSE	27.6253	27.4486	27.6096	27.5937	27.3559	27.6223
	0.0607599	-0.0376625	P13029	KATG		0.623378	FALSE	FALSE	30.6218	31.057	30.8521	30.4764	31.0697	30.8718
	0.0650447	-0.038456	P77348	MPPA	+	1.76325	FALSE	FALSE	25.7893	25.326	25.1535	25.5429	25.2906	25.3198
	0.0310362	-0.0395807	P0AAC8	ISCA	+	2.0561	FALSE	FALSE	24.69	24.4762	24.4276	24.7075	23.6771	25.0905
	0.108223	-0.0403277	P0A6D7	AROK		0.269621	FALSE	FALSE	26.0318	25.7098	25.73	25.7712	25.9371	25.6424
	0.0497582	-0.0407594	P0A7R9	RS11		0.789218	FALSE	FALSE	29.4907	28.7003	28.8688	28.9875	28.7225	29.2275
	0.0332916	-0.041097	P37758	NARU	+	2.40755	FALSE	FALSE	20.8769	21.9139	20.6278	21.3667	20.9184	21.0102
	0.0466756	-0.0412388	P0AG93	SECF		0.614593	FALSE	FALSE	24.6828	24.0826	24.27	24.3264	23.8689	24.7164
	0.113815	-0.0412966	P39099	DEGQ	+	1.39208	FALSE	FALSE	25.0353	25.2253	25.291	25.2969	24.9369	25.1939
	0.111877	-0.0417589	P0AB80	ILVE	+	2.24898	FALSE	FALSE	23.4375	23.6743	23.6863	23.3422	23.6465	23.6842
	0.0492637	-0.0425294	P0ACC7	GLMU	+	1.71327	FALSE	FALSE	26.4741	25.8908	25.5088	25.9661	26.0478	25.7321
	0.055097	-0.0426865	P00562	AK2H		0.0179345	FALSE	FALSE	24.9039	24.2562	24.1174	24.2805	24.2607	24.6082
	0.0443582	-0.04271	P0A780	NUSB		0.155393	FALSE	FALSE	27.2322	26.7374	26.5222	27.2146	26.3397	26.8094
	0.0426205	-0.0431976	P0AFL6	PPX		1.03899	FALSE	FALSE	24.1956	25.1299	24.3236	24.8531	24.4399	24.2266
	0.0936398	-0.0434825	P21888	SYC	+	3.34988	FALSE	FALSE	27.2323	26.7162	27.1275	26.92	26.941	27.0846
	0.0271081	-0.0440222	P0A9V1	LPTB		0.265914	FALSE	FALSE	26.3518	27.1772	27.6017	27.2603	27.5293	26.2091
	0.128413	-0.0441488	P0AET8	HDHA	+	3.76267	FALSE	FALSE	26.7434	26.5882	26.5668	26.485	26.4661	26.8148
	0.0670867	-0.044714	P61175	RL22		0.191835	FALSE	FALSE	30.7774	30.1456	30.1892	30.5495	30.2296	30.1989
	0.0510176	-0.044775	P0ADS6	YGGE	+	2.65783	FALSE	FALSE	27.1258	27.0099	26.2522	26.8909	26.4993	26.8634
	0.0661489	-0.0447839	P0AB67	PNTB		0.934054	FALSE	FALSE	25.47	25.4506	25.7664	25.7722	25.0951	25.6854
	0.065724	-0.0450102	P31063	YEDD	+	3.35157	FALSE	FALSE	25.3559	25.555	25.0098	25.2545	24.9579	25.5732
	0.155733	-0.0456467	P09147	GALE	+	5.61006	FALSE	FALSE	25.8073	25.6897	25.8181	25.9218	25.6759	25.5804
	0.0674721	-0.0458647	P39199	PRMB	+	1.45047	FALSE	FALSE	26.9933	27.0167	27.3495	27.4808	26.7998	26.9413
	0.0961005	-0.0458813	P0A7Z4	RPOA		0.0430476	FALSE	FALSE	31.7958	31.3375	31.8429	31.7103	31.6133	31.5149
	0.124434	-0.0464993	P60785	LEPA		0.227196	FALSE	FALSE	28.6181	28.1786	28.2645	28.3046	28.2662	28.3509
	0.099794	-0.0469195	P23893	GSA	+	2.42124	FALSE	FALSE	27.953	28.2147	28.1885	28.1843	28.2504	27.7808
	0.116142	-0.0475794	P00452	RIR1		0.461753	FALSE	FALSE	28.5294	28.1916	28.1678	28.4126	28.0927	28.2408
	0.0852213	-0.0480315	P0ADY1	PPID	+	1.53724	FALSE	FALSE	28.1753	27.9353	27.636	28.071	27.6405	27.891
	0.0821301	-0.0483182	P27248	GCST	+	2.63265	FALSE	FALSE	27.9398	27.7872	27.3624	27.4521	27.6394	27.8529
	0.140962	-0.0496178	P0A9J6	RBSK	+	1.40774	FALSE	FALSE	26.3692	26.6339	26.7749	26.6465	26.5141	26.4686
	0.120998	-0.0496445	P06959	ODP2	+	2.01177	FALSE	FALSE	30.8048	30.8092	30.7625	30.4452	30.9081	30.8742
	0.0510538	-0.0499121	P0ABU9	TOLQ		0.118067	FALSE	FALSE	24.854	24.3905	24.6724	24.0482	24.6051	25.1138
	0.093938	-0.049956	P10100	RLPA		0.957939	FALSE	FALSE	24.3558	24.8717	24.8542	24.7607	24.4754	24.6957
	0.087896	-0.0502154	P0A6W5	GREA	+	1.46606	FALSE	FALSE	27.46	27.0685	27.2594	27.0027	27.0886	27.5459
	0	-0.0519314	P19932	HYAF		0	FALSE	FALSE	NaN	23.5559	NaN	NaN	NaN	23.504
	0.0450972	-0.05196	P76536	YFEX	+	2.36021	FALSE	FALSE	27.4011	26.9756	26.8353	27.3202	26.3112	27.4248
	0.0409197	-0.0520134	P0AG59	RS14		0.215623	FALSE	FALSE	27.5245	26.073	26.5327	26.7186	26.7183	26.5372
	0.0356853	-0.0523313	P0A6D3	AROA		0.0621015	FALSE	FALSE	23.6385	23.0114	22.0795	22.9191	22.4788	23.1745
	0	-0.0529108	P0ACV8	YMJA		0.136513	FALSE	FALSE	22.8792	23.2343	NaN	23.0039	NaN	NaN
	0.0814908	-0.0529397	P0C8J6	GATY	+	1.42306	FALSE	FALSE	30.4728	30.7903	30.2716	30.4608	30.1581	30.757
	0.027656	-0.0529874	P77475	YQAB		7.54662e-05	FALSE	FALSE	20.77	22.7273	22.3935	21.9189	22.2871	21.5258
	0.0956613	-0.0532557	P0A698	UVRA		0.87205	FALSE	FALSE	26.5805	26.3704	26.1162	26.3343	26.0334	26.5397
	0.142701	-0.0546881	P0A9F3	CYSB	+	2.23363	FALSE	FALSE	24.9423	24.7479	24.8871	25.0278	24.5781	24.8073
	0.143547	-0.0571308	P0A7D4	PURA	+	5.71174	FALSE	FALSE	29.9231	29.6003	29.429	29.6295	29.6148	29.5368
	0.0844522	-0.0571969	P0AAI9	FABD		0.158366	FALSE	FALSE	28.3828	29.0785	29.1197	28.7689	28.8021	28.8385
	0.189705	-0.0573584	P0A7W1	RS5		0.760851	FALSE	FALSE	30.9295	30.7518	30.7327	30.7765	30.5661	30.8993
	0.067474	-0.0578025	P15373	PRLF		0.899534	FALSE	FALSE	22.0177	22.4357	22.2766	NaN	21.8542	22.5169
	0.0458173	-0.0606581	P0A7M9	RL31		0.636492	FALSE	FALSE	29.2725	28.4099	27.7578	28.5142	28.1966	28.5473
	0.0497095	-0.0607999	P0ABE2	BOLA	+	2.30816	FALSE	FALSE	25.352	24.4531	24.4643	24.5534	25.2642	24.2693
	0.0176612	-0.0614325	P0CG19	RNPH		0.725105	FALSE	FALSE	21.9735	23.737	23.6721	23.85	21.0789	24.2694
	0.274945	-0.0615807	P00582	DPO1		0.842708	FALSE	FALSE	27.9591	27.9147	28.0757	28.0539	27.7907	27.9202
	0.129806	-0.0623493	P12758	UDP	+	1.96788	FALSE	FALSE	29.5071	29.3902	29.0562	29.2246	29.0762	29.4656
	0.818211	-0.0627708	P24215	UXUA		0.862154	FALSE	FALSE	25.6073	25.5465	25.5412	25.4882	25.5571	25.4614
	0.334827	-0.0628834	P0A8V2	RPOB		0.906431	FALSE	FALSE	31.6026	31.4705	31.6105	31.6142	31.4823	31.3985
	0.0156986	-0.0631393	P60595	HIS5		0.117495	FALSE	FALSE	20.0701	20.3408	23.2298	21.2297	NaN	21.0712
	0.366949	-0.0648937	P0A6B7	ISCS	+	2.01269	FALSE	FALSE	28.2554	28.141	28.0845	28.1884	28.097	28.0007
	0	-0.0649433	P76559	YPFG		0.368825	FALSE	FALSE	21.8427	NaN	21.1086	NaN	NaN	21.4107
	0.0390871	-0.065436	P36566	CMOM	+	1.52069	FALSE	FALSE	26.7121	26.2948	25.9512	26.2551	25.3452	27.1615
	0.21476	-0.0659504	P77247	HXPB	+	2.44404	FALSE	FALSE	25.5543	25.3299	25.1664	25.3636	25.2525	25.2367
	0.304299	-0.0668163	P0ABD5	ACCA	+	1.60232	FALSE	FALSE	28.3685	28.5059	28.3027	28.2158	28.445	28.3159
	0.0441593	-0.0679563	P39356	YJHU		0.0341575	FALSE	FALSE	24.7242	23.9614	22.9784	24.1033	23.6367	23.72
	0.207011	-0.0682831	P31460	DGOR		0.179454	FALSE	FALSE	NaN	21.3369	21.4382	21.3088	21.483	21.1659
	0.0970141	-0.068538	P0AEH3	ELAA	+	2.35582	FALSE	FALSE	22.9024	23.3999	23.5085	23.0957	23.5359	22.9735
	0	-0.0687644	P0AEV1	RSSB	+	1.79756	FALSE	FALSE	NaN	19.929	NaN	19.7468	19.8046	20.0293
	0.14337	-0.0688451	P0AAX8	YBIS	+	2.17866	FALSE	FALSE	26.9879	27.3551	26.8528	27.1743	26.8449	26.9702
	0.0328563	-0.0695299	P32144	CSQR		0.0829796	FALSE	FALSE	22.8764	22.0509	21.1102	22.1278	20.9997	22.7014
	0.094452	-0.0701567	P0A9K3	PHOL		0.12659	FALSE	FALSE	26.7554	27.5138	26.7661	27.0741	26.9704	26.7804
	0.273747	-0.0703309	P0A8N3	SYK1		0.808122	FALSE	FALSE	29.9836	29.6416	29.7822	29.7609	29.759	29.6766
	0.159068	-0.070502	P68187	MALK		0.919835	FALSE	FALSE	27.3193	27.8193	27.7783	27.4849	27.6349	27.5857
	0.16016	-0.0707111	P0AGJ9	SYY		1.27261	FALSE	FALSE	27.0826	27.2407	27.1546	27.3287	27.15	26.7872
	0.196209	-0.0710901	P45464	LPOA	+	3.95708	FALSE	FALSE	26.4471	26.7192	26.6407	26.7327	26.3406	26.5205
	0.0828551	-0.0715338	P0ADY3	RL14		0.751507	FALSE	FALSE	30.0961	29.6474	29.6582	29.7772	29.2439	30.166
	0.0761721	-0.072703	P0ACB7	HEMY		0.0910905	FALSE	FALSE	25.6628	25.9927	25.5559	25.5554	25.1923	26.2455
	0.10367	-0.0734043	P0ACE7	HINT		0.644376	FALSE	FALSE	25.7905	25.8093	26.1301	26.2689	25.7555	25.4853
	0.0303861	-0.0738163	P0ACL2	EXUR		0.352499	FALSE	FALSE	23.8023	23.0719	22.9583	24.3129	21.7141	23.5842
	0.208491	-0.0739492	P06715	GSHR	+	1.40655	FALSE	FALSE	26.0062	26.3278	26.056	25.8698	26.1732	26.1251
	0.113402	-0.0756086	P0AEU7	SKP		0.684838	FALSE	FALSE	26.5248	27.1846	26.6562	26.8726	26.4476	26.8186
	0.505591	-0.0756798	P0A817	METK	+	2.44425	FALSE	FALSE	28.7754	28.9119	28.7616	28.8259	28.6755	28.7205
	0.229405	-0.0760593	P0A6M8	EFG		0.399786	FALSE	FALSE	32.2803	31.8757	31.9698	32.0437	31.9623	31.8915
	0.101981	-0.0762002	P37692	RFAF		0.0635948	FALSE	FALSE	NaN	21.8683	22.4278	21.9914	21.9092	22.315
	0.319978	-0.0773919	P0A8T7	RPOC		0.792221	FALSE	FALSE	31.3477	31.2817	31.2236	31.3753	31.0567	31.1888
	0.114368	-0.0781898	P36672	PTTBC	+	3.4333	FALSE	FALSE	29.6132	28.7963	29.1712	29.1173	28.9817	29.2471
	0.121418	-0.0782204	P0A794	PDXJ		0.241269	FALSE	FALSE	25.7171	25.709	25.0317	25.4526	25.2873	25.4833
	0.165149	-0.0784225	P46837	YHGF		0.647813	FALSE	FALSE	27.1962	27.1078	27.0352	27.1992	26.6894	27.2153
	0.104306	-0.0805321	P31142	THTM		0.035184	FALSE	FALSE	26.9773	27.3215	27.6086	27.2871	27.5483	26.8304
	0.128391	-0.0813058	P0ADZ4	RS15		0.797142	FALSE	FALSE	28.9001	28.6146	29.3359	29.0141	28.9154	28.6771
	0.112138	-0.0823027	P04335	FRSA	+	3.22176	FALSE	FALSE	24.957	25.3756	24.7596	24.7656	24.7428	25.3368
	0.209867	-0.08277	P0A6H1	CLPX		0.345376	FALSE	TRUE	29.0218	29.3357	29.2634	29.2986	29.1791	28.8948
	0.0513197	-0.0846952	P31475	YIEP		0.746197	FALSE	FALSE	23.5547	23.4733	22.5867	22.7923	22.5119	24.0566
	0.1157	-0.0847797	P0AA43	RSUA		1.14773	FALSE	FALSE	24.7938	25.0297	25.2695	24.8871	24.584	25.3676
	0.0799695	-0.0852941	P0A7Y0	RNC		0.232823	FALSE	FALSE	26.3105	26.2283	26.3763	25.7683	26.9618	25.9292
	0.233167	-0.0876204	P78067	YNJE	+	2.57102	FALSE	FALSE	26.72	26.6947	26.5499	26.8427	26.4279	26.4312
	0.0997257	-0.0879981	P0AA91	YEAY	+	3.14788	FALSE	FALSE	24.334	24.6271	23.6877	24.2105	23.8329	24.3414
	0	-0.0886974	P27300	LPXK		0.10173	FALSE	FALSE	NaN	20.3111	20.8018	20.4677	NaN	NaN
	0.0601248	-0.0889721	Q46868	UBIK		0.198594	FALSE	FALSE	25.8299	24.8856	24.5856	25.4918	24.3302	25.2123
	0.324669	-0.089475	P04825	AMPN		0.268036	FALSE	FALSE	29.5969	29.5255	29.4953	29.6032	29.2386	29.5074
	0.197343	-0.0905838	P0A7R5	RS10		0.169453	FALSE	FALSE	30.7807	30.6459	30.3291	30.724	30.396	30.3639
	0.0858065	-0.0906226	P0A8H6	YIHI	+	1.78321	FALSE	FALSE	26.0321	25.4612	24.8057	25.3882	25.1129	25.5261
	0.112914	-0.0921396	P77173	ZIPA		0.371398	FALSE	FALSE	26.0127	25.5289	25.5252	25.7724	25.1079	25.9101
	0.168092	-0.0926514	P0C0L7	PROP	+	3.77348	FALSE	FALSE	25.1018	24.5756	24.7502	24.8678	24.843	24.4389
	0.45243	-0.0928268	P00579	RPOD	+	2.49299	FALSE	FALSE	28.4492	28.3286	28.6133	28.3568	28.3245	28.4313
	0.242573	-0.0933901	P31120	GLMM	+	3.12902	FALSE	FALSE	28.4961	28.1862	28.097	28.3452	28.1144	28.0396
	0.120593	-0.0937538	P0A877	TRPA	+	1.72245	FALSE	FALSE	24.9747	25.8435	25.2767	25.14	25.1528	25.5207
	0.0998482	-0.0938918	P0ACA3	SSPA		1.29012	FALSE	FALSE	26.6917	27.4781	27.3266	27.3301	27.2848	26.5997
	0.515074	-0.0939941	P76658	HLDE		0.284078	FALSE	FALSE	26.8251	26.6776	26.5538	26.5973	26.5611	26.6161
	0.144736	-0.0943419	P03018	UVRD	+	3.17601	FALSE	FALSE	24.5683	23.9869	23.8278	24.2088	23.9725	23.9186
	0.0294108	-0.0944214	P37639	GADX	+	1.42841	FALSE	FALSE	21.9292	24.8394	22.2643	23.8731	21.9127	22.9638
	0.0530754	-0.0953522	P22186	MRAZ		0.146666	FALSE	FALSE	20.2827	21.8421	NaN	21.2235	20.9004	20.7774
	0.303083	-0.095506	P23721	SERC		0.630668	FALSE	FALSE	26.6019	26.8119	26.4118	26.4204	26.5062	26.6125
	0.132946	-0.0965716	P0AAQ2	YAJD		0.0490188	FALSE	FALSE	24.2497	23.8498	23.5574	24.1247	23.7177	23.5247
	0.225389	-0.097044	P69441	KAD	+	3.28609	FALSE	FALSE	28.9265	28.7111	28.8322	28.7003	28.4693	29.0091
	0.218522	-0.097908	P41407	AZOR		0.413657	FALSE	FALSE	24.969	25.1183	25.4281	24.859	25.2244	25.1382
	0.492152	-0.0986735	P0AEB2	DACA		0.859905	FALSE	FALSE	27.1078	26.9439	26.8495	26.9476	26.7953	26.8623
	0.106804	-0.0998033	P75838	YCAO	+	1.43621	FALSE	FALSE	25.6467	25.7298	26.3151	25.8461	26.2275	25.3184
	0.210715	-0.099823	P0AFU8	RISA		0.183284	FALSE	FALSE	25.7714	25.4691	25.6065	25.7619	25.2116	25.5741
	0.177397	-0.100852	P0A887	UBIE		0.805914	FALSE	FALSE	26.3458	25.7165	26.1858	25.9857	25.7989	26.1611
	0.0776504	-0.101597	P0A786	PYRB	+	3.58362	FALSE	FALSE	22.7718	23.6227	NaN	22.6222	23.4634	23.2013
	0.163736	-0.103372	P0A9J8	CMPDT	+	5.33918	FALSE	FALSE	26.0138	25.3709	25.4652	25.7567	25.457	25.326
	0.440058	-0.103486	P75876	RLMI		0.347762	FALSE	FALSE	25.3675	25.5247	25.293	25.1739	25.2719	25.429
	0.143307	-0.104726	P0A6X3	HFQ		1.24357	FALSE	FALSE	27.4458	28.0352	27.7015	27.2018	27.8187	27.8478
	0.0610123	-0.104896	P24255	RP54		0.299075	FALSE	FALSE	25.6105	23.8565	25.6193	25.0962	24.9569	24.7186
	0.258905	-0.105433	P0A6U3	MNMG		1.23572	FALSE	FALSE	24.7057	24.4324	24.2055	24.4874	24.2881	24.2516
	0.110737	-0.105722	P37647	KDGK	+	1.47206	FALSE	FALSE	24.3989	24.1585	24.6299	24.6391	24.5753	23.6558
	0.180217	-0.105794	P06149	DLD		1.16719	FALSE	FALSE	26.202	26.8165	26.1959	26.1545	26.2889	26.4537
	0.121361	-0.106518	P0AFZ3	SSPB	+	1.35517	FALSE	FALSE	25.21	24.8453	24.3109	25.0336	24.4026	24.6104
	0.690455	-0.106833	P0A9W3	ETTA	+	1.82814	FALSE	FALSE	29.8628	29.6742	29.6864	29.5694	29.6909	29.6427
	0.819521	-0.106976	P04079	GUAA	+	2.46449	FALSE	FALSE	28.5015	28.4396	28.5616	28.3792	28.4854	28.3171
	0.0947437	-0.107632	P0ADU2	YGIN		0.28014	FALSE	FALSE	25.5707	26.5086	25.5655	26.2017	25.3105	25.8097
	0.0858372	-0.10845	P09053	AVTA		0.590845	FALSE	FALSE	23.0252	22.487	22.4105	22.7672	21.7451	23.085
	0.729264	-0.109289	P13024	FDHE	+	3.44935	FALSE	FALSE	25.6022	25.409	25.4449	25.4331	25.3812	25.314
	0.14454	-0.109987	P69488	CUTA	+	1.47021	FALSE	FALSE	22.7164	22.6141	22.4896	22.642	22.8831	21.965
	0.300237	-0.111408	P0A7J3	RL10		0.934486	FALSE	FALSE	31.4257	31.169	31.0241	31.0244	30.9781	31.2821
	0.100302	-0.112907	P60422	RL2		0.0159226	FALSE	FALSE	31.4523	30.2751	30.3981	30.6675	30.3003	30.8189
	0.140487	-0.113593	P37765	RLUB	+	1.57724	FALSE	FALSE	26.109	25.5483	25.5337	25.9623	25.1762	25.7117
	0.356917	-0.116179	P0A825	GLYA	+	1.58465	FALSE	FALSE	29.6367	29.3784	29.7187	29.2881	29.5789	29.5183
	1.16929	-0.117083	P0AFG0	NUSG		0.803198	FALSE	FALSE	27.5531	27.5665	27.5467	27.4838	27.3449	27.4864
	0.0545736	-0.117292	Q46798	YGER		0.569722	FALSE	FALSE	21.6814	21.3015	NaN	21.6351	20.3155	22.1719
	0.439326	-0.117854	P0ABU0	MENB	+	1.9523	FALSE	FALSE	26.6092	26.8721	26.8886	26.7695	26.7131	26.5337
	0.384808	-0.118509	P0A705	IF2		0.820304	FALSE	FALSE	30.8974	30.5312	30.6313	30.6486	30.6265	30.4293
	0.153971	-0.118807	P39334	BDCR		0.913144	FALSE	FALSE	21.134	21.4265	20.6327	21.1588	20.606	21.072
	0.253616	-0.119611	P0ADG4	SUHB	+	2.21758	FALSE	FALSE	27.689	27.0902	27.2886	27.3397	27.1204	27.2489
	0.126386	-0.121591	P20605	FIC	+	2.08809	FALSE	FALSE	22.4787	22.5541	NaN	22.3623	21.9512	22.8709
	0.454699	-0.12289	P0A7I4	RF3	+	1.49036	FALSE	FALSE	27.0788	26.9139	26.902	26.9292	26.6395	26.9573
	0.0464202	-0.12305	P0A915	OMPW		0.278823	FALSE	FALSE	31.0168	28.5187	28.1738	28.8367	29.1976	29.3059
	0.561017	-0.1235	P0A707	IF3	+	1.98393	FALSE	FALSE	28.5418	28.5984	28.3156	28.4245	28.2732	28.3876
	0.151137	-0.123617	P36659	CBPA		0.894413	FALSE	FALSE	28.1034	28.8103	27.8719	28.0005	28.0457	28.3685
	0.732078	-0.123821	P00956	SYI		1.03618	FALSE	FALSE	28.8763	28.9169	29.0071	28.9422	28.7621	28.7245
	0.139694	-0.124275	P76177	YDGH		1.20443	FALSE	FALSE	28.3402	27.9883	27.3698	27.9442	27.4411	27.9402
	0.168784	-0.124414	P69910	DCEB	+	1.3875	FALSE	FALSE	32.788	33.1375	32.3328	32.5702	32.3986	32.9163
	0.147757	-0.124974	P0A9K9	SLYD		0.985333	FALSE	FALSE	27.9758	27.3975	27.5757	27.1886	28.046	27.3395
	0.194617	-0.126553	P0A9L8	P5CR		0.355921	FALSE	FALSE	26.0679	26.3918	25.7894	26.2169	25.6137	26.0389
	0.654098	-0.127055	P0AG55	RL6	+	3.44978	FALSE	FALSE	31.52	31.3704	31.2817	31.3634	31.2484	31.1791
	0.180796	-0.127284	P02359	RS7	+	1.62739	FALSE	FALSE	32.7348	31.8698	32.1064	32.2182	31.9738	32.1371
	0.278289	-0.12785	P0C8J8	GATZ	+	4.36277	FALSE	FALSE	32.7677	32.8124	33.0385	32.9049	32.9142	32.4159
	0.281499	-0.129669	P43671	PQIB	+	3.93957	FALSE	FALSE	24.3962	24.6883	24.3476	24.5091	24.044	24.49
	0	-0.131883	P77444	SUFS		1.05553	FALSE	FALSE	NaN	23.3408	NaN	23.6262	21.6283	24.3723
	0.22143	-0.13261	P0AG90	SECD		0.484446	FALSE	FALSE	27.9079	27.501	27.4665	27.8088	27.1659	27.5029
	0.26933	-0.133477	P0AB43	YCGL		0.792072	FALSE	FALSE	23.1747	23.5165	23.3527	23.532	22.9409	23.1707
	0.383736	-0.134235	P0A6P5	DER		1.22968	FALSE	FALSE	27.3393	27.4387	27.0667	27.3256	27.1218	26.9945
	0.529015	-0.135344	P77774	BAMB		0.426184	FALSE	FALSE	27.1718	26.9609	26.9062	26.9351	26.7227	26.9751
	0.331982	-0.139068	P36929	RSMB		0.0402512	FALSE	FALSE	25.1076	25.0798	25.2608	25.2366	24.6935	25.1009
	0.0750554	-0.139256	P31057	PANB		0.414554	FALSE	FALSE	27.7374	28.0106	29.2593	28.2006	28.9797	27.4093
	0.17837	-0.139716	P0AG99	SECG		0.360635	FALSE	FALSE	27.2047	26.555	26.3515	26.5218	26.3287	26.8416
	0.208258	-0.140949	P0ACF0	DBHA	+	1.96635	FALSE	FALSE	30.8422	31.6291	31.5141	31.0664	31.3673	31.1288
	0.303318	-0.141047	P0AGE0	SSB		0.172531	FALSE	FALSE	27.3489	27.2737	27.0344	27.335	26.7738	27.1251
	0.438158	-0.141363	P10408	SECA	+	1.41433	FALSE	FALSE	28.871	29.1425	29.2649	29.1009	28.8796	28.8738
	0.0890731	-0.141396	P00803	LEP		0.183092	FALSE	FALSE	25.4657	24.3551	25.0645	25.5699	23.9782	24.913
	0.314515	-0.142553	P0AE01	TRMJ		0.121665	FALSE	FALSE	25.9334	25.6128	25.5553	25.409	25.4204	25.8443
	0.088269	-0.142693	P0A9U6	PUUR		0.292335	FALSE	FALSE	26.5816	25.7454	24.9582	25.699	25.0078	26.1504
	0.0909123	-0.143418	P76185	YDHJ		0.0326371	FALSE	FALSE	22.0152	22.063	21.3051	21.0475	NaN	22.2545
	0.544083	-0.143864	P00959	SYM	+	4.92888	FALSE	FALSE	28.1707	27.9589	27.9154	28.0335	27.7396	27.8402
	0.256724	-0.144163	P25894	LOIP	+	1.4958	FALSE	FALSE	24.4736	25.0036	24.8254	24.5121	24.4191	24.9389
	0.160088	-0.14422	P64476	YDIH		0.926215	FALSE	FALSE	22.8071	23.8603	23.1704	23.0798	22.9292	23.3961
	0.346639	-0.144262	P28904	TREC	+	4.05228	FALSE	FALSE	29.3214	28.837	28.8501	28.9397	28.9087	28.7273
	0.172623	-0.145461	P33913	YEJA		0.0399653	FALSE	FALSE	20.43	20.2985	NaN	19.9299	NaN	20.5077
	0.0551124	-0.145739	P77202	DSBG		0.115801	FALSE	FALSE	23.3193	22.4142	21.5418	22.3278	20.9493	23.5609
	0.212331	-0.145903	P0ACJ0	LRP		0.606346	FALSE	FALSE	26.7027	26.1528	26.1429	26.3073	25.8109	26.4425
	0.183184	-0.149178	P17115	GUTQ		0.916643	FALSE	FALSE	24.7041	25.206	25.1869	25.3465	24.4345	24.8685
	0.280051	-0.149211	P0AEX9	MALE		1.11409	FALSE	FALSE	30.1432	29.8765	30.3587	29.6634	30.21	30.0572
	0.204321	-0.149956	P0ABI4	CORA		0.488684	FALSE	FALSE	25.9355	25.0883	25.3155	25.1134	25.2347	25.5413
	0.290435	-0.15224	P0A9Q9	DHAS	+	1.7728	FALSE	FALSE	28.1094	28.4495	28.5746	28.363	28.4073	27.9065
	0.336778	-0.15229	P75823	LTAE	+	2.25917	FALSE	FALSE	25.6118	25.7649	25.9498	25.88	25.3321	25.6575
	0.240222	-0.152397	P0ADZ0	RL23	+	1.52858	FALSE	FALSE	28.4255	27.5892	28.0379	27.9827	27.8516	27.7612
	0.608742	-0.153333	P51024	YAIL	+	1.78517	FALSE	FALSE	24.6249	24.7642	24.5309	24.6577	24.3505	24.4518
	0.229452	-0.153946	P75915	YCDY		0.725743	FALSE	FALSE	26.0422	26.3523	26.8588	26.4619	26.2542	26.0753
	0.390392	-0.154542	P0ABQ4	DYR	+	4.39503	FALSE	FALSE	23.9497	24.3938	24.1864	24.2304	23.8768	23.9591
	0.253812	-0.155582	P06968	DUT		1.15217	FALSE	FALSE	26.0512	26.0906	25.3617	25.7229	25.7475	25.5664
	1.50515	-0.156298	P22259	PCKA	+	3.7537	FALSE	FALSE	30.0146	29.9348	29.9591	29.8967	29.7677	29.7752
	0.233086	-0.157068	P62399	RL5		0.294532	FALSE	FALSE	30.4146	30.1802	30.6121	30.0437	30.7104	29.9816
	0.261971	-0.157071	Q46864	MQSA		0.451173	FALSE	FALSE	20.7142	21.1853	20.6219	NaN	20.7584	20.6084
	0.12667	-0.15712	P0AEQ1	GLCG		0.898826	FALSE	FALSE	26.025	27.1838	26.6476	25.8581	26.8654	26.6615
	0.269737	-0.157435	P33012	SBMC	+	1.63556	FALSE	FALSE	22.653	22.5131	22.8055	22.8227	22.5916	22.085
	0.577835	-0.157461	P30850	RNB		1.0381	FALSE	FALSE	27.4015	27.3175	27.4953	27.3386	27.375	27.0283
	0.424037	-0.157762	P0AEI1	MIAB	+	1.41325	FALSE	FALSE	27.6141	27.5528	27.8022	27.765	27.4399	27.291
	0.45002	-0.15812	P0A9D8	DAPD	+	1.91517	FALSE	FALSE	28.617	28.3606	28.2968	28.3806	28.0361	28.3834
	0.385704	-0.158875	P32176	FDOG		0.423564	FALSE	FALSE	28.1087	27.9017	28.0554	28.1711	27.7958	27.6223
	0.739936	-0.159121	P0AEZ3	MIND	+	3.11894	FALSE	FALSE	28.7629	28.8171	28.7275	28.747	28.4271	28.656
	0.442221	-0.159281	P0AAT6	IOJAP	+	1.5025	FALSE	FALSE	24.0611	24.1432	24.0947	24.242	23.7468	23.8324
	0.365102	-0.159369	P27303	EMRA		0.480572	FALSE	FALSE	24.9381	24.8437	24.357	24.5966	24.4992	24.5648
	0.200182	-0.159418	P0A8B5	YBAB		0.215566	FALSE	FALSE	26.3274	26.7935	26.3166	26.2403	26.8104	25.9085
	0.227602	-0.159568	P76113	CURA	+	3.62089	FALSE	FALSE	24.3028	25.0026	24.3802	24.5875	24.0794	24.5398
	1.02934	-0.161717	P07118	SYV	+	1.74781	FALSE	FALSE	29.3051	29.1386	29.1857	29.099	28.9389	29.1064
	0.349283	-0.161729	P06612	TOP1		0.674016	FALSE	FALSE	27.3303	27.3162	27.0179	27.2573	26.7365	27.1855
	0.0770414	-0.161787	P39830	YBAL	+	2.03663	FALSE	FALSE	21.6685	23.2245	24.1472	22.9064	22.5649	23.0835
	0.214225	-0.162106	P0A862	TPX		0.60639	FALSE	FALSE	30.7696	31.2418	31.1027	30.4238	31.3187	30.8853
	0.18683	-0.163741	P29680	DCUP		0.313389	FALSE	FALSE	25.3104	26.0686	25.6281	25.9689	25.1001	25.447
	0.265417	-0.163875	P24182	ACCC		0.0433172	FALSE	FALSE	28.6983	28.0227	27.9354	28.1424	27.9623	28.06
	0.0958559	-0.164036	P09126	HEM4		0.06326	FALSE	FALSE	21.9609	22.2648	21.31	22.3274	20.6013	22.1149
	0.30333	-0.167364	P0AAZ7	YCAR	+	1.69083	FALSE	FALSE	25.0118	25.4127	24.7608	24.7027	25.1147	24.8658
	0.114441	-0.168488	P11880	MURF		0.0350537	FALSE	FALSE	23.6282	22.7166	23.8223	22.9848	22.6552	24.0217
	0.587345	-0.16882	P0A805	RRF	+	2.05375	FALSE	FALSE	28.3267	28.4632	28.3137	28.2565	28.3704	27.9702
	0.393814	-0.169116	P0A9D4	CYSE	+	2.38929	FALSE	FALSE	24.3623	23.7929	23.9449	23.9564	23.745	23.8914
	0.136512	-0.169664	P0AFP4	YBBO		0.743522	FALSE	FALSE	23.1539	22.7815	22.3749	22.6007	21.9077	23.2929
	0.409144	-0.170146	P0AC02	BAMD	+	1.53165	FALSE	FALSE	27.655	27.1811	27.1703	27.1953	27.0228	27.2778
	0.324173	-0.170273	P22525	YCBB		0.408618	FALSE	FALSE	NaN	23.2845	23.2877	23.3641	23.1707	22.8126
	0.339534	-0.170658	P76403	YEGQ		0.566205	FALSE	FALSE	25.1942	25.7714	25.4713	25.5503	25.2349	25.1397
	0.081212	-0.170799	P0ACA1	YIBF		0.0837249	FALSE	FALSE	NaN	22.2316	23.1748	22.4118	23.4405	21.7449
	0.231956	-0.171206	P25889	PREA	+	1.55211	FALSE	FALSE	26.9425	27.7058	27.4501	27.4251	27.3266	26.833
	0.772956	-0.171333	P0ACJ8	CRP		0.619988	FALSE	FALSE	28.8656	28.8414	28.7703	28.7055	28.465	28.7928
	0.194013	-0.172344	P0A9Q1	ARCA		0.665126	FALSE	FALSE	29.1988	28.3504	28.3688	28.0791	28.6317	28.6902
	0.959604	-0.173039	P0AGD3	SODF	+	2.04575	FALSE	FALSE	29.7608	30.0099	29.9802	29.7733	29.682	29.7765
	0	-0.173815	P75792	SUPH	+	1.5838	FALSE	FALSE	20.6625	NaN	21.1218	NaN	20.7183	NaN
	0.0976228	-0.174495	P76473	ARNT		0.527649	FALSE	FALSE	NaN	21.1549	21.3771	NaN	21.6815	20.5015
	0.66565	-0.174997	P0AGL7	RSME		0.0287372	FALSE	FALSE	23.4539	23.2552	23.0998	23.0529	23.0164	23.2146
	0.157722	-0.175056	P30744	SDHM	+	2.12961	FALSE	FALSE	27.4043	26.3064	26.4345	26.8969	26.1104	26.6127
	0.0717227	-0.175196	P0ACV4	LAPA		0.691216	FALSE	FALSE	23.4633	21.9071	21.7166	21.5993	NaN	22.775
	0.235118	-0.175741	P0ACK5	DEOR	+	1.96639	FALSE	FALSE	21.4962	22.3058	21.5969	21.3665	21.8732	21.632
	0.317176	-0.176565	P0ADV7	MLAC	+	3.02042	FALSE	FALSE	26.5244	27.0788	26.4975	26.7705	26.3504	26.4501
	0.774038	-0.176638	P0A8K1	PSD	+	2.72596	FALSE	FALSE	25.2352	25.0976	24.9469	25.0049	24.9531	24.7917
	0.418608	-0.178887	P77488	DXS	+	2.95318	FALSE	FALSE	25.9224	25.996	25.5145	25.8358	25.4981	25.5623
	1.12795	-0.178933	P0AES6	GYRB	+	2.67738	FALSE	FALSE	28.9126	28.7219	28.7266	28.673	28.6169	28.5343
	0.577973	-0.180804	P0A840	SURE	+	3.17682	FALSE	FALSE	23.2029	23.3317	23.0397	23.0047	22.8217	23.2055
	0.0606155	-0.181192	P12994	YBHB		1.30013	FALSE	FALSE	20.1597	23.136	23.0697	21.779	22.583	21.4597
	0.469465	-0.181482	P45955	CPOB		1.30514	FALSE	FALSE	25.6515	25.1386	25.5891	25.2192	25.2518	25.3638
	0.30294	-0.181501	P69222	IF1	+	1.9478	FALSE	FALSE	27.1808	26.5338	26.7403	26.3344	26.7684	26.8076
	1.08175	-0.181896	P63020	NFUA	+	2.52727	FALSE	FALSE	28.1905	28.3116	28.216	27.937	28.056	28.1793
	0.235123	-0.182189	P62672	APAG		1.21953	FALSE	FALSE	22.3013	22.0576	21.5327	22.0145	21.3766	21.954
	0.095126	-0.183454	P25746	HFLD		0.020266	FALSE	FALSE	25.3425	23.8348	23.6425	23.7174	23.6015	24.9505
	0.135073	-0.184172	P09980	REP		0.215726	FALSE	FALSE	23.3814	23.2815	22.1902	22.8652	22.1568	23.2785
	0.353706	-0.184964	P77150	PDXY		1.15045	FALSE	FALSE	24.4836	24.4884	24.4261	24.0795	24.0499	24.7138
	0	-0.185122	P39161	UXUR		0.239149	FALSE	FALSE	NaN	21.4156	NaN	21.9079	21.0199	20.7634
	0.231984	-0.185796	P0ABA4	ATPD		0.346214	FALSE	FALSE	28.1715	28.4255	29.0907	28.5742	28.4823	28.0739
	0.142029	-0.186045	P0ADS9	YGGN		1.07762	FALSE	FALSE	24.2723	23.5261	23.612	24.2407	22.8067	23.8049
	0.659052	-0.186426	P30859	ARTI		1.17022	FALSE	FALSE	27.6115	27.6099	27.4637	27.1673	27.3815	27.5771
	0.169105	-0.186639	P76440	PRET	+	1.61188	FALSE	FALSE	28.2603	29.0535	27.9937	28.6569	27.741	28.3497
	0.0772148	-0.187206	P0AD59	IVY		1.14036	FALSE	FALSE	24.6585	27.5232	26.7193	26.1343	26.1416	26.0635
	0.376731	-0.188269	P0A6K3	DEF		1.12634	FALSE	FALSE	25.0144	25.648	25.0261	25.0643	25.0393	25.0201
	0.301741	-0.18843	P67603	YQFB		0.782458	FALSE	FALSE	23.8569	23.1032	23.7187	23.295	23.2419	23.5766
	0.360217	-0.188968	P23930	LNT		0.787723	FALSE	FALSE	21.9029	22.1154	21.5549	NaN	21.6702	21.6673
	0.207289	-0.190941	P02918	PBPA		0.385161	FALSE	FALSE	23.2571	23.5665	23.5519	23.9463	22.8581	22.9983
	0.0678352	-0.191326	P24228	DACB		1.01311	FALSE	FALSE	22.8147	23.0759	NaN	22.5326	21.592	24.1373
	0.514937	-0.191524	P0A784	ORN		0.487667	FALSE	FALSE	25.0806	24.8381	25.0777	25.0717	24.7648	24.5854
	0.212789	-0.191603	P69853	DMSD		0.904396	FALSE	FALSE	22.0382	21.8576	22.7226	22.0365	22.4008	21.6064
	0.351381	-0.1918	P46130	YBHC		0.36582	FALSE	FALSE	26.3754	25.7336	25.6882	25.655	25.816	25.7508
	0.166196	-0.192887	P76245	DGCP		0.154507	FALSE	FALSE	23.5217	23.6118	22.8729	23.4747	23.5499	22.4031
	0.432818	-0.192918	P0AEE1	DCRB	+	1.7114	FALSE	FALSE	27.1438	27.1637	27.3156	26.7752	26.8953	27.374
	0.417636	-0.193518	P0A734	MINE		0.497144	FALSE	FALSE	26.9967	26.7479	26.6295	26.8583	26.6432	26.2921
	0.324797	-0.19373	P0A6L2	DAPA		0.606814	FALSE	FALSE	27.1297	27.7361	27.4776	27.5386	27.2754	26.9482
	0.101979	-0.193848	P0ABF8	PGSA		0.294072	FALSE	FALSE	21.5018	22.8503	NaN	22.6574	21.556	21.7332
	0.0912968	-0.193856	P0ACU7	YJDC	+	1.71468	FALSE	FALSE	25.1128	25.1182	24.3838	23.7078	24.25	26.0754
	0.215326	-0.194284	P52697	6PGL	+	4.4093	FALSE	FALSE	27.279	26.8694	26.2302	26.484	26.9382	26.3735
	0.961746	-0.195352	P0A8F0	UPP		1.00155	FALSE	FALSE	29.0068	29.0792	29.068	28.6798	28.9925	28.8956
	0.177496	-0.195797	P76237	DGCJ	+	2.97919	FALSE	FALSE	22.0442	20.9605	21.5997	21.3993	NaN	21.2788
	0.685133	-0.197379	P21889	SYD	+	4.04057	FALSE	FALSE	29.8533	29.4988	29.5988	29.6082	29.3765	29.3741
	0.577764	-0.197531	P40874	MTOX		0.954637	FALSE	FALSE	24.3425	24.6625	24.291	24.3252	24.3404	24.0378
	0.394766	-0.197771	P38521	YGGL	+	1.90734	FALSE	FALSE	26.9252	26.8365	26.2819	26.6106	26.4458	26.3939
	0.141049	-0.198017	P68699	ATPL		0.496101	FALSE	FALSE	27.8896	27.127	26.7491	27.5832	26.2784	27.31
	0.185519	-0.198774	P0AGG4	THIO2		0.19554	FALSE	FALSE	22.5253	23.635	23.1083	22.387	23.0855	23.1999
	0.262919	-0.19985	P27838	CYAY		0.215222	FALSE	FALSE	25.8652	25.1593	25.5054	25.0278	25.1488	25.7538
	0.543823	-0.200344	P0A7A7	PLSB		1.25039	FALSE	FALSE	26.8647	27.2372	27.0998	26.9798	26.6248	26.996
	0.372952	-0.201384	P18843	NADE	+	3.24113	FALSE	FALSE	26.3322	26.7196	26.0823	26.3003	26.3121	25.9174
	0.208384	-0.201524	P0ABS5	DNAG		0.621447	FALSE	FALSE	22.5419	21.7259	21.7962	NaN	21.6336	22.006
	0.262823	-0.201981	P0A7X3	RS9		1.12956	FALSE	FALSE	30.1548	29.2758	29.7753	29.2558	29.8447	29.4995
	0.279066	-0.203076	P0A8P8	XERD		0.469674	FALSE	FALSE	19.8708	20.1083	19.5146	19.8641	19.3922	NaN
	0.294971	-0.203559	P0AF96	TABA		0.823696	FALSE	FALSE	28.5732	27.9527	28.0319	27.5846	28.1372	28.2252
	0.24681	-0.203679	P0A873	TRMD		0.387161	FALSE	FALSE	23.2166	23.0512	22.931	22.9798	22.2665	23.3414
	0.287018	-0.204625	P77756	QUEC		0.299096	FALSE	FALSE	24.7271	25.1347	24.9462	25.1357	24.8195	24.2389
	0.259458	-0.204967	P0A7J7	RL11		1.00271	FALSE	FALSE	31.368	30.3623	30.5641	30.6132	30.4249	30.6413
	0.698044	-0.204975	P0A9X4	MREB		0.822523	FALSE	FALSE	28.1188	28.2699	28.3174	28.2697	27.9181	27.9035
	0.224258	-0.20517	P60624	RL24		1.19832	FALSE	FALSE	30.4748	29.3317	29.5633	29.6424	29.4311	29.6807
	0.44452	-0.20576	P0AFL3	PPIA		0.919754	FALSE	FALSE	23.995	24.4138	24.4954	23.9015	24.0573	24.3281
	0.274423	-0.206845	P0A7Y8	RNPA		0.944972	FALSE	FALSE	22.6	21.8496	21.9594	22.1607	22.0786	21.5492
	0.224243	-0.212882	P0AA39	RLUC		0.239783	FALSE	FALSE	26.0814	25.265	25.3159	25.5163	24.8288	25.6785
	0.179414	-0.214275	P77231	CITG		0.380641	FALSE	FALSE	25.6364	24.6537	25.7598	25.0198	25.6845	24.7027
	0.469508	-0.21548	P0A7S9	RS13		0.0992518	FALSE	FALSE	30.2204	30.3369	29.9446	30.2553	29.7062	29.8941
	0.406933	-0.216022	P0ACQ4	OXYR		0.379696	FALSE	FALSE	26.052	25.4558	25.6768	25.4983	25.2717	25.7664
	0.120049	-0.216026	P0AB12	YCCF		1.08317	FALSE	FALSE	NaN	22.9638	22.642	23.4056	22.638	21.7169
	0.847733	-0.216147	P0ABC3	HFLC	+	4.91206	FALSE	FALSE	26.6306	26.97	26.6585	26.4499	26.6101	26.5508
	0.150699	-0.217905	P0AA31	YEDF		0.474409	FALSE	FALSE	NaN	23.9148	25.1138	24.4259	24.5882	23.8751
	0.220972	-0.219441	P32099	LPLA		0.723574	FALSE	FALSE	23.2	24.4713	24.0372	23.6696	23.511	23.8696
	0.548712	-0.222536	P0ABZ6	SURA		0.518372	FALSE	FALSE	27.3953	27.402	27.2316	27.0887	26.8422	27.4305
	0.624286	-0.222849	P00968	CARB	+	4.50901	FALSE	FALSE	23.5758	24.0493	23.685	23.6926	23.4744	23.4744
	0.474597	-0.223282	P0AEK4	FABI	+	3.03761	FALSE	FALSE	29.198	29.0616	28.8137	28.5063	28.8013	29.0959
	0.443699	-0.223292	P69503	APT		0.888313	FALSE	FALSE	28.1394	27.7691	28.2942	27.7737	28.1318	27.6272
	0.287614	-0.224112	P0AC30	FTSX		0.51962	FALSE	FALSE	23.4305	24.0023	23.9609	23.9044	23.7453	23.0717
	0.301668	-0.225627	P63417	YHBS	+	2.95049	FALSE	FALSE	25.917	25.5356	26.0603	25.3674	25.3357	26.1329
	0.182133	-0.226048	P0ADC3	LOLC		0.728006	FALSE	FALSE	22.6183	22.3032	21.8152	22.8315	21.7236	21.5035
	0.373325	-0.226877	P69411	RCSF		0.486576	FALSE	FALSE	26.2293	26.3217	25.6825	26.1673	25.7062	25.6795
	0.219213	-0.228348	P15254	PUR4	+	4.11307	FALSE	FALSE	23.7564	24.6835	24.2596	24.5884	23.8654	23.5607
	0.640835	-0.228957	P07913	TDH		0.558416	FALSE	FALSE	27.3567	26.9321	27.1407	26.7698	27.1179	26.855
	0.143007	-0.230064	P0A9W9	YRDA		1.30199	FALSE	FALSE	24.2392	25.331	23.7884	23.4798	24.4367	24.7519
	0.254606	-0.231531	P61714	RISB		0.954836	FALSE	FALSE	29.8126	28.9345	30.0581	29.3141	29.5984	29.1981
	0.529515	-0.233414	P0ADN2	YIFE		0.454972	FALSE	FALSE	26.1594	25.749	25.8619	25.6869	25.4307	25.9525
	0.321955	-0.233845	P0A951	ATDA	+	1.47039	FALSE	FALSE	26.485	25.8357	26.5568	26.3723	26.0884	25.7152
	0.525572	-0.234153	P0AA10	RL13	+	1.74548	FALSE	FALSE	30.4426	29.8218	30.2147	30.0547	29.9251	29.7969
	0.695949	-0.234721	P0AB28	YCED		0.468021	FALSE	FALSE	25.0846	24.9892	24.9727	25.0377	24.7853	24.5193
	1.14145	-0.235555	P37095	PEPB	+	2.6908	FALSE	FALSE	28.628	28.6424	28.5102	28.4187	28.1854	28.4698
	0.495934	-0.23583	P0AC16	FOLB	+	1.71671	FALSE	FALSE	21.8998	21.7657	21.6435	21.3997	21.9159	21.2859
	0.188107	-0.236198	P0A725	LPXC	+	1.71324	FALSE	FALSE	24.964	23.8442	23.6835	23.677	23.656	24.45
	0	-0.236322	P0AE39	YPDB		0.291838	FALSE	FALSE	NaN	21.4969	NaN	21.3619	NaN	21.1592
	0.226194	-0.236535	Q46927	TCDA		0.643998	FALSE	FALSE	20.5031	21.7479	21.4068	21.0295	20.6654	21.2533
	0.526218	-0.236797	P0A6J8	DDLA	+	2.7433	FALSE	FALSE	26.0756	26.2233	26.1869	26.2293	25.5675	25.9786
	1.12862	-0.237603	P0A6F3	GLPK		0.256653	FALSE	FALSE	30.8248	30.811	30.6623	30.4588	30.6961	30.4304
	0.465357	-0.237924	P77667	SUFA	+	2.69322	FALSE	FALSE	26.267	26.1487	26.0372	26.223	26.0058	25.5103
	0	-0.238153	P0AG18	PURE		0.889056	FALSE	FALSE	NaN	20.2467	21.3446	20.5575	NaN	NaN
	0.131108	-0.238237	P28248	DCD		0.441533	FALSE	FALSE	24.1812	22.8288	22.9091	22.5629	22.5643	24.0771
	0.486123	-0.238768	P35340	AHPF	+	1.65033	FALSE	FALSE	29.4264	29.5156	29.0889	29.3727	28.7904	29.1514
	0	-0.240361	P0A8D6	YMDB	+	2.83321	FALSE	FALSE	NaN	22.3593	NaN	22.3135	21.292	22.7511
	0.510093	-0.241333	P0AG27	YIBN		0.755162	FALSE	FALSE	26.1612	26.4383	26.794	26.0292	26.3207	26.3196
	0.401896	-0.241367	P0ADV9	LPTC		0.0731047	FALSE	FALSE	21.5183	21.2894	21.612	20.9488	21.5148	NaN
	0.41338	-0.241582	P0ABA0	ATPF	+	2.26934	FALSE	FALSE	29.2174	28.5133	28.5034	28.5195	28.3627	28.627
	0.441161	-0.241812	P0A6K6	DEOB	+	2.78923	FALSE	FALSE	29.5468	29.5883	28.9732	29.1431	28.9016	29.3383
	0.181093	-0.24305	P60438	RL3		0.608267	FALSE	FALSE	32.0661	30.5818	30.7101	31.1635	30.5217	30.9437
	0.306069	-0.243653	P21179	CATE	+	6.2967	FALSE	FALSE	27.8353	28.0824	27.2135	27.6291	27.0769	27.6943
	0.27283	-0.244304	P0A738	MOAC		0.744949	FALSE	FALSE	25.9294	25.1885	25.2909	24.7242	25.6686	25.2831
	0	-0.244477	P68688	GLRX1		0.452677	FALSE	FALSE	19.6509	21.8618	22.5467	21.1087	NaN	NaN
	0.657828	-0.245408	P04951	KDSB		0.978684	FALSE	FALSE	25.5206	25.4576	25.4113	24.9911	25.5409	25.1213
	0	-0.245554	P76234	YEAE		0.137495	FALSE	FALSE	NaN	NaN	21.6069	21.6902	NaN	21.0325
	0.340818	-0.245733	P0ADP0	YIGB		1.10143	FALSE	FALSE	23.8016	22.8306	23.3013	23.1882	22.8637	23.1445
	0.972427	-0.246785	P0A6J5	DADA	+	2.23653	FALSE	FALSE	27.9543	28.1849	28.275	27.8231	28.033	27.8178
	0.688984	-0.247401	P15042	DNLJ		0.278409	FALSE	FALSE	26.7828	26.5822	26.3472	26.4366	26.1151	26.4183
	0.319534	-0.248595	P0ADZ7	YAJC		0.960251	FALSE	FALSE	27.5523	27.3738	26.6017	27.0359	26.6709	27.0753
	2.4729	-0.248694	P16659	SYP	+	2.19957	FALSE	FALSE	29.2671	29.2726	29.2026	29.0645	28.9688	28.963
	0.704876	-0.249769	P0AES4	GYRA	+	2.52881	FALSE	FALSE	29.1433	28.7863	28.6732	28.6811	28.7095	28.4628
	0.214945	-0.249987	P0AES9	HDEA		0.53708	FALSE	FALSE	29.6694	31.0554	29.8102	30.1311	29.8279	29.826
	0.445313	-0.252738	P67087	RSMI	+	2.62327	FALSE	FALSE	24.551	24.535	25.2539	24.6107	24.4166	24.5544
	0	-0.253468	P37649	PDEK	+	1.99401	FALSE	FALSE	NaN	20.9589	NaN	20.7054	NaN	NaN
	0.246189	-0.255188	P0AC62	GLRX3		0.78507	FALSE	FALSE	24.8544	24.9917	24.6035	24.6267	23.8489	25.2084
	0.0799761	-0.255232	P0A8L7	YCIU		0.04252	FALSE	FALSE	20.4268	21.8588	23.3008	21.9572	NaN	21.2565
	0.355542	-0.256728	P0A8P6	XERC		0.128394	FALSE	FALSE	21.8025	21.8031	22.1527	21.115	22.0073	21.8659
	1.27609	-0.257543	P0AGF2	CSDE		1.23045	FALSE	FALSE	NaN	24.004	23.9676	23.6244	23.843	23.7174
	0.233244	-0.258037	P0AED5	UVRY	+	3.33201	FALSE	FALSE	23.2442	23.3488	23.7068	23.5006	23.6667	22.3585
	0.306885	-0.259071	P0AFC3	NUOA	+	1.54936	FALSE	FALSE	24.7361	25.4066	25.3079	25.3944	24.4549	24.824
	0.612276	-0.260602	P0A7M2	RL28		0.377844	FALSE	FALSE	29.0971	28.7678	28.8426	28.8381	28.7691	28.3184
	0.229499	-0.261613	P37194	SLP		1.17222	FALSE	FALSE	30.2388	30.079	28.8947	29.1944	29.6136	29.6197
	0.263673	-0.261853	P15640	PUR2	+	3.37457	FALSE	FALSE	23.2666	23.5197	22.912	22.5547	23.3871	NaN
	0.223031	-0.261938	P32664	NUDC		0.4104	FALSE	FALSE	21.6359	22.3436	22.5135	21.3155	22.5904	21.8013
	0.266385	-0.262332	P60546	KGUA		0.206177	FALSE	FALSE	25.5027	24.2701	24.3861	24.4265	24.4982	24.4471
	0.232853	-0.262695	P00887	AROH	+	1.38587	FALSE	FALSE	23.9099	25.0221	23.8748	24.4695	23.7337	23.8155
	1.82252	-0.264102	P0ADG7	IMDH	+	6.1811	FALSE	FALSE	29.1082	29.0296	28.9797	28.7106	28.8796	28.735
	0.551759	-0.265153	P0ABQ0	COABC	+	1.56907	FALSE	FALSE	26.439	26.4753	27.0872	26.3759	26.4664	26.3636
	0.452391	-0.265998	P0AAB4	UBID		1.0638	FALSE	FALSE	NaN	25.4236	25.0105	25.2269	24.7348	24.8916
	0.650849	-0.267227	P77258	NEMA	+	1.51319	FALSE	FALSE	25.4291	25.8218	25.2156	25.1491	25.3278	25.1879
	0.80024	-0.268819	P39173	YEAD	+	2.71214	FALSE	FALSE	27.149	27.5065	27.1514	26.807	27.052	27.1415
	0.131185	-0.268827	P77674	ABDH	+	1.74417	FALSE	FALSE	24.0201	25.0822	22.7658	23.1777	24.3471	23.5368
	0.231604	-0.268848	P52007	YECM		0.0503566	FALSE	FALSE	22.3204	23.0904	NaN	22.6015	NaN	22.2717
	0.17129	-0.269492	P27431	ROXA		0.537837	FALSE	FALSE	29.9015	27.9319	29.0456	28.51	28.5307	29.0298
	0.204733	-0.27041	P63177	RLMB		0.701295	FALSE	FALSE	25.0403	23.3781	24.3777	23.9697	24.2905	23.7246
	0.286528	-0.271953	P0AG24	SPOT	+	2.1987	FALSE	FALSE	23.792	23.0252	24.2855	23.5965	23.4716	23.2188
	0.144591	-0.272949	P26612	AMY2	+	3.01347	FALSE	FALSE	23.004	22.8266	23.2534	22.6907	21.5936	23.9809
	1.29559	-0.274998	P37666	GHRB		1.04884	FALSE	FALSE	26.4455	26.3169	26.1827	25.9347	26.0288	26.1567
	0.198085	-0.275573	P68183	MALG		0.100633	FALSE	FALSE	23.7964	NaN	24.667	23.3449	24.1216	24.4019
	0.347795	-0.276553	P0AAG8	MGLA		0.915657	FALSE	FALSE	25.2584	25.4371	26.1606	25.0275	25.6541	25.3448
	0.169747	-0.279186	Q47146	FADE		0.0152027	FALSE	FALSE	24.5772	23.8198	24.21	24.5719	22.7626	24.4349
	0.145744	-0.279516	P0AAE0	CYCA		1.00996	FALSE	FALSE	26.0052	23.9846	24.587	25.2139	23.8804	24.6439
	0	-0.27979	P60955	LGT		0.0664511	FALSE	FALSE	NaN	24.0194	24.4879	23.9739	NaN	NaN
	0.187537	-0.280648	P13445	RPOS	+	2.7115	FALSE	FALSE	25.2334	26.7919	26.8321	25.8882	26.4376	25.6896
	0.342986	-0.28303	P25745	MNMA		1.30057	FALSE	FALSE	24.4818	23.6454	24.5452	23.677	24.2867	23.8596
	0.411879	-0.283161	P36767	RDGC	+	1.34735	FALSE	FALSE	27.9512	27.4629	26.9972	27.2485	27.3172	26.9961
	0.194644	-0.283351	P0A6D0	ARGR	+	1.67534	FALSE	FALSE	24.318	22.6562	22.9851	23.4055	23.0974	22.6064
	0.122383	-0.283491	Q46802	YGEV	+	1.95076	FALSE	FALSE	24.4442	24.8779	26.7086	25.5478	24.0917	25.5409
	0.439896	-0.283862	P24171	DCP	+	2.632	FALSE	FALSE	27.1489	27.1686	26.6865	27.1532	26.6141	26.3851
	0.607202	-0.283882	P31663	PANC		1.29588	FALSE	FALSE	26.769	26.7341	26.3568	26.0116	26.5218	26.475
	1.30683	-0.284932	P0AGD7	SRP54	+	1.90454	FALSE	FALSE	28.5488	28.2893	28.3575	28.0962	28.2363	28.0084
	0.507751	-0.285903	P18196	MINC		0.302962	FALSE	FALSE	22.0618	22.6758	22.1293	21.7447	21.9948	22.2697
	0.131136	-0.286612	P0A812	RUVB		1.08052	FALSE	FALSE	23.2448	22.8858	24.6059	23.2181	22.2757	24.3828
	0.487847	-0.287148	P10346	GLNQ		0.100545	FALSE	FALSE	25.98	25.8889	25.3348	25.2129	25.7486	25.3808
	1.50699	-0.287245	P0A9A9	FUR		0.992916	FALSE	FALSE	26.2209	26.4132	26.4735	26.1133	26.1381	25.9943
	0.417966	-0.28867	P06136	FTSQ		0.431964	FALSE	FALSE	21.9555	22.4294	NaN	21.8698	22.215	21.6266
	0.657586	-0.291399	P61320	LOLB	+	1.47297	FALSE	FALSE	24.8971	24.9765	24.3673	24.5543	24.4672	24.3452
	0.813547	-0.291488	P30958	MFD		1.09712	FALSE	FALSE	26.0754	26.3992	26.4733	26.1483	25.8006	26.1246
	0.450236	-0.29239	P0A7I7	RIBA	+	3.33494	FALSE	FALSE	24.8501	24.8819	24.1513	24.4992	24.0442	24.4627
	0.478312	-0.292592	P60664	HIS6		1.27154	FALSE	FALSE	22.4236	23.2237	23.1046	22.5129	22.8066	22.5546
	0	-0.293229	P10441	LPXB		0.287898	FALSE	FALSE	21.3609	21.4	21.683	NaN	21.1881	NaN
	1.09127	-0.294223	P0A855	TOLB	+	2.08991	FALSE	FALSE	27.449	27.1101	27.1546	26.8207	26.9509	27.0594
	0.656911	-0.296705	P0A7G6	RECA		0.376873	FALSE	FALSE	28.5284	27.8684	28.0277	27.816	27.7806	27.9378
	0.372937	-0.297116	P68919	RL25		0.481081	FALSE	FALSE	29.8457	29.2632	28.7822	29.1465	29.1126	28.7407
	0.934762	-0.297989	P0ABP8	DEOD	+	4.69501	FALSE	FALSE	30.6814	30.3264	30.222	30.0987	30.0263	30.2108
	0.524223	-0.298478	P64604	MLAD	+	2.10112	FALSE	FALSE	27.6504	27.1667	27.434	27.2813	26.7064	27.3681
	0.5131	-0.29862	P33136	OPGG	+	1.95137	FALSE	FALSE	28.0531	27.3801	27.231	27.3224	27.2105	27.2353
	0.520506	-0.299082	P0A7B1	PPK1		0.83149	FALSE	FALSE	25.374	25.3269	25.5555	25.3833	24.6352	25.3408
	0.451965	-0.301138	P25397	TEHB	+	2.04838	FALSE	FALSE	24.7437	24.4538	24.2596	23.9796	23.8918	24.6822
	0.648556	-0.301524	P05852	TSAD		0.38743	FALSE	FALSE	21.948	22.3187	22.4378	21.8242	21.7465	22.2293
	0.799724	-0.30179	P0AE08	AHPC		0.962942	FALSE	FALSE	33.3204	33.816	33.6146	33.4787	33.1908	33.1761
	0.751434	-0.301884	P0A9B6	E4PD	+	2.49134	FALSE	FALSE	24.0123	23.88	23.746	23.9037	23.3461	23.4828
	0.487851	-0.30196	P25524	CODA	+	1.50262	FALSE	FALSE	24.7259	24.8912	24.4409	24.8458	24.2313	24.0751
	0.572406	-0.302001	P0C0R7	RLME	+	3.36961	FALSE	FALSE	24.3193	24.5537	24.3584	24.4584	23.6933	24.1738
	0.378157	-0.304705	P23003	TRMA		0.392675	FALSE	FALSE	24.4512	23.4511	23.7549	23.5089	23.8937	23.3406
	0.31581	-0.304908	P76170	YNFB	+	1.40747	FALSE	FALSE	23.0696	22.6724	22.8184	22.0769	NaN	23.0203
	1.83013	-0.305359	P0ABB4	ATPB	+	3.29465	FALSE	FALSE	31.2896	31.1605	31.2596	30.8133	31.0302	30.9502
	0.319214	-0.306265	P0A8F4	URK		0.055174	FALSE	FALSE	25.84	24.9303	24.5092	24.7699	24.8243	24.7666
	0.330949	-0.306592	P0A8I3	YAAA	+	1.85563	FALSE	FALSE	23.3058	22.8796	22.2034	22.7072	22.6847	22.0771
	0.0770095	-0.307295	P0ADF8	ILVN		0.0174701	FALSE	FALSE	NaN	20.9488	22.649	22.4603	22.4133	19.6013
	0.53524	-0.309525	P0A7V8	RS4		0.761386	FALSE	FALSE	31.9266	31.1157	31.26	31.2259	31.0901	31.0577
	0.490625	-0.313694	P18390	YJJA		0.243933	FALSE	FALSE	22.405	21.7938	NaN	21.6775	21.6814	21.9982
	0.237379	-0.313936	P0A8Z0	YCIA		0.455249	FALSE	FALSE	23.2033	22.1442	22.856	21.8162	23.22	22.2256
	1.15871	-0.315034	P76507	YFDI	+	2.52017	FALSE	FALSE	22.9829	23.2299	22.9047	22.8463	22.7581	22.5681
	0	-0.316612	P0AG76	SBCD		0.598256	FALSE	FALSE	NaN	NaN	20.3176	NaN	NaN	20.001
	0.776348	-0.316898	P23865	PRC	+	2.845	FALSE	FALSE	27.1033	26.6155	26.5931	26.5997	26.2967	26.4647
	0	-0.317991	P64612	ZAPE		0.581284	FALSE	FALSE	20.1929	20.5992	21.4276	NaN	NaN	20.4219
	0.206675	-0.318003	P0AAF6	ARTP		0.31297	FALSE	FALSE	25.2462	24.9266	25.4843	24.3729	26.0452	24.2851
	0.50212	-0.319688	Q46829	BGLA	+	3.21708	FALSE	FALSE	26.5189	26.3483	25.8105	26.1085	26.06	25.5502
	0.163974	-0.319789	P05637	APAH		0.375792	FALSE	FALSE	NaN	23.541	24.5956	NaN	24.1819	23.3151
	0.884971	-0.32095	P0A9P0	DLDH	+	1.3871	FALSE	FALSE	29.8241	30.1961	29.8866	29.6764	29.8468	29.4208
	0.680579	-0.321825	P0A715	KDSA	+	4.22521	FALSE	FALSE	29.8316	29.5699	29.4096	29.2177	29.0138	29.6142
	1.55596	-0.321961	P0A6P7	ENGB	+	1.36268	FALSE	FALSE	25.2764	25.5813	25.5302	25.1558	25.1132	25.153
	0	-0.325826	P31441	ADEC		0.477711	FALSE	FALSE	21.8998	NaN	NaN	21.6117	21.8717	21.2385
	0.134485	-0.327529	P0ACY9	YEBG		0.0156532	FALSE	FALSE	22.8315	21.6883	21.8145	21.6732	20.4196	23.259
	0.16409	-0.327545	P32131	HEMN		0.189653	FALSE	FALSE	23.3551	24.3643	25.9009	24.4687	24.06	24.1091
	0.346075	-0.327561	P0AEH5	ELAB	+	1.79379	FALSE	FALSE	29.7994	30.7908	30.9185	29.8387	30.305	30.3824
	0.223409	-0.327657	P0AGB0	SERB		0.306402	FALSE	FALSE	21.4173	22.84	22.2688	22.4169	22.041	21.0852
	0.382311	-0.331474	P0AEM0	FKBX	+	1.60134	FALSE	FALSE	24.4536	25.1405	24.7759	24.0103	25.0431	24.3222
	1.23824	-0.336458	P45577	PROQ	+	4.02401	FALSE	FALSE	27.2166	26.9965	27.1738	27.0037	26.6447	26.7291
	0.419161	-0.338309	P0A7D1	PTH		0.886902	FALSE	FALSE	24.7489	24.1817	23.6959	24.1902	23.6905	23.731
	1.38065	-0.338716	P76231	YEAC	+	1.39553	FALSE	FALSE	23.0411	23.0671	22.7813	22.7425	22.6279	22.503
	0.138405	-0.339478	P0AF56	YJCO		0.0184729	FALSE	FALSE	NaN	22.7336	21.1655	21.9284	21.2917	NaN
	1.00616	-0.339984	P0A972	CSPE		1.20326	FALSE	FALSE	29.4669	29.6136	29.2135	29.3021	28.9521	29.02
	0.86429	-0.340688	P0A7C2	LEXA		0.202676	FALSE	FALSE	24.2055	24.3039	24.0222	24.028	23.9707	23.5107
	0.473432	-0.345064	P0ADA1	TESA		0.144135	FALSE	FALSE	22.1215	21.9961	22.2048	21.4806	22.3818	21.4248
	0.36498	-0.346372	P0AD10	YECJ		0.613917	FALSE	FALSE	25.3766	24.1639	24.6094	24.6929	24.0785	24.3395
	0.434953	-0.349291	P17846	CYSI	+	1.85958	FALSE	FALSE	27.1238	26.9121	26.2785	NaN	26.3734	26.4709
	0.292576	-0.349906	P0A8K5	YAEP		0.582352	FALSE	FALSE	25.2074	25.0756	23.831	24.6766	23.9732	24.4145
	1.06085	-0.351445	P0AE82	CPXA		0.666533	FALSE	FALSE	22.3626	22.1171	NaN	21.7431	21.895	22.0272
	0	-0.351508	P19931	HYAE		0.66143	FALSE	FALSE	NaN	22.3052	NaN	22.3399	20.6768	22.8443
	0.427748	-0.352092	P0A6F9	CH10		0.567875	FALSE	FALSE	30.7244	30.7819	30.0042	29.8971	30.6458	29.9113
	0.86091	-0.352566	P76576	YFGM		0.386397	FALSE	FALSE	26.2517	26.3114	26.0731	26.1375	25.9087	25.5323
	0.284751	-0.355484	P0A7Q1	RL35		0.22272	FALSE	FALSE	28.8093	27.6022	27.2526	27.7225	27.1802	27.695
	1.04152	-0.356127	P0ABH0	FTSA	+	1.34234	FALSE	FALSE	26.7388	26.5186	26.855	26.5248	26.1023	26.4169
	0.642341	-0.356302	P0AET5	HDED	+	3.01795	FALSE	FALSE	23.5379	23.8501	23.3884	23.6423	22.9394	23.1259
	0	-0.357719	P0A8I1	YQGF		1.25206	FALSE	FALSE	NaN	22.9588	NaN	23.2522	22.2383	22.3127
	0.402621	-0.357722	P0A6N4	EFP		0.957649	FALSE	FALSE	28.9761	28.0684	27.7842	28.1126	27.7257	27.9173
	0.283738	-0.358121	P64602	MLAB	+	1.49842	FALSE	FALSE	24.6733	23.3913	25.063	24.1415	23.9611	23.9506
	1.33488	-0.361062	P0A870	TALB	+	2.55479	FALSE	FALSE	31.3229	31.2634	31.1057	30.8815	30.6756	31.0516
	0.543629	-0.362528	P0AC84	GLO2	+	2.09691	FALSE	FALSE	23.7981	24.5782	24.3968	23.6388	24.2344	23.8124
	0.849408	-0.365039	Q46948	YAJL	+	2.25819	FALSE	FALSE	26.188	25.9433	26.2504	25.8221	25.4314	26.0331
	0.38644	-0.365059	P39315	QOR2	+	1.67503	FALSE	FALSE	22.9112	22.822	NaN	22.1504	NaN	22.8526
	0.783116	-0.365107	P0A884	TYSY	+	2.23803	FALSE	FALSE	24.9093	24.7016	25.3178	24.4347	24.5686	24.83
	0.409482	-0.36893	Q46893	ISPD		1.31765	FALSE	FALSE	22.056	22.5991	23.1093	21.9516	22.6816	22.0245
	0.953607	-0.368979	P07395	SYFB	+	3.2779	FALSE	FALSE	30.5897	30.2038	30.3269	30.2609	29.9775	29.7751
	0.389401	-0.369457	P69425	TATB		0.789567	FALSE	FALSE	24.0552	23.612	23.2087	22.7276	23.2175	23.8224
	0.470909	-0.370079	P76256	TSAB	+	1.98044	FALSE	FALSE	23.7115	23.5599	23.9067	23.2033	22.8845	23.98
	1.63554	-0.370242	P0A9P4	TRXB		0.709311	FALSE	FALSE	27.3723	27.2187	27.036	26.8964	26.7748	26.8451
	0.743091	-0.371138	P0AEG4	DSBA		0.343622	FALSE	FALSE	26.649	26.7959	26.1699	26.317	26.2755	25.9089
	0.945469	-0.371799	P0A7D7	PUR7	+	3.34484	FALSE	FALSE	26.9517	26.4838	26.7552	26.5025	26.111	26.4618
	0.730402	-0.375164	P0AFQ7	YCFH		1.29079	FALSE	FALSE	23.9036	23.2458	23.6729	23.47	23.0025	23.2244
	0	-0.376159	P75746	PXPA		0.18406	FALSE	FALSE	21.8474	21.9139	20.9355	NaN	NaN	21.1894
	0.702249	-0.379142	P77395	CNOX	+	2.00673	FALSE	FALSE	28.4442	27.774	27.7137	27.622	27.7171	27.4555
	0.523687	-0.382138	P0ABH7	CISY		1.26782	FALSE	FALSE	30.8579	30.6392	31.1392	30.4229	31.0252	30.0417
	0.36167	-0.383163	P45748	TSAC		0.315418	FALSE	FALSE	22.9723	22.7037	21.8916	22.596	21.575	22.2472
	0.260949	-0.383741	P0A6T5	GCH1		0.248919	FALSE	FALSE	26.8534	25.0607	25.6306	25.0103	25.8831	25.5001
	0.770306	-0.384595	P0AEC3	ARCB	+	3.01075	FALSE	FALSE	24.755	24.7194	24.7249	24.7806	23.9976	24.2674
	0	-0.387482	P76251	DMLA		0.289919	FALSE	FALSE	21.4807	NaN	NaN	NaN	NaN	21.0933
	0.369195	-0.389366	P0AF93	RIDA	+	1.82368	FALSE	FALSE	29.8441	29.3302	29.3399	28.5524	28.887	29.9067
	0	-0.391994	P0AF63	NSRR		0.0677623	FALSE	FALSE	NaN	22.8345	NaN	NaN	22.2135	22.6715
	1.33454	-0.392846	P55138	YGCE	+	2.97618	FALSE	FALSE	23.9942	24.4417	24.3124	23.8671	23.7897	23.9129
	2.02068	-0.393143	P0ABA6	ATPG	+	2.87515	FALSE	FALSE	28.9771	28.9194	28.92	28.6243	28.6311	28.3817
	0.245127	-0.393346	P0AGA2	SECY		0.135357	FALSE	FALSE	27.4988	26.1214	26.0053	26.1508	25.4287	26.8658
	0.232903	-0.393688	P0A9R7	FTSE		0.110676	FALSE	FALSE	25.6459	24.3584	23.4623	24.2556	23.7036	24.3264
	1.09835	-0.395264	P0A993	F16PA	+	2.574	FALSE	FALSE	27.9647	27.6552	27.6305	27.4189	27.5422	27.1034
	0.548525	-0.395612	P08660	AK3	+	2.07873	FALSE	FALSE	23.0191	23.1681	24.0362	23.0111	22.9521	23.0734
	0.345956	-0.39614	P0AEU0	HISJ	+	1.69119	FALSE	FALSE	25.3109	25.4819	25.1967	24.0228	25.2075	25.5707
	0.531443	-0.396563	P13009	METH		0.450004	FALSE	FALSE	24.421	24.5882	24.0715	24.2434	23.3811	24.2666
	0.476081	-0.398579	P76346	MTFA		0.399739	FALSE	FALSE	22.6318	23.7239	23.2874	22.86	23.0973	22.4901
	1.1028	-0.400117	P21645	LPXD		0.0506507	FALSE	FALSE	24.8334	24.6082	24.8535	24.5926	24.424	24.0782
	0.486173	-0.400239	P75914	YCDX	+	2.08556	FALSE	FALSE	24.0016	24.4116	23.7931	24.0618	23.8843	23.0596
	0.366456	-0.400283	P67244	YQHA		1.18442	FALSE	FALSE	21.2713	22.0896	22.412	21.5763	21.4717	NaN
	0.641455	-0.400357	P0A9L3	FKBB		0.409287	FALSE	FALSE	28.6882	28.0904	27.7705	27.7046	27.9502	27.6933
	0.465346	-0.407296	P0A8J4	YBED		0.0637549	FALSE	FALSE	27.5792	28.0075	28.1733	26.8436	27.8368	27.8577
	0.329735	-0.407566	P16384	MIAA		0.71361	FALSE	FALSE	22.5343	22.9638	23.0148	23.2458	22.4784	21.5661
	0.323253	-0.408201	P05458	PTRA	+	2.01564	FALSE	FALSE	22.3216	23.6434	23.0508	NaN	22.4792	22.7149
	0.410573	-0.409328	P08312	SYFA	+	2.14475	FALSE	FALSE	29.45	28.4258	28.3973	28.1625	28.0507	28.8319
	0.540908	-0.409975	P0A962	ASPG1		0.0769838	FALSE	FALSE	24.5858	23.6404	24.0873	23.3366	23.7457	24.0013
	0.652962	-0.41322	P0A8T1	PRMA		0.165113	FALSE	FALSE	24.0683	24.1212	23.5858	23.9711	23.3073	23.2572
	0.403496	-0.416313	P26647	PLSC	+	1.93479	FALSE	FALSE	22.1426	NaN	21.601	21.7325	NaN	21.1785
	0	-0.416859	P45544	FRLR		0.567052	FALSE	FALSE	20.871	21.2272	21.8759	NaN	NaN	20.9079
	0.229503	-0.418609	P0A9G8	MODE		0.396569	FALSE	FALSE	NaN	22.4717	23.2168	23.2591	21.5507	22.4672
	0.286318	-0.41935	P32662	GPH		0.156427	FALSE	FALSE	22.6417	22.8243	23.7215	23.0774	23.1829	21.6692
	0.222164	-0.419812	P0AC44	DHSD		0.249531	FALSE	FALSE	21.2252	21.7232	21.1234	19.7563	22.2221	20.8341
	0.410982	-0.423255	P25535	UBII		0.41024	FALSE	FALSE	23.5469	22.6022	22.4669	22.9991	22.2058	22.1413
	0.222594	-0.423527	P0AFB8	NTRC		0.16859	FALSE	FALSE	NaN	21.8664	21.4152	20.3827	21.0291	22.24
	0.764216	-0.424783	P17854	CYSH	+	3.05468	FALSE	FALSE	24.8661	25.0666	24.5261	NaN	24.2299	24.5596
	0.653646	-0.427151	Q46920	QUEF	+	2.10391	FALSE	FALSE	25.8126	25.3645	25.3122	25.1293	24.6105	25.468
	0.676136	-0.429427	P69828	PTKA	+	2.83991	FALSE	FALSE	31.2779	30.3548	30.5195	30.3384	30.3356	30.1899
	1.19588	-0.434848	P0AA25	THIO	+	2.37426	FALSE	FALSE	29.0967	28.9957	28.8064	28.3994	28.8273	28.3675
	0.0991494	-0.434866	P41052	MLTB		0.566452	FALSE	FALSE	20.4391	23.9647	22.1995	20.6912	22.8413	NaN
	1.03766	-0.444546	P0AFF0	NUON	+	2.4278	FALSE	FALSE	24.3028	23.7726	23.8413	23.6995	23.5691	23.3145
	0.2898	-0.445202	P03817	MIOC		0.998857	FALSE	FALSE	25.3317	25.3239	26.3743	24.4732	26.2113	25.0098
	0.660676	-0.449081	P76243	YEAO	+	1.95038	FALSE	FALSE	23.6069	23.9363	23.1053	23.4821	22.9037	22.9156
	0.320282	-0.449791	P0A8R4	SLYX		0.184073	FALSE	FALSE	23.1386	23.2706	21.6467	22.5191	22.4412	21.7462
	1.13718	-0.449855	P37751	WBBK		1.30103	FALSE	FALSE	26.1578	26.5212	26.4224	26.2034	25.8585	25.6899
	1.08557	-0.453972	P22333	ADD	+	2.21485	FALSE	FALSE	28.427	27.9403	27.9016	27.4695	27.8162	27.6213
	0.557342	-0.454144	P63883	AMIC	+	2.1643	FALSE	FALSE	24.2927	24.151	23.6667	24.1889	23.3696	23.1894
	0.701657	-0.457067	P54901	CSIE	+	2.31475	FALSE	FALSE	22.4629	23.3017	22.5732	22.5316	22.3729	22.0621
	0.219911	-0.457834	P0AFE8	NUOM		0.96898	FALSE	FALSE	24.1673	NaN	22.6732	22.9941	NaN	22.9307
	0.368362	-0.458145	P64467	CNU		0.411739	FALSE	FALSE	21.9311	23.1063	22.3933	21.6995	NaN	22.338
	0.287852	-0.461013	P0AGJ7	TRML		0.519884	FALSE	TRUE	27.3624	26.1286	NaN	26.8225	25.684	26.3469
	1.06986	-0.462169	P63228	GMHBB		0.633291	FALSE	FALSE	22.9745	22.6133	22.8659	22.5394	22.0109	22.5169
	0.259022	-0.464697	P65556	YFCD	+	1.68688	FALSE	FALSE	26.7643	26.147	26.9581	26.4644	27.1372	24.8738
	0.512101	-0.46477	P26602	UBIC	+	1.57852	FALSE	FALSE	22.6746	22.7777	22.9996	22.2639	23.0611	21.7326
	0.566548	-0.465656	P36979	RLMN	+	1.51315	FALSE	FALSE	25.2388	24.0218	24.3513	24.1422	24.024	24.0488
	0.691483	-0.466634	P06992	RSMA		0.64742	FALSE	FALSE	25.0166	25.4199	25.2512	24.3622	25.3121	24.6135
	1.49856	-0.469989	P0A6G3	PNCC	+	1.76338	FALSE	FALSE	23.6181	23.6398	23.4224	23.268	22.8426	23.1596
	0.356389	-0.470656	P67701	HIGA		1.20482	FALSE	FALSE	21.9395	21.0042	21.6665	20.5418	NaN	21.5904
	1.12271	-0.471185	P0AFW4	RNK	+	3.83976	FALSE	FALSE	25.0558	25.0567	25.3293	24.5	NaN	24.8521
	0.234026	-0.474975	P78055	FSAA		0.429861	FALSE	FALSE	21.3359	22.8909	NaN	21.6062	22.3449	20.9643
	1.01656	-0.476082	P0A9X1	ZNUC	+	1.37973	FALSE	FALSE	20.0687	20.3367	20.208	NaN	19.9589	19.4979
	0.734999	-0.480541	P05020	PYRC		0.827068	FALSE	FALSE	26.8983	26.185	26.6211	25.6563	26.2788	26.3276
	0.727695	-0.480773	P25539	RIBD	+	1.55845	FALSE	FALSE	24.841	25.5429	24.5426	24.5162	24.5863	24.3817
	0.799897	-0.48384	P37188	PTKB	+	2.76174	FALSE	FALSE	30.6857	29.827	30.0127	29.631	29.5554	29.8875
	1.10691	-0.486627	P45395	KDSD	+	2.40699	FALSE	FALSE	24.1534	24.2794	24.0174	23.2814	23.894	23.8149
	0.490765	-0.486893	P0A847	TGT		0.567907	FALSE	FALSE	24.8567	23.9738	23.5652	23.2641	23.9623	23.7085
	0	-0.486965	P37313	DPPF		0.538843	FALSE	FALSE	NaN	20.6783	NaN	20.1554	20.6841	19.7346
	2.62259	-0.489346	P0AAI3	FTSH	+	6.36786	FALSE	FALSE	28.9166	28.9372	28.9563	28.5827	28.345	28.4144
	0.651569	-0.49123	P09372	GRPE		0.952998	FALSE	FALSE	29.325	29.575	29.3234	28.8791	28.3637	29.5068
	1.1744	-0.4914	P0A6N8	EFPL		0.308144	FALSE	FALSE	26.4387	25.8143	25.9397	25.5374	25.5127	25.6684
	0.154381	-0.49142	P0ABU7	EXBB	+	1.46889	FALSE	FALSE	NaN	23.3366	24.6313	23.3553	22.148	24.9744
	0.369105	-0.492108	P0AFF2	NUPC	+	1.63958	FALSE	FALSE	25.0582	25.3185	24.5793	25.45	23.689	24.3407
	0.63017	-0.492247	P06610	BTUE	+	3.38166	FALSE	FALSE	25.2951	26.1442	25.2311	25.4107	24.7443	25.0386
	1.03795	-0.494418	Q46845	YGHU	+	3.22234	FALSE	FALSE	25.5657	25.6494	25.1867	25.2139	24.6384	25.0663
	0.316553	-0.497567	P25552	GPPA		0.893241	FALSE	FALSE	23.684	23.5956	23.1592	24.0423	21.8865	23.0173
	0.889348	-0.498105	P37774	YECC	+	6.67179	FALSE	FALSE	23.2666	23.2716	23.5387	22.4122	22.9142	23.2561
	0.312279	-0.499905	P0A8A4	PSRP		0.354399	FALSE	FALSE	22.6368	23.4543	23.6168	22.7102	23.7523	21.7457
	0.849433	-0.501107	P0A6W9	GSH1	+	1.92315	FALSE	FALSE	26.7291	26.338	26.2137	26.2022	25.4784	26.0969
	0.540835	-0.502038	P76104	RLHA		0.190927	FALSE	FALSE	22.0324	22.8099	22.5374	22.5691	21.3911	21.9134
	0.952116	-0.503501	P0AFP6	GCH1L		1.16686	FALSE	FALSE	26.7615	27.248	26.5397	26.3185	26.1322	26.5881
	0.789938	-0.507921	P0AE48	YTFP		1.17983	FALSE	FALSE	22.8615	23.3708	22.739	NaN	22.3272	22.6379
	0.354437	-0.508474	P76142	LSRB		0.234451	FALSE	FALSE	NaN	22.3082	21.8962	20.7858	22.2517	21.7438
	0.391203	-0.517209	P64534	RCNB	+	1.61369	FALSE	FALSE	NaN	21.4043	22.6136	21.0405	21.7243	21.7105
	1.0571	-0.51924	P0ADI7	YECD	+	3.66876	FALSE	FALSE	NaN	24.0459	24.4602	23.9062	23.5361	23.7592
	0.45014	-0.520393	P31680	DJLA		0.181279	FALSE	FALSE	23.9503	22.4203	22.6905	22.8183	22.3357	22.3459
	0.682724	-0.52183	P77256	AKRMG		0.948948	FALSE	FALSE	21.1851	21.4754	20.7607	NaN	20.8675	20.3696
	0.556648	-0.523055	P0AET2	HDEB		1.0619	FALSE	FALSE	29.8496	30.7202	29.4818	29.8228	29.1427	29.5171
	0.998586	-0.523803	P23827	ECOT	+	3.82466	FALSE	FALSE	26.7917	26.7734	26.5338	25.7417	26.2531	26.5327
	0.302646	-0.525646	P0ACT6	UIDR		0.298409	FALSE	FALSE	22.0054	22.3941	22.6614	20.4686	22.5557	22.4596
	2.01624	-0.534677	P0AE52	BCP		1.13052	FALSE	FALSE	27.7537	27.8124	27.9087	27.4982	27.1541	27.2185
	1.27531	-0.537172	P37648	YHJJ		0.881193	FALSE	FALSE	25.6726	25.8952	25.3603	25.1859	24.8651	25.2656
	1.91785	-0.538371	P0A903	BAMC	+	3.97627	FALSE	FALSE	26.6287	26.7582	26.8022	26.3191	26.2869	25.9681
	1.08699	-0.540489	P0AB89	PUR8	+	1.7492	FALSE	FALSE	28.0914	27.4608	27.3541	27.1515	27.1189	27.0144
	0.849193	-0.540846	P37665	YIAD	+	5.23423	FALSE	FALSE	25.5665	25.4594	25.6003	25.113	24.4476	25.4431
	1.40233	-0.541627	P45578	LUXS	+	6.01242	FALSE	FALSE	27.6048	27.6764	27.4702	26.8412	27.3792	26.9061
	0.526034	-0.542082	P0ACA7	GSTB		0.996074	FALSE	FALSE	27.166	28.0779	28.3178	27.507	27.6818	26.7466
	1.58277	-0.544242	P08622	DNAJ		0.921781	FALSE	FALSE	27.5601	27.6667	27.9056	27.2916	26.9258	27.2823
	0.891114	-0.544594	P62707	GPMA	+	1.48046	FALSE	FALSE	29.5868	29.8923	29.8157	28.7688	29.7016	29.1906
	0.82826	-0.544947	P0A9M5	XGPT		0.62391	FALSE	FALSE	26.3267	25.7613	26.6802	25.863	25.8518	25.4186
	0.45789	-0.548513	P0AC13	DHPS	+	2.80712	FALSE	FALSE	22.0674	23.7775	23.3162	22.6344	22.5193	22.3618
	0.97353	-0.550826	P0A722	LPXA	+	1.48557	FALSE	FALSE	25.033	24.5502	24.195	24.0605	24.216	23.8491
	0.453336	-0.55257	P30863	DKGB	+	2.18965	FALSE	FALSE	22.9766	24.404	23.5234	23.3189	22.4472	23.4801
	0.908515	-0.552736	P69795	PTQB	+	1.47332	FALSE	FALSE	NaN	22.181	22.5149	21.7222	21.5321	22.1314
	0.819736	-0.555162	P77280	YDJJ		0.508919	FALSE	FALSE	26.6487	25.8944	26.2631	25.9359	25.2621	25.9426
	0.529028	-0.55753	P77611	RSXC		0.300088	TRUE	FALSE	24.2572	23.3236	22.9416	22.8788	22.5567	23.4144
	1.2468	-0.558212	P60906	SYH		0.914554	FALSE	FALSE	27.817	27.3997	27.3476	27.2601	26.8316	26.798
	0.19156	-0.560125	P39285	MSCM		0.0734673	FALSE	FALSE	24.6933	23.7227	21.9383	23.9004	21.3627	23.4108
	1.33269	-0.561199	P02930	TOLC	+	4.41664	FALSE	FALSE	29.1288	28.5497	28.587	28.2335	28.2756	28.0728
	0.997367	-0.564769	P77791	MAA		0.49022	FALSE	FALSE	23.3141	22.6458	22.8039	22.6778	22.0854	22.3063
	1.20398	-0.569319	P0AFK9	POTD	+	4.30514	FALSE	FALSE	27.4522	27.5382	27.0419	26.9767	26.4565	26.8911
	1.05355	-0.569379	P61889	MDH		0.204455	FALSE	FALSE	31.7871	32.3634	32.4769	31.3654	31.791	31.7628
	0.820385	-0.577474	P75913	GHRA		0.537563	FALSE	FALSE	24.5906	24.4653	24.9237	23.5062	24.4877	24.2533
	0.266622	-0.578792	P76143	LSRF		1.05496	FALSE	FALSE	21.1707	23.1528	21.772	20.3534	21.4385	22.5673
	0.133189	-0.579386	P0ADX1	YHFA		0.03317	FALSE	FALSE	24.4144	19.9073	23.9052	20.7159	23.0745	22.6983
	1.1882	-0.581792	P0AEZ9	MOAB	+	2.27967	FALSE	FALSE	26.6595	27.2424	27.2284	26.6978	26.4244	26.2628
	1.33019	-0.585563	P08244	PYRF		1.3043	FALSE	FALSE	25.9712	25.6264	25.3013	25.1597	24.9163	25.0662
	0.428705	-0.587974	P0AGK4	YHBY		1.15697	FALSE	FALSE	24.9843	24.1234	25.1104	23.7069	25.1446	23.6026
	1.81843	-0.593423	P33232	LLDD	+	2.57947	FALSE	TRUE	28.0306	28.0032	27.8557	27.2703	27.6373	27.2017
	1.91264	-0.59429	P45523	FKBA	+	2.16202	FALSE	FALSE	28.5438	28.5487	28.4431	28.1331	27.9432	27.6764
	1.5238	-0.595179	P0AAB6	GALF	+	1.34168	FALSE	FALSE	27.3516	27.324	27.1215	26.3632	26.929	26.7193
	0	-0.595524	P28630	HOLA		0	FALSE	FALSE	NaN	NaN	20.3001	NaN	NaN	19.7045
	0.719613	-0.597879	P52108	RSTA	+	3.18884	FALSE	FALSE	26.7737	26.1942	25.7531	25.6944	25.2052	26.0276
	0	-0.598823	P25742	RFAQ		0.940207	FALSE	FALSE	21.9417	22.0507	21.3847	21.1936	NaN	NaN
	0.64185	-0.600018	P67095	YFCE		0.389778	FALSE	FALSE	26.0243	24.8866	24.6822	24.6109	24.4855	24.6967
	0.45156	-0.600908	P17109	MEND		0.622237	FALSE	FALSE	NaN	22.9694	22.8687	22.8171	NaN	21.8192
	0.278744	-0.605328	P75821	YBJS		1.08454	FALSE	FALSE	21.8985	20.998	NaN	19.7539	20.9418	21.8331
	1.45813	-0.605665	P27298	OPDA	+	2.79313	FALSE	FALSE	28.5654	28.7632	28.9694	28.3481	28.277	27.856
	0.466056	-0.606317	P09030	EX3		0.939319	FALSE	FALSE	25.091	24.003	23.8568	23.5603	23.0941	24.4774
	0.657678	-0.608754	P0AC69	GLRX4	+	2.26575	FALSE	FALSE	26.7556	27.5247	27.7737	26.582	27.298	26.3477
	0.914999	-0.609538	P0A6Y5	HSLO		0.753824	FALSE	FALSE	28.2248	27.6241	28.4713	27.1481	27.5767	27.7668
	0	-0.61023	P0AE85	CPXP	+	2.21241	FALSE	FALSE	21.6944	NaN	NaN	NaN	20.7552	21.4131
	0.64252	-0.61164	P13035	GLPD		0.300752	FALSE	FALSE	28.155	27.7522	28.1141	27.1245	28.2017	26.8603
	0.835387	-0.611846	P0AAV4	PXPB		0.173074	FALSE	FALSE	24.112	24.6804	24.2689	23.7081	24.268	23.2496
	1.30472	-0.612839	P0AEE5	DGAL	+	3.18238	FALSE	FALSE	30.1045	30.3179	30.4567	29.365	30.036	29.6395
	0.810321	-0.613392	P0A6R3	FIS	+	1.83526	FALSE	FALSE	26.5382	25.7842	26.3714	25.3274	25.3786	26.1476
	0.408281	-0.614721	P0A8B2	YFCN		0.993625	FALSE	FALSE	23.5836	22.5063	22.1832	22.9951	22.0952	21.3386
	0	-0.616662	P68739	NFI	+	1.4511	FALSE	FALSE	22.4883	21.0776	NaN	NaN	21.1663	NaN
	1.27632	-0.616776	P63284	CLPB		0.672981	FALSE	FALSE	30.8454	31.2712	30.7538	30.4082	30.0331	30.5788
	1.37136	-0.618686	P0AC19	FOLX	+	3.09692	FALSE	FALSE	25.1543	25.4128	25.2327	24.2819	24.708	24.9538
	0.660755	-0.619203	P0A7E1	PYRD		0.0963713	FALSE	FALSE	25.465	25.6604	24.9115	25.2305	24.0283	24.9205
	0.892252	-0.620193	P0ACB4	HEMG	+	1.97001	FALSE	FALSE	25.84	24.9657	25.2025	25.0863	24.6181	24.4434
	0.790547	-0.620238	P0AFE4	NUOK		0.496395	FALSE	FALSE	24.5703	23.6298	23.4851	23.0519	23.4814	23.2912
	1.35102	-0.622136	P0ABB0	ATPA	+	2.92571	FALSE	FALSE	31.4843	31.0274	30.8246	30.5892	30.5724	30.3082
	0.598083	-0.624919	P05719	T1SK		0.296345	FALSE	FALSE	23.1843	22.6923	22.4151	22.715	21.3459	22.3561
	0.228436	-0.628863	P27127	RFAB		0.500164	FALSE	FALSE	19.6402	21.1039	21.8371	21.0849	NaN	19.3782
	0.82784	-0.631418	P0ADY7	RL16		1.05151	FALSE	FALSE	30.2103	29.2361	29.6589	28.8801	29.4959	28.8349
	0	-0.63157	P0A9A2	FTNB		0.691684	FALSE	FALSE	21.4788	22.0798	22.0853	NaN	NaN	21.2497
	2.14493	-0.635218	P21369	PNCA	+	2.23395	FALSE	FALSE	22.4839	22.2398	22.544	21.7436	21.9501	21.6685
	0.297353	-0.637107	P75745	PXPC		0.179765	FALSE	FALSE	23.4083	24.8147	24.1041	23.3985	22.1789	24.8385
	0.377918	-0.639835	P77434	ALAC		0.165548	FALSE	FALSE	23.3142	21.9292	22.2982	22.5673	22.3276	20.7272
	0.433925	-0.640792	P0A9Z1	GLNB		0.215099	FALSE	FALSE	25.4936	24.2568	25.4614	24.7202	25.0842	23.4851
	1.88735	-0.645035	P0A6H5	HSLU	+	3.12681	FALSE	FALSE	29.4037	29.4054	29.3008	28.8179	28.4367	28.9202
	0.956601	-0.649413	P0A7I0	RF1		0.122504	FALSE	FALSE	24.7224	24.2413	23.834	23.7835	23.2426	23.8234
	0.847126	-0.649632	P31069	KCH	+	1.5852	FALSE	FALSE	24.5496	23.9001	24.0396	24.0062	22.9816	23.5525
	0.729157	-0.651258	P64572	YGHR		0.907387	FALSE	FALSE	20.7476	20.8228	NaN	20.461	NaN	19.8068
	1.94204	-0.654657	P0AEN1	FRE	+	1.4884	FALSE	FALSE	24.879	24.6126	25.0264	24.2465	24.2904	24.0171
	0.412793	-0.655947	P0A809	RUVA		1.14948	FALSE	FALSE	24.1379	22.1354	22.5394	22.4104	21.7321	22.7024
	2.13337	-0.660161	P0AC53	G6PD	+	9.04989	FALSE	FALSE	28.5624	28.5443	28.1823	27.8521	27.7544	27.702
	0.568534	-0.664458	P0AFD6	NUOI		1.00568	FALSE	FALSE	25.0742	25.7922	26.1037	25.2457	25.5603	24.1707
	0.179469	-0.66478	P0A6S5	FTSB		0.100488	FALSE	FALSE	NaN	19.9515	20.116	20.2316	20.6201	17.2552
	1.85044	-0.667392	P31224	ACRB	+	6.38731	FALSE	FALSE	27.5434	27.9732	27.4586	27.0122	26.9549	27.0058
	1.65294	-0.667617	P0A6F5	CH60		1.32396	FALSE	FALSE	33.3719	33.9146	33.7875	32.87	33.0425	33.1588
	2.24598	-0.669498	P76558	MAO2	+	3.84806	FALSE	FALSE	29.8273	29.4887	29.4398	28.8955	28.9604	28.8913
	0.581556	-0.670094	P0ABJ1	CYOA		1.02134	FALSE	FALSE	27.3824	26.2194	27.0761	25.5025	26.7813	26.3838
	1.69915	-0.672161	P10371	HIS4		0.170113	FALSE	FALSE	24.5431	24.7029	24.4122	23.7455	NaN	24.0156
	0	-0.674189	P0AFB1	NLPI	+	1.52736	FALSE	FALSE	NaN	21.5871	NaN	21.8562	21.1398	19.7427
	0.464369	-0.674515	P0AAG5	MDLB		0.103106	FALSE	FALSE	24.3325	22.6534	22.5776	22.9426	22.0521	22.5454
	0.480622	-0.676998	P0ACV0	LPXL	+	1.47728	FALSE	FALSE	22.7914	NaN	22.8987	22.926	21.3632	22.2149
	0.866293	-0.677233	P0AFX9	RSEB		0.242477	FALSE	FALSE	24.0889	24.6817	24.3129	24.0412	23.0455	23.9652
	0.414605	-0.677879	P37128	NUDK		0.19679	FALSE	FALSE	27.9111	27.6802	27.5176	28.079	27.2592	25.7371
	0	-0.680023	P36548	AMIA		0.746296	FALSE	FALSE	NaN	NaN	21.3617	20.737	20.0513	21.2567
	1.01856	-0.68117	P08373	MURB		0.828787	FALSE	FALSE	24.0159	23.2956	23.5934	23.2194	22.4868	23.1552
	3.25978	-0.684465	P23538	PPSA	+	6.02109	FALSE	FALSE	28.9827	28.9614	29.0347	28.4315	28.2807	28.2133
	0.626586	-0.685819	P04994	EX7L	+	1.41434	FALSE	FALSE	22.6636	22.144	21.5915	21.1297	NaN	21.7648
	0	-0.688455	P28306	MLTG		0.0105487	FALSE	FALSE	NaN	20.9418	20.6439	NaN	NaN	20.1044
	1.57903	-0.691041	P09546	PUTA	+	2.81945	FALSE	FALSE	29.0723	28.8484	29.4228	28.2616	28.6378	28.3709
	2.04636	-0.692322	P33920	NDPA	+	3.61321	FALSE	FALSE	26.4204	26.4169	26.5152	25.5118	26.0045	25.7592
	1.61639	-0.69436	P0ACK2	AGAR	+	2.06581	FALSE	FALSE	21.8427	21.911	22.3021	21.4062	21.5057	21.0609
	0.574582	-0.696998	P77754	SPY	+	2.59205	FALSE	FALSE	24.295	24.1671	24.0413	22.7962	NaN	24.1453
	0.331276	-0.697028	P0AG51	RL30		0.227311	FALSE	FALSE	29.7349	27.2517	27.3341	27.1667	27.0626	28.0003
	2.17165	-0.704014	P0AGE9	SUCD	+	2.1178	FALSE	FALSE	30.0539	29.9881	30.2397	29.2095	29.3593	29.6008
	0.577262	-0.704224	P0A9F1	MNTR		1.01521	FALSE	FALSE	24.7981	23.4735	24.3566	23.5018	22.8505	24.1632
	0.386774	-0.707237	P0A6E6	ATPE		0.430183	FALSE	FALSE	25.5598	24.3752	26.0066	25.0445	25.3495	23.426
	0.752106	-0.708259	P23894	HTPX	+	2.78785	FALSE	FALSE	25.2762	25.3401	24.4333	24.4154	23.7099	24.7995
	0	-0.710838	P77398	ARNA	+	3.91959	FALSE	FALSE	NaN	21.9231	NaN	NaN	21.2122	NaN
	0.388321	-0.712273	P0AFD4	NUOH		0.134406	FALSE	FALSE	22.2198	22.4612	21.8568	20.0002	21.9067	22.4941
	2.1823	-0.712486	P33599	NUOCD	+	4.02118	FALSE	FALSE	29.0048	28.7938	28.7944	28.0968	28.3782	27.9806
	0.314828	-0.71314	P0AFA2	NARX		0.702374	FALSE	FALSE	23.5489	21.9949	24.1592	23.1256	23.2463	21.1916
	0.161428	-0.713334	P0AEC0	YOAE		0.321508	FALSE	FALSE	NaN	22.8881	19.8506	20.937	20.3751	NaN
	1.07116	-0.714898	P0AGG0	THIL		1.25233	FALSE	FALSE	NaN	22.4921	22.7786	22.2698	21.9214	21.5701
	1.07588	-0.715369	P0ACU2	RUTR	+	1.61453	FALSE	FALSE	NaN	25.2792	24.9915	24.442	24.7563	24.0617
	2.17747	-0.719156	P0A6Y8	DNAK	+	3.09019	FALSE	FALSE	32.4435	32.8811	32.6922	31.9117	31.8812	32.0664
	1.14049	-0.720509	P0ADE8	YGFZ	+	5.23341	FALSE	FALSE	28.7855	28.9001	29.1844	28.4409	28.5711	27.6966
	1.10788	-0.725479	P10903	NARK	+	2.04857	FALSE	FALSE	25.4088	24.6243	24.8553	24.622	23.9403	24.1497
	1.56616	-0.730262	P26616	MAO1	+	1.49807	FALSE	FALSE	29.3268	29.0268	29.7345	28.597	28.7545	28.5458
	1.8831	-0.732381	P36683	ACNB		0.999534	FALSE	FALSE	31.566	31.4421	31.721	30.7087	31.1473	30.6759
	1.43941	-0.732996	P76097	YDCJ	+	2.05015	FALSE	FALSE	21.5851	21.9979	21.8547	20.8289	20.9272	21.4826
	0.763274	-0.735668	P0A6Q6	FABZ		1.23403	FALSE	FALSE	28.2361	27.05	27.8873	26.8654	27.5054	26.5956
	1.34832	-0.73569	P0AE18	MAP1	+	3.43692	FALSE	FALSE	26.6427	26.1324	26.499	25.7712	25.9957	25.3001
	0.372801	-0.736137	P0A7F6	SPED	+	1.48543	FALSE	FALSE	27.2597	24.4917	25.3747	25.0166	24.7213	25.1797
	0.591845	-0.738258	P27249	GLND		1.06331	FALSE	FALSE	24.4048	23.5838	24.7527	23.601	22.7108	24.2148
	1.46198	-0.74683	P0AFC7	NUOB	+	4.13531	FALSE	FALSE	27.2521	26.9769	26.7733	26.3994	25.8729	26.4895
	0.21905	-0.74811	P09029	PURK		1.17841	FALSE	FALSE	23.9391	19.662	20.9169	21.4419	20.7685	20.0634
	0.708168	-0.748784	P76291	CMOB		1.05214	FALSE	FALSE	21.4485	NaN	21.6324	NaN	20.4113	21.1721
	0	-0.74884	P0A6C8	ARGB	+	1.66467	FALSE	FALSE	NaN	21.2912	NaN	20.5424	NaN	NaN
	1.03256	-0.749537	P0A8X2	YCEI	+	2.15765	FALSE	FALSE	NaN	21.9435	21.871	NaN	21.4008	20.9147
	1.06041	-0.753865	P0A8D0	NRDR	+	3.36311	FALSE	FALSE	23.9991	23.3479	24.4886	23.2646	23.2125	23.0969
	2.61741	-0.759752	P76046	YCJX	+	2.93834	FALSE	FALSE	22.6017	22.7613	22.7165	22.0617	21.7348	22.0038
	0.893504	-0.76274	P0AGK8	ISCR		0.882655	FALSE	FALSE	24.1368	24.7798	25.2588	23.5369	24.325	24.0253
	2.10107	-0.763922	P0AC41	SDHA		0.516758	FALSE	FALSE	30.0497	30.0835	30.1672	29.2022	29.6381	29.1683
	0.406599	-0.766312	P15032	RECE		0.466419	FALSE	FALSE	24.6543	22.4641	23.2664	23.5721	22.5935	21.9203
	0.996776	-0.768126	P37757	YDDE	+	2.67041	FALSE	FALSE	21.83	21.4308	21.871	NaN	21.3085	20.5764
	0.869827	-0.768627	P0A8R7	YCJF	+	1.8607	FALSE	FALSE	24.1838	24.3346	23.5039	22.6663	23.2689	23.7812
	0.783678	-0.773415	P34209	YDCF	+	2.23212	FALSE	FALSE	22.3342	23.1273	23.242	22.7533	22.1045	21.5254
	0.119638	-0.777509	P00811	AMPC		0.338011	FALSE	FALSE	24.1147	25.5866	20.1446	23.8206	NaN	21.1883
	1.69874	-0.777842	P33602	NUOG	+	3.49326	FALSE	FALSE	29.2088	28.5633	28.8238	28.0144	28.265	27.983
	0.999835	-0.781153	P0AF28	NARL	+	2.65943	FALSE	FALSE	27.3216	26.6169	26.3768	25.7785	25.7389	26.4545
	1.55078	-0.783846	P37330	MASZ	+	1.64666	FALSE	FALSE	28.8444	28.9709	28.7103	27.8141	28.4978	27.8621
	0	-0.786381	P0AD70	AMPH		0.635534	FALSE	FALSE	21.7831	20.616	NaN	20.4132	NaN	NaN
	0.425916	-0.786744	P0AEI6	NUDJ		0.242952	FALSE	FALSE	24.6883	22.9568	22.4628	22.2791	22.077	23.3915
	0.453408	-0.795389	P16703	CYSM		0.208311	FALSE	FALSE	24.5847	24.6254	22.9874	NaN	23.0058	23.535
	1.95973	-0.795612	P0ACC3	ERPA	+	4.5108	FALSE	FALSE	27.4266	27.597	27.4641	27.0332	26.5922	26.4755
	2.46429	-0.796118	P0AGJ2	TRMH		0.436898	FALSE	FALSE	21.9571	21.7328	21.6978	20.845	20.9694	21.185
	0.288132	-0.797358	P37590	PMRD		0.808855	FALSE	FALSE	21.9345	21.6938	21.2231	21.8924	21.9432	18.6236
	0	-0.802098	P0A8D3	YAII	+	1.76973	FALSE	FALSE	22.7119	NaN	NaN	21.8882	22.2102	21.6311
	1.8819	-0.808959	P0AE06	ACRA	+	5.04313	FALSE	FALSE	29.1016	29.2192	28.6319	28.2971	28.0855	28.1432
	1.6333	-0.810333	P61949	FLAV	+	2.2531	FALSE	FALSE	29.6728	28.9733	29.2305	28.3433	28.6718	28.4306
	1.0969	-0.812557	P77285	RSXG		1.22358	FALSE	FALSE	21.2823	21.2374	20.6476	NaN	20.466	20.0204
	0	-0.814595	P25740	RFAG		0.561144	FALSE	FALSE	NaN	21.8501	NaN	22.088	19.7785	21.2402
	0	-0.817027	P64423	ZNTB	+	2.27632	FALSE	FALSE	NaN	NaN	21.4007	20.8809	20.4507	20.4195
	1.89205	-0.817196	P04425	GSHB	+	4.59249	FALSE	FALSE	28.4202	28.444	28.6478	27.3345	27.8852	27.8407
	0.842025	-0.820875	P23305	YIGA		0.417083	FALSE	FALSE	21.5044	21.8881	20.975	NaN	20.9563	20.3136
	1.25706	-0.825768	P24251	CRL	+	2.91754	FALSE	FALSE	26.8016	26.5484	25.9929	25.3378	25.5323	25.9953
	1.73302	-0.82707	P0AG82	PSTS	+	4.7544	FALSE	FALSE	26.1383	26.085	25.6952	25.2489	24.8243	25.3641
	0.491645	-0.827477	P0ABK5	CYSK		0.336986	FALSE	FALSE	30.463	30.6139	30.3491	28.1889	30.3869	30.3679
	1.03129	-0.827753	P09158	SPEE	+	1.78781	FALSE	FALSE	24.6556	23.4352	24.3348	23.18	23.4927	23.2696
	0.99272	-0.835603	P31064	YEDE	+	1.35331	FALSE	FALSE	24.9249	23.7246	23.968	23.1029	23.3979	23.6099
	0.781964	-0.836425	P0A9L5	PPIC	+	1.52178	FALSE	FALSE	24.5065	24.0545	23.5737	23.0928	23.9751	22.5575
	1.63929	-0.837137	P08200	IDH	+	2.73542	FALSE	FALSE	31.7514	31.1505	31.6059	30.374	30.8437	30.7787
	2.39069	-0.838404	P31979	NUOF	+	3.38829	FALSE	FALSE	28.6049	28.177	28.251	27.4702	27.6063	27.4412
	0.395356	-0.838527	P37745	RMLC		0.317527	FALSE	FALSE	23.3491	23.9958	24.1987	23.6248	24.0902	21.3131
	0.85797	-0.838861	P17993	UBIG		0.947023	FALSE	FALSE	23.221	23.8735	24.7041	23.1767	23.3017	22.8036
	1.21456	-0.839317	P0AEY5	MDAB	+	4.61385	FALSE	FALSE	25.8901	26.0739	25.9394	24.5049	25.5653	25.3152
	1.15281	-0.841228	P46889	FTSK		0.616069	FALSE	FALSE	24.6606	24.3606	23.8992	23.8728	22.9759	23.548
	0	-0.848513	P21363	YCIE	+	4.17157	FALSE	FALSE	NaN	20.3566	NaN	19.0168	19.746	19.7615
	0	-0.849976	P33029	YEIQ		0.405004	FALSE	FALSE	22.4624	19.893	NaN	NaN	NaN	20.3277
	0.989544	-0.853452	P0A830	DCTA		0.528145	FALSE	FALSE	25.1139	23.7933	24.2895	23.7245	23.3091	23.6027
	0.365649	-0.856793	P0AB98	ATP6		0.241146	FALSE	FALSE	26.479	23.51	24.5192	23.0884	24.4541	24.3954
	0	-0.873529	P76086	PAAX		0.876665	FALSE	FALSE	NaN	21.4811	NaN	NaN	20.9752	20.2399
	0	-0.878233	P77536	YKGF		0.162816	FALSE	FALSE	22.3221	22.752	NaN	21.6588	NaN	NaN
	0.192156	-0.880952	P37613	PANZ		0.203533	FALSE	FALSE	NaN	25.0883	24.0749	25.2468	22.1545	NaN
	0.530556	-0.884735	P29018	CYDD		1.2148	FALSE	FALSE	21.0591	21.9547	21.5467	NaN	21.4585	19.8124
	1.17649	-0.888451	P21829	YBHA	+	4.18881	FALSE	FALSE	25.796	25.2912	25.1908	24.927	24.742	23.9438
	0	-0.889633	P0A6W3	MRAY		0.145639	FALSE	FALSE	22.303	21.9008	NaN	21.2122	NaN	NaN
	0.301949	-0.889704	Q47150	DINJ		0.245593	FALSE	FALSE	21.6921	22.0308	NaN	19.8984	NaN	22.0451
	0.331477	-0.893848	P23256	MALY		0.232816	FALSE	FALSE	22.7031	22.8413	22.1877	22.1742	19.5934	23.2829
	0.563212	-0.894884	P0AFJ5	PHOB		1.33818	FALSE	FALSE	22.2557	23.2031	NaN	22.2001	21.469	NaN
	2.74126	-0.896158	P60757	HIS1	+	2.44368	FALSE	FALSE	22.7877	23.0894	23.0591	22.0411	21.9785	22.2281
	2.75051	-0.905397	P0A6Z3	HTPG	+	5.31915	FALSE	FALSE	31.5104	31.481	31.3201	30.5732	30.3291	30.693
	1.57811	-0.909245	P76537	YFEY	+	1.91807	FALSE	FALSE	24.6992	25.0231	24.264	23.8777	23.4593	23.9215
	1.08439	-0.914984	P30011	NADC		0.452267	FALSE	FALSE	22.6258	22.3553	22.1862	NaN	21.0515	21.8967
	1.20927	-0.91503	P0A8W0	0R		0.60024	FALSE	FALSE	23.1998	22.6874	22.6036	22.1274	21.3179	22.3006
	0.280895	-0.917129	P52644	HSLJ		0.825211	FALSE	FALSE	21.075	21.9838	18.7848	NaN	19.2438	20.151
	2.63713	-0.91718	P0A836	SUCC		1.10291	FALSE	FALSE	30.404	30.5672	30.7603	29.7929	29.6821	29.505
	0.596442	-0.932657	P75867	LONH		0.192481	FALSE	FALSE	21.5446	20.8734	21.4653	19.0987	20.6236	21.363
	1.53642	-0.940751	P0A6C1	END4	+	1.72372	FALSE	FALSE	24.1027	24.1268	23.4029	23.1605	22.6441	23.0055
	3.01023	-0.941016	P0AAS0	YLAC	+	1.36961	FALSE	FALSE	24.448	24.2263	24.3758	23.3518	23.5796	23.2957
	0.566233	-0.942297	P03819	KEFC		0.233496	FALSE	FALSE	22.3931	21.543	NaN	21.4861	20.5654	NaN
	0.335077	-0.94545	P76472	ARND		0.974901	FALSE	FALSE	24.1926	NaN	22.147	21.9946	NaN	22.4541
	2.25131	-0.95545	P25553	ALDA		0.892068	FALSE	FALSE	29.0142	29.2344	29.3866	28.0618	28.5259	28.1811
	1.28846	-0.956177	P30749	MOAE	+	1.70198	FALSE	FALSE	24.1734	24.3588	23.5698	23.2496	22.5786	23.4052
	0	-0.96642	P0AFS7	YDIK	+	1.92022	FALSE	FALSE	NaN	21.3131	NaN	20.6581	20.0354	NaN
	0.681864	-0.966754	P0AFX4	RSD		0.618869	FALSE	FALSE	NaN	21.6844	21.1222	19.9908	20.8823	NaN
	1.67774	-0.969817	P11349	NARH	+	2.62457	FALSE	FALSE	28.6962	29.3122	28.5173	28.0824	27.773	27.7608
	1.28427	-0.970252	P0AFM6	PSPA	+	2.10022	FALSE	FALSE	26.1957	26.9784	25.8536	25.4937	25.1299	25.4933
	2.35125	-0.971563	P0AFG6	ODO2	+	2.02983	FALSE	FALSE	30.8518	30.3305	30.4292	29.4889	29.5432	29.6648
	0	-0.972064	P0ABY4	FLAW		0.534135	FALSE	FALSE	NaN	22.7088	23.5006	22.1326	NaN	NaN
	0	-0.974102	P0A828	SMG		0	FALSE	FALSE	NaN	19.8686	NaN	18.8945	NaN	NaN
+	3.48182	-0.974278	P0C054	IBPA	+	1.83496	FALSE	FALSE	25.0757	25.055	24.9003	24.1585	23.94	24.0097
	0.767708	-0.974609	P0AE34	ARTQ	+	2.42525	FALSE	FALSE	20.9686	22.1679	20.9035	NaN	20.5283	20.2158
	1.50722	-0.97691	P0ADT8	YGIM	+	3.2918	FALSE	FALSE	26.756	26.5473	26.055	25.3703	25.1658	25.8914
	1.3718	-0.977215	P0ABI8	CYOB		1.11843	FALSE	FALSE	27.2754	26.3462	26.9165	25.495	25.969	26.1425
	1.26274	-0.978124	P05791	ILVD	+	1.65526	FALSE	FALSE	NaN	21.7568	22.4855	21.0431	21.3994	20.9866
	2.03661	-0.981795	P33025	PSUG		0.662444	FALSE	FALSE	20.2421	20.271	20.6213	19.4542	NaN	19.3385
	0	-0.981942	P36562	COBT		0.652374	FALSE	FALSE	20.6273	NaN	21.6753	NaN	NaN	20.1694
	1.25851	-0.985638	P45799	NUDE		0.875098	FALSE	FALSE	24.2144	23.7448	23.1136	22.8901	22.3398	22.886
	0.676695	-0.987529	P33607	NUOL	+	1.37022	FALSE	FALSE	25.3775	23.8969	24.632	24.0329	NaN	23.263
	0.357975	-0.988335	P77376	YDGJ		0.441612	FALSE	FALSE	23.1789	24.3932	24.0523	21.2091	24.9355	22.5148
	1.1411	-0.992013	P75949	NAGZ	+	1.55978	FALSE	FALSE	24.2235	24.9336	24.7626	23.7802	22.9894	24.1742
	2.04429	-1.01164	P0AC33	FUMA	+	3.50575	FALSE	FALSE	29.459	29.3751	29.6235	28.668	28.6814	28.0733
	0.853036	-1.01219	P76561	YPFH	+	2.51618	FALSE	FALSE	21.7032	22.0186	NaN	21.2654	20.0843	21.1964
	0.73233	-1.01427	P77713	YAGH		0.794532	FALSE	FALSE	21.4365	21.6916	22.9219	21.0155	20.9893	NaN
	0.559113	-1.0198	P76445	LPXT		1.06946	FALSE	FALSE	23.2193	23.5411	23.0964	23.0552	20.6697	23.0724
	3.00942	-1.02494	P60716	LIPA	+	3.25241	FALSE	FALSE	26.6638	26.603	26.8376	25.7798	25.4863	25.7635
	1.25873	-1.03327	P33594	NIKE		0.835972	FALSE	FALSE	20.8297	21.6449	20.9377	20.0063	NaN	20.2019
	1.28797	-1.03657	P31433	YICH	+	1.41998	FALSE	FALSE	22.3056	22.043	22.2381	21.0882	20.5581	21.8306
	2.0519	-1.03939	P36649	CUEO	+	2.10975	FALSE	FALSE	24.7137	24.596	24.0465	23.4679	23.5019	23.2683
	1.0529	-1.04091	P28861	FENR		0.644499	FALSE	FALSE	23.6107	23.6118	23.8059	22.9545	21.7284	23.2226
	0	-1.0411	P0ADP2	YIGI		0.187654	FALSE	FALSE	NaN	21.8556	NaN	20.9747	NaN	20.6542
	1.98861	-1.04807	P07023	TYRA		0.859961	FALSE	FALSE	22.294	22.3386	22.0875	21.3947	20.9893	NaN
	2.66561	-1.05134	P09152	NARG	+	2.34903	FALSE	FALSE	30.4731	30.7788	30.2806	29.5036	29.4881	29.3868
	1.71515	-1.05219	P0A6F1	CARA		1.10378	FALSE	FALSE	22.6901	22.1444	21.8033	21.1097	21.3567	21.015
	1.08083	-1.05255	P0AFM9	PSPB		0.189897	FALSE	FALSE	20.7588	21.7412	21.8425	20.8071	19.8106	20.5671
	1.34245	-1.05292	Q47679	YAFV	+	1.89318	FALSE	FALSE	21.8789	21.4876	21.7237	NaN	20.265	21.0226
	0.839561	-1.06032	P21151	FADA	+	2.22948	FALSE	FALSE	23.1653	23.3008	24.4836	22.6064	NaN	22.5727
	2.10858	-1.06198	P0C0V0	DEGP	+	5.43549	FALSE	FALSE	29.7458	30.0121	29.4612	28.4972	28.573	28.963
	2.29673	-1.0648	P0ACL0	GLPR	+	2.38201	FALSE	FALSE	24.4233	24.0469	24.1258	22.8384	23.2163	23.3469
	1.52792	-1.06483	Q46822	IDI	+	4.20564	FALSE	FALSE	22.8389	23.3928	23.3385	21.5878	22.418	22.3699
	1.57745	-1.06526	P30750	METN		0.48864	FALSE	FALSE	23.7505	24.542	23.9015	23.2673	23.1072	22.6237
	1.66322	-1.06783	P05042	FUMC	+	5.96772	FALSE	FALSE	26.2464	26.0789	26.0756	25.5306	24.5422	25.1246
	1.38365	-1.07137	P29012	ALR2		0.668671	FALSE	FALSE	25.9603	25.1411	25.778	24.4077	24.1926	25.0651
	1.49159	-1.09793	P33218	YEBE	+	3.62005	FALSE	FALSE	23.9294	23.9165	24.0816	22.4463	22.6461	23.5413
	0.750209	-1.0997	P77522	SUFB	+	1.86232	FALSE	FALSE	23.0739	24.1256	23.1128	21.2961	22.4217	23.2953
	0.68034	-1.10186	P0A7U3	RS19		0.648919	FALSE	FALSE	30.6497	28.1473	29.244	28.2791	28.4545	28.0017
	1.07439	-1.10728	P63386	MLAF	+	2.24974	FALSE	FALSE	26.9484	25.8793	25.993	24.5616	25.1771	25.7602
	1.73283	-1.11375	P24205	LPXM	+	2.64854	FALSE	FALSE	22.9176	23.6515	23.1531	21.7421	22.2856	22.3534
	0	-1.11491	P31678	OTSB	+	1.55331	FALSE	FALSE	21.4958	21.9275	NaN	NaN	20.5968	NaN
	0.597194	-1.12461	P12008	AROC	+	1.46503	FALSE	FALSE	22.8442	24.3499	24.4694	23.3302	NaN	22.1963
	1.83532	-1.12585	P76503	FADI	+	2.16285	FALSE	FALSE	22.441	22.1308	22.3025	21.6745	20.8364	20.9858
	0.768689	-1.12701	P68567	RSMJ	+	1.62492	FALSE	FALSE	NaN	21.6518	21.1828	19.808	20.7725	NaN
	0	-1.12865	P0A8G0	UVRC		0.359093	FALSE	FALSE	21.5623	NaN	23.1918	NaN	NaN	21.2484
	0.745649	-1.13111	P52060	YGGU		0.441293	FALSE	FALSE	22.3541	21.2468	NaN	20.7347	20.604	NaN
	2.20478	-1.13776	P52647	NIFJ	+	2.82338	FALSE	FALSE	27.2655	27.4635	26.9268	26.2686	25.7867	26.1872
	2.96176	-1.13909	P07014	SDHB	+	2.20624	FALSE	FALSE	29.2439	28.8312	29.1351	27.8875	28.041	27.8644
	0.381393	-1.14909	P38038	CYSJ		0.435559	FALSE	FALSE	25.8814	26.1598	25.4792	22.1935	25.8133	26.0663
	1.98736	-1.21213	P0AB10	PQIC	+	6.13457	FALSE	FALSE	22.4663	22.7666	22.2176	21.1044	21.6939	21.0158
	1.96237	-1.22857	P27306	STHA	+	3.08937	FALSE	FALSE	28.4859	27.667	28.1621	26.6505	27.1167	26.862
	0.64358	-1.22993	P0A8I5	TRMB		0.981639	FALSE	FALSE	26.0981	23.9363	NaN	23.7144	23.9474	23.7001
	2.60738	-1.24066	P24232	HMP	+	4.28585	FALSE	FALSE	26.1671	26.1391	25.6946	24.6971	24.9559	24.6258
	1.21669	-1.24373	P06986	HIS8		1.23699	FALSE	FALSE	22.2341	23.3327	22.5393	21.4196	21.497	NaN
	0.888044	-1.24454	Q7DFV3	YMGG	+	1.70091	FALSE	FALSE	22.1109	22.5106	NaN	NaN	20.6108	21.5216
	2.17246	-1.25759	P0ACB2	HEM2	+	6.32385	FALSE	FALSE	28.4384	28.8652	29.252	27.5162	27.5419	27.7247
	0.449168	-1.265	P0A9U1	YBHF		0.696145	FALSE	FALSE	22.3573	20.3685	NaN	NaN	20.4683	19.7275
	2.29127	-1.26845	P0AFD1	NUOE	+	3.56854	FALSE	FALSE	26.599	26.2983	26.0799	25.272	25.1811	24.7187
	1.18254	-1.27061	P0A7A2	GPMB		0.408869	FALSE	FALSE	24.3492	23.513	23.0538	22.8788	22.4849	21.7404
	0.402713	-1.27535	P16700	CYSP		0.538746	FALSE	FALSE	25.2899	25.9671	25.6344	21.7018	25.6134	25.7502
	2.47328	-1.28084	P0AFG3	ODO1	+	2.54334	FALSE	FALSE	30.7887	30.5805	30.8469	29.4592	29.784	29.1303
	0.502438	-1.28591	P77316	YBDR	+	1.57093	FALSE	FALSE	23.535	21.1145	21.6321	20.157	21.459	NaN
	0.936371	-1.29327	P77529	YDJN	+	2.0753	FALSE	FALSE	27.0877	26.7529	26.6091	24.2643	26.1075	26.1981
	1.08624	-1.30252	P77433	YKGG	+	2.43394	FALSE	FALSE	24.1685	24.2792	23.0671	21.7444	23.1174	22.7454
	1.15487	-1.31518	P76569	YFGD	+	1.76771	FALSE	FALSE	26.684	25.1915	25.1065	24.5343	24.0357	24.4666
	0.36725	-1.33082	P0AG16	PUR1		0.819224	FALSE	FALSE	NaN	22.4236	24.2971	NaN	23.0071	21.0519
	2.18576	-1.33294	P0A968	CSPD	+	1.43843	FALSE	FALSE	27.3074	26.5617	26.5819	25.3828	25.4396	25.6298
	0.387938	-1.33979	P0AEC5	BARA		0.209889	FALSE	FALSE	24.047	23.5334	28.1189	23.6768	23.9245	24.0786
	0.940175	-1.35166	P0ACB0	DNAB		0.893688	FALSE	FALSE	24.8301	24.9344	25.3091	24.9134	22.6802	23.425
	0	-1.35439	P05523	FPG		0.375935	FALSE	FALSE	26.1884	26.052	25.4852	NaN	NaN	24.5541
	2.13106	-1.35938	P0A746	MSRB	+	2.57213	FALSE	FALSE	25.845	25.2843	25.2937	24.3637	24.2564	23.7247
	2.14993	-1.37101	P10908	UGPQ	+	1.50299	FALSE	FALSE	22.3736	21.9613	22.4304	20.9943	NaN	20.7739
	1.01793	-1.37456	P0AAN9	IRAP		0.596395	FALSE	FALSE	26.5074	24.9036	25.0634	23.3966	24.6659	24.2882
+	6.21561	-1.37935	P0A9P6	DEAD	+	3.66295	FALSE	FALSE	26.8138	26.8231	26.826	25.461	25.3933	25.4707
	0.871982	-1.39237	P77499	SUFC	+	2.27762	FALSE	FALSE	24.5812	25.0088	22.6238	22.8005	22.4486	22.7877
	1.21943	-1.39973	P0A8P3	FETP	+	1.43079	FALSE	FALSE	28.2572	27.0298	27.5808	26.5726	26.6827	25.4133
	0.882867	-1.42533	P69054	DHSC		0.645722	FALSE	FALSE	26.1553	24.1464	24.3703	24.2247	22.857	23.3142
	0.682848	-1.43608	P76330	DGCQ		0.761276	FALSE	FALSE	25.2151	23.3119	24.487	NaN	22.1774	23.6264
	1.05828	-1.44181	P33219	YEBF	+	1.47462	FALSE	FALSE	NaN	22.4516	21.6753	NaN	20.3807	20.8626
	0	-1.44531	Q46871	YQJH		0.394243	FALSE	FALSE	23.2372	NaN	21.9795	21.1631	NaN	NaN
	0	-1.45928	P0AEX3	KGTP		0.534219	FALSE	FALSE	NaN	20.9626	NaN	19.7029	NaN	19.3037
	1.09646	-1.46568	P0AFH0	OGT	+	1.37857	FALSE	FALSE	22.175	20.7268	21.3272	20.1459	19.742	NaN
	1.45005	-1.47063	P0A763	NDK	+	1.66906	FALSE	FALSE	28.2203	27.5001	28.2347	26.3843	27.2699	25.8889
	2.30512	-1.47528	P0C058	IBPB	+	3.15871	FALSE	FALSE	23.6842	23.4255	23.8334	22.3381	NaN	22.0067
	0	-1.48836	P0AF98	LPTF		0.776294	FALSE	FALSE	23.0369	NaN	NaN	21.4001	21.4993	21.7463
	0.994221	-1.48859	P10443	DPO3A		0.586759	FALSE	FALSE	23.4959	22.6396	NaN	22.4038	20.9774	21.3564
	1.69638	-1.4908	P0AGG2	TESB	+	3.16592	FALSE	FALSE	24.2119	24.1636	23.7057	23.0318	21.8254	22.7516
	1.60257	-1.49967	P64636	YRFG	+	2.89966	FALSE	FALSE	22.7835	22.0264	21.8272	21.336	20.4775	20.3245
	0	-1.5515	P69913	CSRA		0.795411	FALSE	FALSE	22.8937	20.7644	NaN	20.2775	NaN	NaN
	0	-1.55171	P37325	YBCH		0.568564	FALSE	FALSE	21.6289	24.575	NaN	NaN	NaN	21.5502
	0	-1.57679	P0AB58	LAPB		0.41751	FALSE	FALSE	NaN	22.3029	NaN	20.7261	NaN	NaN
	0	-1.58233	P0A935	MLTA	+	1.77628	FALSE	FALSE	23.2947	NaN	NaN	21.7193	21.5188	21.8991
	0.6417	-1.60586	P0A9K7	PHOU	+	2.21185	FALSE	FALSE	NaN	22.1364	23.27	20.6457	20.0735	22.5727
+	2.93609	-1.61471	P36879	YADG	+	5.80468	FALSE	FALSE	26.4847	26.5571	27.0988	25.0966	25.1364	25.0635
	0.695369	-1.63826	P04995	EX1		0.275058	FALSE	FALSE	NaN	21.5762	23.675	20.8584	21.8917	20.2119
+	2.88524	-1.65355	P38489	NFSB	+	6.94447	FALSE	FALSE	29.5603	29.2291	28.9505	27.7623	27.3971	27.62
	2.22924	-1.66473	P61517	CAN	+	3.20623	FALSE	FALSE	26.0117	25.694	25.4704	23.9841	24.5599	23.638
	0	-1.70956	P07117	PUTP	+	1.4172	FALSE	FALSE	23.0933	NaN	21.5579	20.616	NaN	NaN
	0	-1.71623	Q46814	XDHD		0.984442	FALSE	FALSE	NaN	NaN	23.9474	21.6214	22.6884	22.3835
	2.01059	-1.74666	P0AAY6	YBJN	+	2.05598	FALSE	FALSE	24.3018	24.4545	23.6149	22.9203	22.0392	22.1718
	0.586898	-1.77266	P37339	LHGD		0.294135	FALSE	FALSE	27.3268	24.6378	27.08	26.3284	24.6682	22.73
	1.22897	-1.78671	P77252	YKGE	+	2.87599	FALSE	FALSE	23.7502	23.4198	24.1789	22.1048	23.0579	20.826
	0	-1.80846	P65870	QUED		0.189131	FALSE	FALSE	NaN	NaN	22.5627	NaN	21.8553	19.6533
	1.16129	-1.82513	P39408	YJJV		1.10612	FALSE	FALSE	23.5076	21.7698	NaN	20.9784	20.7506	20.7118
	1.5475	-1.8303	P39407	YJJU		1.08971	FALSE	FALSE	25.3877	25.518	24.2225	23.4747	23.6563	22.5063
	2.64549	-1.88629	P76116	YNCE	+	2.07151	FALSE	FALSE	26.6589	26.2805	26.3686	24.3867	25.0342	24.2283
	1.17132	-1.89466	P21177	FADB	+	1.36697	FALSE	FALSE	23.987	23.7935	25.361	22.7844	NaN	22.1873
	0	-1.94911	P76373	UDG	+	2.70419	FALSE	FALSE	NaN	NaN	17.5145	NaN	NaN	15.5653
	0	-2.0148	P0C0U4	RIMK	+	3.01161	FALSE	FALSE	19.0327	22.9976	21.3262	NaN	NaN	19.104
+	2.69573	-2.04831	P17117	NFSA	+	8.02	FALSE	FALSE	27.9858	28.2175	28.0305	25.9363	25.6031	26.5496
+	2.80271	-2.10152	P0AF26	NARJ	+	4.17299	FALSE	FALSE	27.0584	27.1315	26.4154	24.4626	24.9653	24.8728
	1.62477	-2.19353	P00448	SODM	+	1.43468	FALSE	FALSE	29.6442	28.6252	29.4606	26.0538	27.8706	27.225
	2.38472	-2.23494	P0ADV5	YHBW	+	5.63455	FALSE	FALSE	27.105	26.4448	27.3296	24.8964	25.0825	24.1957
	1.81465	-2.2394	P33030	YEIR	+	5.26441	FALSE	FALSE	26.4754	25.7151	26.4621	24.1723	23.0479	24.7142
	0.803508	-2.37631	P08956	T1RK		0.76185	FALSE	FALSE	25.6018	21.7246	24.7641	22.3015	20.2661	22.394
	0	-2.52401	P0ADI4	ENTB		0.532586	FALSE	FALSE	22.8098	23.1337	23.4216	NaN	NaN	20.5977
	0	-2.53785	P27245	MARR		0.0635405	TRUE	FALSE	22.568	NaN	NaN	20.0301	NaN	NaN
	0.576635	-2.73185	P19636	EUTC	+	1.65804	FALSE	FALSE	19.3962	20.1085	NaN	15.9256	20.0506	15.0852
	0	-2.93305	P30843	BASR	+	1.61252	FALSE	FALSE	NaN	NaN	23.1815	17.3081	23.1889	NaN
	1.17648	-3.08671	P25665	METE	+	1.80687	FALSE	FALSE	22.5467	23.8685	22.4178	NaN	18.6296	21.0858
	0.555811	-4.42103	P32714	MDTP		0.877634	FALSE	FALSE	27.6686	17.1159	26.8083	20.0885	17.4991	20.7422
+	3.27423	-4.58475	P63204	GADE		0.890931	FALSE	FALSE	26.2786	27.0295	25.6273	21.8519	21.3347	21.9945
NaN: Protein not detected
Significance (+) was determined by student's T-test as outlined in methods
Data is available on ProteomeXchange: Accession number PXD023870

## Sheet: Table S5
Table S5. A summary of the cytoplasmic extracted protein proteomic data for mid-log cultures of CHXR1 isolates and the unadapted WT strains in biological triplicate.
Significant	-LOG(P-value)	Difference	Protein ID	Protein	ANOVA Significant	-Log ANOVA P-value	In Coding SNV list	In non-coding SNV list	CHX-R1	CHX-R2	CHX-R3	WT-R1	WT-R2	WT-R3
	1.52083	6.60949	P04949	FLIC	+	2.70901	FALSE	FALSE	25.5186	18.9591	22.8033	28.2097	30.2942	28.6056
	0.712003	5.69278	P27245	MARR		0.651199	TRUE	FALSE	21.7386	22.1256	22.5257	23.2582	NaN	32.3872
	0	5.50672	P76121	YDDH		0.648121	FALSE	FALSE	NaN	NaN	17.4135	22.148	NaN	23.6925
	0	5.31898	P0AAE8	CADB	+	1.84406	FALSE	FALSE	NaN	21.356	NaN	26.268	26.5226	27.2343
+	2.88832	5.25062	P0A9M0	LON	+	4.96656	FALSE	TRUE	25.3204	26.6502	27.5436	31.8928	31.5827	31.7905
	2.57072	4.8724	P02931	OMPF	+	2.57072	FALSE	FALSE	22.5185	22.2104	23.1145	26.2911	28.6655	27.5041
	0	4.19176	P0AEM6	FLIA	+	1.63223	FALSE	FALSE	NaN	NaN	19.9518	24.2001	24.552	23.6785
	0	3.81545	P76330	DGCQ		0.89118	FALSE	FALSE	NaN	22.6664	25.4114	NaN	27.8544	NaN
+	3.70529	3.75112	P0A9H3	LDCI	+	4.18866	FALSE	FALSE	28.4921	28.8865	28.9571	32.57	32.0822	32.9369
	2.27124	3.75031	P0ABQ2	GARR	+	4.26993	FALSE	FALSE	25.5541	27.1473	26.6167	29.8315	31.1715	29.566
	1.13136	3.60862	Q46812	SSNA		1.13136	FALSE	FALSE	20.669	25.4982	24.5696	27.4982	26.6983	27.3663
	0	3.54218	P32055	FCL		0	FALSE	FALSE	NaN	NaN	20.7855	NaN	24.3277	NaN
	0	3.39831	P0A964	CHEW	+	3.43494	FALSE	FALSE	NaN	NaN	21.0993	24.0608	24.4815	24.9506
	2.12299	3.33066	P42632	TDCE	+	3.58902	FALSE	FALSE	29.2944	31.4386	30.5402	34.1768	33.3374	33.751
	0.806895	3.29169	P0AGF6	TDCB		1.05741	FALSE	FALSE	23.8783	28.8146	29.8179	31.4965	29.9951	30.8942
	2.05947	3.22401	P0ABN9	DCUB	+	1.67639	FALSE	FALSE	22.6657	23.9133	24.6742	27.5426	26.3912	26.9914
	0	3.15742	P0AEF4	DPIA		0.198543	FALSE	FALSE	NaN	NaN	22.1106	NaN	24.9073	25.6287
	0.961508	3.12578	Q46814	XDHD	+	1.38356	FALSE	FALSE	22.3111	26.5323	26.5772	29.3716	27.5353	27.8911
	1.38276	3.086	Q46811	YGFK	+	2.29119	FALSE	FALSE	24.02	26.5411	27.204	28.9068	29.7092	28.4069
	1.79807	3.03883	P42630	TDCG	+	2.5794	FALSE	FALSE	24.6769	26.6958	26.5629	29.5709	28.2792	29.2019
+	2.80676	2.94183	P39829	GARD	+	2.27843	FALSE	FALSE	25.1387	25.7021	25.0914	28.1243	28.8776	27.7558
	0	2.84118	P23522	GARL		0.332388	FALSE	FALSE	NaN	NaN	23.901	25.2011	28.5079	26.5177
	0.299492	2.73117	P13656	CHIA		0.21091	FALSE	FALSE	22.3542	18.3711	18.1288	18.1626	NaN	26.5358
	1.57572	2.70151	P0AAD8	TDCC	+	2.53471	FALSE	FALSE	22.5467	24.588	24.3772	26.3708	27.3849	25.8607
	1.16254	2.61893	P07017	MCP2	+	2.66814	FALSE	FALSE	21.53	22.4769	24.0561	26.4485	25.6076	23.8638
	0	2.61801	P23524	GLXK1		0.177545	FALSE	FALSE	23.5584	NaN	NaN	26.2464	27.0205	25.2622
	1.00558	2.55278	P0AGL2	TDCF	+	1.31295	FALSE	FALSE	26.2829	28.9989	28.2431	30.9035	28.692	31.5878
	0.947094	2.36126	P0AAJ3	FDNH	+	1.50077	FALSE	FALSE	25.3297	23.9057	21.6376	26.2999	25.0931	26.5639
	0	2.34613	P0ADN0	VIAA		0.241288	FALSE	FALSE	25.1213	NaN	NaN	23.5392	31.493	27.37
	0.538947	2.31803	P0A8U0	SYDP		0.432613	FALSE	FALSE	24.5839	NaN	24.906	28.0792	28.8043	24.3056
	0	2.24168	Q46807	ARCL		0	FALSE	FALSE	NaN	22.2388	NaN	26.1173	23.1384	24.1856
	1.52869	2.24143	P65807	YGEY	+	3.21527	FALSE	FALSE	24.832	27.0108	26.3997	28.6999	28.0696	28.1974
	1.96451	2.2305	P0A6L7	UXAB	+	3.7244	FALSE	FALSE	24.4041	25.7726	25.5956	27.4947	27.0554	27.9136
	1.97174	2.1983	P26459	APPC	+	2.47898	FALSE	FALSE	21.8928	23.3397	22.4403	25.2368	24.5701	24.4608
	1.16361	2.15487	P00861	DCDA	+	1.69354	FALSE	FALSE	24.9469	NaN	25.0953	28.3534	26.4108	26.7637
	0	2.14444	P78061	PUUA		0.98626	FALSE	FALSE	NaN	NaN	24.2738	27.3921	24.2691	27.5937
	0.842548	2.11928	P19932	HYAF		0.714702	FALSE	FALSE	24.1294	26.0834	22.1406	26.7496	26.0614	25.9004
	2.92182	2.10725	P00547	KHSE	+	5.28108	FALSE	FALSE	25.9037	25.3905	25.612	28.1608	27.5265	27.5407
	1.45434	2.10154	Q46803	YGEW	+	2.53196	FALSE	FALSE	24.5224	26.4021	25.9747	28.3238	27.786	27.094
	2.65326	2.06845	P00561	AK1H	+	6.76419	FALSE	FALSE	30.0675	30.0165	29.6466	32.4498	31.5319	31.9543
	0	1.99092	P39367	YJHP		1.01909	FALSE	FALSE	NaN	NaN	20.6497	23.6535	22.9372	21.3311
	0	1.97723	Q46915	GUDX		0.317702	FALSE	FALSE	NaN	24.7685	20.8913	NaN	24.8072	NaN
	0.427323	1.96767	P37325	YBCH		0.392031	FALSE	FALSE	26.4928	26.9824	NaN	27.831	26.7381	31.5466
	0.758915	1.95155	P77148	YDHS	+	1.3417	FALSE	FALSE	NaN	24.0469	21.5787	23.8442	25.3698	25.079
	0.896397	1.94267	P28629	ADIA		0.787298	FALSE	FALSE	24.2908	24.4343	21.4524	24.8079	25.7643	25.4333
	0.486272	1.94221	P37631	YHIN		0.501739	FALSE	FALSE	21.9697	23.955	26.2525	25.3983	NaN	26.6043
	0.4162	1.9221	P0AED0	USPA		0.331508	FALSE	FALSE	24.607	24.7182	19.1011	24.9552	25.7327	23.5047
	1.48521	1.83674	P36771	LRHA	+	2.28306	FALSE	FALSE	22.0631	23.6729	23.7368	25.1899	25.1344	24.6587
	0.616828	1.8206	P0AEY3	MAZG		0.403732	FALSE	FALSE	NaN	22.7213	25.9419	25.6058	26.4558	26.3949
	0.842281	1.81357	P76251	DMLA	+	2.3604	FALSE	FALSE	NaN	24.5212	22.2346	25.2091	24.7116	25.6538
	2.16267	1.79081	P14407	FUMB	+	2.93012	FALSE	FALSE	28.4908	28.0057	28.9346	30.6537	29.877	30.2728
	0	1.78087	P00894	ILVH		1.21439	FALSE	FALSE	23.6003	NaN	NaN	24.9078	26.1596	25.0759
	0	1.76295	P33368	YOHF		0	FALSE	FALSE	NaN	NaN	22.9369	NaN	NaN	24.6999
	1.42415	1.76003	P39180	AG43	+	5.53339	FALSE	FALSE	31.027	29.6483	29.202	32.045	31.4683	31.6441
	0.609845	1.75987	P19318	NARY	+	2.41326	FALSE	FALSE	22.0772	NaN	21.5136	NaN	24.6006	22.5099
	1.02883	1.72488	P0AFW2	RMF	+	1.57687	FALSE	FALSE	26.8272	29.1236	26.859	29.7355	29.1544	29.0946
	0	1.72424	P77302	DGCM		0.048069	FALSE	FALSE	22.3883	NaN	NaN	24.316	24.4815	23.54
	0.794529	1.69236	P42588	PAT	+	1.70849	FALSE	FALSE	23.4801	24.9027	25.9437	27.1733	25.1148	27.1156
	0.529112	1.64893	P0A742	MSCL		0.622931	FALSE	FALSE	21.9829	23.9804	26.1091	24.5483	25.5716	26.8994
	1.45208	1.6482	P37197	YHJA	+	3.25719	FALSE	FALSE	23.9592	24.4052	25.3536	25.7546	26.8585	26.0494
	0.805924	1.61677	P0A9H9	CHEZ	+	4.36419	FALSE	FALSE	21.5328	21.0712	20.2568	22.8443	20.9814	23.8855
	0.687599	1.61584	P45468	YRAQ		0.636161	FALSE	FALSE	NaN	21.5215	22.9715	23.3765	NaN	24.3482
	1.93235	1.61032	P76108	YDCS	+	2.21179	FALSE	FALSE	25.6135	26.225	25.6089	27.4502	27.9392	26.889
	0	1.56865	P77690	ARNB	+	2.83026	FALSE	FALSE	NaN	23.4214	NaN	24.99	NaN	NaN
	0.723084	1.55807	P68191	SRA	+	4.51828	FALSE	FALSE	30.357	27.2502	28.0361	30.2517	30.5722	29.4935
	0.552795	1.55405	P77316	YBDR	+	3.34448	FALSE	FALSE	23.9998	21.3584	21.1709	23.8395	23.6213	NaN
	0.323215	1.55298	P76176	YDGD		0.374918	FALSE	FALSE	20.4147	NaN	23.7109	NaN	22.9416	24.29
	1.25761	1.54983	P0ACD8	MBHL	+	4.3587	FALSE	FALSE	28.9998	30.0946	28.2886	31.1196	30.2849	30.6279
	0.309531	1.54307	P39835	GNTT		0.342253	FALSE	FALSE	24.8036	21.909	19.2358	25.4754	23.8952	21.207
	1.66049	1.51355	P0AEM4	FLGM	+	3.20251	FALSE	FALSE	24.9031	25.4	25.246	26.5969	27.4134	26.0794
	1.08315	1.49936	P0AFM4	PSIF	+	1.82453	FALSE	FALSE	24.9163	26.3114	24.356	26.3047	27.2666	26.5105
	0.965052	1.49682	P76217	ASTD		1.26721	FALSE	FALSE	23.4381	24.2296	24.8291	26.2791	24.4536	26.2546
	1.02471	1.49029	P0ACJ5	DECR		0.768149	FALSE	FALSE	24.5264	24.3679	24.8291	26.8531	26.6074	24.7337
	0.804462	1.47654	P45470	YHBO	+	2.49633	FALSE	FALSE	22.9089	25.319	25.5258	25.8221	26.1443	26.2168
	0.685003	1.47449	P77581	ASTC		1.15773	FALSE	FALSE	24.747	26.621	27.7214	28.2929	26.9327	28.2873
	1.41963	1.47204	P27240	RFAY		1.13386	FALSE	FALSE	NaN	23.8686	23.1881	25.1435	25.3508	24.5068
	0	1.45142	P41052	MLTB		0.76973	FALSE	FALSE	NaN	24.3451	NaN	NaN	26.0372	25.5558
	1.81116	1.44901	P0ACY3	YEAG	+	4.66488	FALSE	FALSE	28.7269	29.7663	28.6902	30.4736	30.4321	30.6247
+	3.40146	1.44603	P77318	YDEN	+	8.19258	FALSE	FALSE	28.0372	27.9036	28.201	29.2981	29.6317	29.5501
	0.300488	1.43861	P0A9U1	YBHF		0.387733	FALSE	FALSE	23.2684	23.0279	27.2737	NaN	25.1255	26.7984
	0	1.43015	P50457	PUUE		0.746897	FALSE	FALSE	NaN	NaN	22.5722	23.9822	24.3464	23.6784
	0.657006	1.41729	P0A8G0	UVRC	+	1.5357	FALSE	FALSE	23.595	26.5906	26.4481	27.0328	26.8939	26.959
	0	1.41476	P77485	CUSS		0.329984	FALSE	FALSE	NaN	NaN	24.2207	26.709	NaN	24.5619
	1.35195	1.40411	P15078	CSTA	+	2.5669	FALSE	FALSE	24.7535	24.8027	23.6985	25.4272	26.4681	25.5718
	0.973194	1.40308	P0AF48	YJBQ	+	1.56545	FALSE	FALSE	24.7224	23.4672	25.5638	25.9635	25.4944	26.5048
	1.17605	1.40032	P0ABL3	NAPB	+	1.88792	FALSE	FALSE	22.2949	24.1638	22.81	24.4317	24.5954	24.4425
	0.885149	1.3997	P08189	FIMF		0.961975	FALSE	FALSE	26.4468	26.0187	24.2318	27.4644	26.9637	26.4683
	2.22326	1.38817	P0A996	GLPC	+	1.50485	FALSE	FALSE	28.4549	28.5764	27.8284	29.9126	29.571	29.5405
	0	1.37875	P77539	YDJL	+	1.83209	FALSE	FALSE	22.1876	NaN	NaN	NaN	NaN	23.5664
+	3.45876	1.3769	P37182	HYBD	+	5.82933	FALSE	FALSE	26.1936	26.3863	26.6144	27.7748	27.7826	27.7677
	2.75769	1.37462	P08201	NIRB	+	3.48072	FALSE	FALSE	28.7483	28.7738	28.7023	30.385	29.7649	30.1984
	1.42014	1.36547	P76621	GLAH	+	4.36108	FALSE	FALSE	27.944	29.4703	28.6044	29.9027	30.143	30.0695
	1.11495	1.36471	P0A6L4	NANA	+	2.87861	FALSE	FALSE	29.3889	29.7837	30.4305	30.7253	30.7618	32.2102
	0	1.35541	P19323	FHLA		0.874627	FALSE	FALSE	NaN	22.9239	24.623	NaN	NaN	25.1288
	0.846377	1.34201	P30748	MOAD	+	1.49916	FALSE	FALSE	26.7361	27.2011	26.5959	28.711	29.0728	26.7753
	0.980061	1.34112	P19931	HYAE	+	1.73319	FALSE	FALSE	24.0217	25.746	24.204	26.6592	25.5726	25.7633
	0.598118	1.33902	P0ABK9	NRFA	+	1.76538	FALSE	FALSE	28.0436	25.6775	28.7018	29.5426	28.1627	28.7347
	1.73449	1.3171	P39377	IADA	+	2.18032	FALSE	FALSE	28.693	29.6966	28.6959	30.4921	30.2304	30.3143
	1.24435	1.2919	P66899	DPAL		1.24435	FALSE	FALSE	NaN	23.8777	23.3617	25.2879	25.1205	24.3264
	0.824246	1.29094	P64519	YODD	+	3.01397	FALSE	FALSE	22.5255	24.8371	22.9319	24.4541	24.8017	24.9115
	1.43953	1.28619	P0AES2	GUDD	+	1.93835	FALSE	FALSE	26.6407	26.6835	25.7594	27.3745	28.2193	27.3483
	0.604745	1.28392	P52095	DCLZ	+	2.0528	FALSE	FALSE	23.3481	24.2139	22.5522	25.4529	23.0127	25.5005
	0.644066	1.27354	P37339	LHGD		0.864502	FALSE	FALSE	22.7467	24.1434	24.2493	23.58	26.1425	25.2376
	1.95594	1.26876	P13033	GLPB	+	1.9744	FALSE	FALSE	26.8188	26.7783	26.3364	28.3042	27.9532	27.4825
	0.81174	1.26443	P64517	YODC		0.81174	FALSE	FALSE	23.3034	23.8993	23.3859	25.6285	NaN	23.9594
	1.53225	1.26168	P29013	YCGB	+	3.44918	FALSE	FALSE	25.1028	25.1942	24.2076	25.7325	26.4696	26.0876
	0.835331	1.24116	P0A8D6	YMDB		1.00629	FALSE	FALSE	26.8529	27.6895	25.3557	27.7943	28.063	27.7643
	0	1.23483	P75726	CILA		0.418971	FALSE	FALSE	NaN	NaN	23.2857	25.528	NaN	23.5132
	0	1.23145	P77245	MURR		0.812122	FALSE	FALSE	NaN	22.3192	NaN	NaN	NaN	23.5506
	1.20848	1.20926	P05052	APPY		1.16578	FALSE	FALSE	21.8375	23.0679	22.15	23.3129	24.1414	23.2288
	1.60427	1.20081	P0ADX7	YHHA	+	2.65632	FALSE	FALSE	25.6609	26.3915	25.2632	26.9302	26.8388	27.1491
	1.5834	1.20028	P23847	DPPA	+	6.50021	FALSE	FALSE	29.4993	29.4904	30.0863	30.4358	31.4215	30.8195
	0.812432	1.20003	P75713	ALLE	+	1.39739	FALSE	FALSE	24.7792	23.8478	23.0914	25.4314	25.7231	24.1639
	0.885732	1.19922	P0ADE6	KBP	+	3.20918	FALSE	FALSE	27.1576	28.5812	26.8419	28.0579	29.0819	29.0387
	0.611047	1.19736	P0AAN1	HYBE	+	1.64529	FALSE	FALSE	NaN	25.286	23.5862	26.4493	25.3634	25.0878
	0.59545	1.17594	P0AE37	ASTA		0.32903	FALSE	FALSE	23.991	22.3867	25.3339	25.2695	24.6164	25.3535
	1.95111	1.17144	P32141	SQUT		0.417469	FALSE	FALSE	NaN	24.5623	24.2164	25.3064	25.6879	25.6881
	0.949982	1.16137	P0AF59	YJDI	+	2.65825	FALSE	FALSE	25.0045	NaN	23.8898	25.3726	26.0962	25.3567
	1.61688	1.15774	P0A9X9	CSPA	+	3.23658	FALSE	FALSE	28.6969	29.3357	29.7781	30.588	30.2615	30.4345
	0.825603	1.14854	P0AB65	ACYP		0.84966	FALSE	FALSE	22.9584	25.0141	24.66	25.3476	25.1678	25.5627
	1.62792	1.13688	P42604	UXAA	+	1.60694	FALSE	FALSE	24.2161	25.3131	24.8835	25.9502	25.9432	25.9299
	0.785554	1.13171	P39280	EPMB		0.570781	FALSE	FALSE	24.5884	24.9802	23.2663	25.1316	24.8703	26.228
	0.523325	1.10971	P32670	PTFX2	+	1.4282	FALSE	FALSE	22.2305	NaN	20.4214	21.8521	23.3134	22.1416
	1.40095	1.0987	P0A761	NANE	+	2.07888	FALSE	FALSE	29.2942	29.5592	28.4917	30.0359	30.5638	30.0414
	0	1.09743	P05050	ALKB	+	2.48648	FALSE	FALSE	NaN	NaN	21.2985	NaN	22.3959	NaN
	0	1.09686	P37340	MDTK		0.24155	FALSE	FALSE	NaN	NaN	21.7223	NaN	23.5199	22.1185
	2.16812	1.09531	P0AGI1	RBSC		0.173806	FALSE	FALSE	23.3692	23.6192	23.733	24.789	24.9105	24.3079
	0.46142	1.09524	P41039	YBII	+	2.12635	FALSE	FALSE	NaN	23.9974	22.5033	24.8383	NaN	23.8529
	0.739621	1.09473	P69739	MBHS	+	2.2233	FALSE	FALSE	25.0634	26.6874	24.4133	26.5045	26.5734	26.3705
	1.06738	1.09074	P76402	YEGP	+	2.12052	FALSE	FALSE	27.8472	28.8052	27.8467	29.5553	28.543	29.673
	1.16483	1.08071	P77735	YAJO	+	2.50767	FALSE	FALSE	27.2669	28.4403	27.1311	28.7396	28.8967	28.4442
	0	1.07957	P0AB10	PQIC	+	1.50208	FALSE	FALSE	NaN	NaN	22.8524	NaN	NaN	23.9319
	0	1.07834	P37355	MENH		0.0461802	FALSE	FALSE	NaN	NaN	24.8349	23.9055	28.7752	25.0591
	2.322	1.07666	P0AAJ8	HYBA	+	3.35465	FALSE	FALSE	27.2584	27.3607	27.0214	28.5451	27.9923	28.3329
	0.960632	1.07288	P0AAB8	USPD		1.15777	FALSE	FALSE	27.2156	28.6815	27.0843	28.9466	28.6336	28.6199
	1.9917	1.07135	P37685	ALDB	+	3.54797	FALSE	FALSE	27.6792	28.0311	27.9063	28.7336	28.7333	29.3637
	0	1.06901	P76053	SMRA	+	1.93158	FALSE	FALSE	21.8518	NaN	NaN	22.9208	NaN	NaN
	1.18251	1.06818	P0A8G6	NQOR	+	3.77655	FALSE	FALSE	32.3703	33.4449	32.0623	33.6686	33.8238	33.5897
	1.35198	1.05624	P75694	YAHO	+	2.69697	FALSE	FALSE	28.2626	28.2327	27.3274	29.3254	28.6412	29.0248
	2.02257	1.05258	P52129	RNLA		1.04789	FALSE	FALSE	24.9962	25.1548	25.559	26.1002	26.5866	26.1809
	0.601573	1.05185	P56262	DLHH	+	1.41642	FALSE	FALSE	27.8069	28.1334	25.6675	28.097	28.4956	28.1708
	2.11	1.05064	P39325	YTFQ		0.727406	FALSE	FALSE	27.5251	27.9416	27.5393	28.6864	28.4558	29.0158
	0.88078	1.04997	P0AF98	LPTF	+	1.34653	FALSE	FALSE	24.7502	23.5374	24.8025	25.0509	26.1549	25.0342
	0.96255	1.04652	P0A6P7	ENGB		0.490655	FALSE	FALSE	27.9271	27.2385	28.4103	28.9418	29.5425	28.2312
	0.774587	1.04612	P76172	YNFD	+	2.49793	FALSE	FALSE	23.8081	25.7222	24.7206	25.2566	26.2292	25.9035
	0.211603	1.04575	P0AFA2	NARX		0.296356	FALSE	FALSE	26.3785	25.3725	25.6794	24.6419	25.3025	30.6233
	1.16463	1.03967	P76594	LYSAC		0.771826	FALSE	FALSE	24.8276	25.4753	25.924	26.5782	26.8446	25.9231
	0	1.03837	P0ACQ7	TDCA		0.460052	FALSE	FALSE	NaN	NaN	24.0112	26.1411	22.9639	26.0437
	1.4752	1.03768	P56579	PTHC	+	1.70287	FALSE	FALSE	24.4812	23.6919	24.4042	24.8672	25.5875	25.2356
	1.42231	1.03061	P0AGD1	SODC	+	3.17791	FALSE	FALSE	26.3688	27.1763	26.1567	27.3446	27.7858	27.6632
	0.635106	1.02695	P77256	AKRMG	+	1.9995	FALSE	FALSE	23.4614	23.8458	24.8125	25.6704	NaN	24.4634
	0.517549	1.02397	P11071	ACEK		0.911373	FALSE	FALSE	25.7839	25.258	24.2913	24.6363	26.8156	26.9533
	0.332028	1.01484	P0AFU4	GLRR		0.989327	FALSE	FALSE	25.3381	29.4565	28.0083	29.2447	28.6138	27.989
	0.663774	1.01253	P39176	ERFK	+	1.99984	FALSE	FALSE	27.8945	27.9677	25.961	28.5423	28.4589	27.8596
	1.18863	1.01209	P24192	HYPD	+	2.16219	FALSE	FALSE	NaN	24.9006	24.5227	25.8301	26.0969	25.2442
	1.50986	1.01188	P0A6M4	DTD	+	2.51185	FALSE	FALSE	23.3242	23.89	23.1117	24.2359	24.8637	24.262
	1.63149	1.00767	P0A8M3	SYT	+	2.95165	FALSE	FALSE	31.9541	31.9987	31.7012	33.2276	32.3657	33.0837
	0.289683	1.00522	P07658	FDHF		0.289683	FALSE	FALSE	22.2184	21.9853	NaN	25.1551	21.6744	22.4917
	0	1.00075	P00914	PHR	+	4.51075	FALSE	FALSE	21.9678	21.696	21.9025	NaN	NaN	22.8562
	0.837879	0.999461	P0ABN5	DCUA	+	1.46348	FALSE	FALSE	27.0123	26.4865	28.1803	27.7581	28.4021	28.5173
	0.699421	0.998475	P31119	AAS	+	2.78968	FALSE	FALSE	26.7675	24.9474	25.851	26.3706	27.6127	26.578
	0.788561	0.989056	P60872	YIDE		0.484836	FALSE	FALSE	23.8601	24.442	NaN	25.0788	25.8276	24.5138
	0.895781	0.988551	P0AAT9	YBEL	+	1.92177	FALSE	FALSE	28.688	29.9987	28.8001	30.7135	29.699	30.04
	1.8386	0.987803	P69805	PTND		1.12978	FALSE	FALSE	28.0639	28.4502	28.1578	29.0729	29.6227	28.9397
	1.06508	0.984233	P20966	PTFBC		0.864656	FALSE	FALSE	25.6727	25.1697	25.5142	25.6565	27.035	26.6178
	1.54584	0.979339	P0A9C0	GLPA	+	1.34143	FALSE	FALSE	29.26	29.2275	28.6032	30.4059	29.7816	29.8412
	1.27249	0.978305	P65292	YGDI	+	4.50077	FALSE	FALSE	23.6432	23.9329	24.5161	24.5703	25.448	25.0087
	0.403146	0.974536	P76575	YFGJ		0.650584	FALSE	FALSE	22.3334	25.4952	25.1491	25.6885	24.9431	25.2698
	1.2544	0.973561	P60869	YBJL		0.852743	FALSE	FALSE	NaN	22.7305	22.4892	23.2066	24.0228	23.5207
	1.35206	0.973244	P0ADB1	OSME	+	4.0714	FALSE	FALSE	27.1018	27.1828	26.2879	27.6101	28.1823	27.6998
	1.35853	0.972658	P24183	FDNG	+	3.0912	FALSE	FALSE	26.2573	25.8963	25.6989	26.7206	26.5508	27.499
	1.88789	0.969625	P0A8G3	UXAC	+	3.74084	FALSE	FALSE	29.6179	29.7913	29.5767	30.2537	31.0065	30.6345
	0.974142	0.96876	P24252	YBGA	+	2.15933	FALSE	FALSE	NaN	25.0804	24.5135	25.4049	26.3264	25.5657
	0.901036	0.961261	P64423	ZNTB	+	2.70015	FALSE	FALSE	24.1017	23.262	24.1021	24.277	24.4744	25.5982
	2.2539	0.959531	P56580	PTHB	+	5.97267	FALSE	FALSE	27.0531	27.167	26.8955	27.682	28.1466	28.1656
	2.55545	0.95724	P76145	TAM	+	6.15769	FALSE	FALSE	26.5064	26.9173	26.5524	27.6446	27.7131	27.49
	1.15036	0.952478	P76329	MPGP	+	3.86352	FALSE	FALSE	25.0923	26.1438	25.0416	26.6782	26.2449	26.2122
	0	0.952445	P55734	YGAP	+	1.71164	FALSE	FALSE	23.6969	NaN	NaN	24.0253	NaN	25.2734
	1.14224	0.951997	P40710	NLPE		1.05983	FALSE	FALSE	NaN	22.7274	22.3757	23.423	23.9721	23.1155
	1.06175	0.944494	P0AAA1	YAGU	+	1.60363	FALSE	FALSE	26.1081	25.9442	24.9633	26.5101	27.0336	26.3054
	1.32992	0.94058	P31677	OTSA	+	5.0837	FALSE	FALSE	27.3855	28.1506	27.1691	28.4802	28.2742	28.7725
	2.06058	0.937777	P05707	SRLD	+	4.62985	FALSE	FALSE	28.5729	29.0065	28.8863	29.9121	29.4659	29.901
	0.93141	0.936804	P0A8M6	YEEX		1.13564	FALSE	FALSE	26.2264	27.6847	27.2953	27.7746	28.3513	27.8908
	1.17314	0.929599	P0AC23	FOCA	+	2.66134	FALSE	FALSE	26.4301	26.4579	26.3636	26.6095	27.6356	27.7953
	1.71291	0.921576	P00934	THRC	+	5.35927	FALSE	FALSE	29.4083	29.4204	29.1607	30.5581	29.8049	30.3911
	0.204017	0.921499	P0A8Q3	FRDD		1.20125	FALSE	FALSE	NaN	24.6771	22.195	22.2229	25.9094	24.9404
	0.910284	0.911996	P03024	GALR		0.647726	FALSE	FALSE	23.8701	25.4156	24.6722	25.8437	25.4443	25.4059
	0.268532	0.909125	P31433	YICH		0.172357	FALSE	FALSE	22.0754	26.1856	24.8513	24.1489	26.2293	25.4615
	0	0.904886	P43340	YCAK		0.272079	FALSE	FALSE	21.9651	NaN	NaN	NaN	NaN	22.87
	1.31029	0.893346	P0A8Q0	FRDC	+	3.6899	FALSE	FALSE	26.7362	26.4737	26.6082	27.007	28.0726	27.4187
	0.615189	0.888746	Q47710	YQJK	+	1.34614	FALSE	FALSE	NaN	24.0708	22.562	24.5787	24.0509	23.9858
	1.12689	0.884469	P27550	ACSA	+	3.12798	FALSE	FALSE	29.6604	29.5002	30.4586	31.0658	30.3315	30.8753
	0.689283	0.884045	P77269	YPHF	+	1.73848	FALSE	FALSE	22.3734	23.0371	23.8006	23.7854	NaN	24.1234
	0.697057	0.882393	P20605	FIC	+	3.39135	FALSE	FALSE	25.7247	26.8874	27.0555	27.6077	26.6814	28.0257
	0.803953	0.877268	P05793	ILVC	+	3.32284	FALSE	FALSE	26.6017	27.3397	27.9647	27.7441	28.792	28.0017
	1.43605	0.876077	P0ACZ4	EVGA		1.26812	FALSE	FALSE	25.53	25.6107	25.7824	25.9777	26.7057	26.868
	1.00221	0.873917	P77596	YAGF		1.04637	FALSE	FALSE	24.088	24.8775	24.8126	24.9891	26.0781	25.3328
	0.741036	0.869532	Q46799	XDHA		0.611844	FALSE	FALSE	NaN	22.5586	23.0015	24.3601	23.1345	23.4541
	0.652003	0.8695	P76193	YNHG	+	2.87619	FALSE	FALSE	26.6019	27.4541	26.9941	28.3122	26.7939	28.5525
	0.582288	0.867853	P36680	ZAPD		0.466249	FALSE	FALSE	25.8557	24.2248	25.1091	25.7165	NaN	26.1457
	1.43925	0.863871	P0AG80	UGPB	+	2.62231	FALSE	FALSE	26.8148	27.5079	27.0052	27.6796	28.3218	27.9181
	0.254768	0.863695	P0ADZ4	RS15		0.118493	FALSE	FALSE	27.8747	32.0269	31.7282	31.6781	31.1219	31.4208
	0.426896	0.857683	P76342	MSRP		1.2415	FALSE	FALSE	21.9445	24.8603	23.8162	24.5892	24.3053	24.2996
	0.183018	0.854502	P07023	TYRA		0.786531	FALSE	FALSE	21.3897	NaN	25.8418	24.709	23.7036	24.9983
	1.23788	0.850519	P45425	NANK	+	2.41027	FALSE	FALSE	27.5483	28.1724	27.3282	28.1986	28.8918	28.5101
	0.657467	0.848871	P0AF54	YJCH		0.657467	FALSE	FALSE	23.5745	NaN	23.8681	24.7953	25.1532	23.762
	0.550696	0.846584	Q46925	CSDA		1.28552	FALSE	FALSE	26.3808	25.0364	27.3482	26.8985	27.1021	27.3046
	0.545548	0.845824	P64581	YQJD	+	1.79885	FALSE	FALSE	30.9724	32.0919	29.8263	32.0341	31.994	31.4
	0.38732	0.845035	P06129	BTUB		0.583967	FALSE	FALSE	23.3397	24.882	26.0732	25.8336	26.2847	24.7118
	0.475111	0.844968	P37348	YECE		0.303726	FALSE	FALSE	NaN	23.3313	22.7512	NaN	24.4911	23.2814
	2.24339	0.841682	P39265	ALSB	+	3.69588	FALSE	FALSE	28.3116	28.099	28.2863	28.9689	29.3529	28.9001
	1.46891	0.840992	P0AAV6	YBGS	+	3.46785	FALSE	FALSE	26.5	26.4501	25.7185	27.0564	27.2096	26.9255
	1.12142	0.838173	Q46857	DKGA	+	4.12649	FALSE	FALSE	29.3731	29.9355	28.7975	30.3031	30.3587	29.9589
	0.684698	0.831111	P76055	TTCA	+	2.03645	FALSE	FALSE	26.4771	27.8506	27.2089	27.4626	28.75	27.8174
	0.834221	0.829752	P64499	YEBO		0.416291	FALSE	FALSE	23.1419	NaN	22.4334	NaN	23.6702	23.5645
	0.532027	0.827575	P63228	GMHBB	+	1.37277	FALSE	FALSE	24.1366	23.3251	25.0674	25.0721	NaN	24.9359
	0	0.825493	P0AE67	CHEY		0	FALSE	FALSE	21.5371	NaN	NaN	22.3626	NaN	NaN
	0.761908	0.823594	P0AEW4	CPDA		0.779502	FALSE	FALSE	25.5745	26.9888	26.3309	27.5619	27.2108	26.5923
	1.14383	0.819064	P0AC81	LGUL	+	2.30958	FALSE	FALSE	26.4569	26.3904	26.1673	26.9928	27.7844	26.6946
	1.12306	0.818687	P02924	ARAF	+	2.74982	FALSE	FALSE	27.5548	28.243	27.5116	28.9226	28.7383	28.1045
	0.87274	0.817408	P06720	AGAL	+	3.26533	FALSE	FALSE	26.3115	25.6832	26.4755	27.0005	26.3327	27.5893
	0.997835	0.814967	P37636	MDTE	+	5.12112	FALSE	FALSE	28.784	29.6866	28.4702	29.5673	29.8595	29.9589
	0.165829	0.813739	P0AFK6	POTC		0.690614	FALSE	FALSE	20.4113	NaN	23.7941	22.6088	NaN	23.2241
	0.5251	0.813733	P33913	YEJA		0.328572	FALSE	FALSE	23.8478	NaN	23.197	23.5395	25.1533	24.3155
	1.29833	0.812081	P0AD42	PGPC	+	1.82158	FALSE	FALSE	23.4979	NaN	23.6221	NaN	24.1932	24.551
	0.587373	0.810703	P04395	3MG2		0.242087	FALSE	FALSE	26.1553	24.5426	25.3957	25.8396	26.9783	25.7078
	0.774468	0.799761	P0AG84	YGHA	+	2.81384	FALSE	FALSE	28.572	29.4806	27.9614	29.1184	29.6091	29.6858
	1.1111	0.799739	P0A867	TALA	+	5.22006	FALSE	FALSE	29.757	30.7765	30.3874	31.0115	30.8856	31.423
	1.37438	0.799721	P0A8K1	PSD		1.18289	FALSE	FALSE	26.7628	27.4403	27.5171	27.805	28.2452	28.0692
	0.741004	0.799423	P33916	YEJF		0.718663	FALSE	FALSE	26.2444	26.3687	26.1098	27.0635	27.876	26.1817
	0.374286	0.795233	P0AD33	YFCZ		0.0804836	FALSE	FALSE	30.1454	32.1371	32.6281	33.2861	31.6824	32.3278
	1.62295	0.792585	P37689	GPMI	+	2.51859	FALSE	FALSE	30.8553	31.289	30.6042	31.7967	31.5104	31.8191
	0	0.789953	P07117	PUTP		0	FALSE	FALSE	22.2738	21.5411	23.8272	NaN	23.3373	NaN
	0.860914	0.77457	P07102	PPA	+	3.57282	FALSE	FALSE	27.9943	29.0798	28.0792	29.3411	28.6995	29.4363
	0.257058	0.761316	P0A6I9	COAE		1.10122	FALSE	FALSE	23.5246	21.8306	24.2348	22.7865	23.2758	25.8115
	1.2588	0.760464	P64490	YOAC		0.569902	FALSE	FALSE	25.5996	25.7842	26.4471	26.8363	26.8096	26.4665
	1.26717	0.755694	P00805	ASPG2	+	3.10825	FALSE	FALSE	32.6155	32.6997	32.8326	33.9011	32.9661	33.5477
	0.181413	0.755686	P77280	YDJJ		0.422394	FALSE	FALSE	NaN	28.0025	25.8174	NaN	28.6504	26.6808
	2.03738	0.755465	P0AD61	KPYK1	+	2.00529	FALSE	FALSE	33.7152	34.0164	33.5055	34.4982	34.3982	34.607
	0.666776	0.75292	P0AB46	YMGD		0.890163	FALSE	FALSE	26.5761	26.7729	25.8067	26.4237	27.8735	27.1173
	1.31186	0.747909	P0AA43	RSUA		0.392334	FALSE	FALSE	27.5798	26.9718	27.1302	28.091	28.2403	27.5942
	0.413365	0.746621	P37351	RPIB		0.534032	FALSE	FALSE	25.1608	23.2628	23.4786	24.226	25.6731	24.2431
	0.89337	0.743591	P0A991	ALF1	+	2.60758	FALSE	FALSE	32.0209	32.7476	31.8508	33.2665	32.4048	33.1787
	2.25333	0.736696	P23843	OPPA	+	2.5907	FALSE	FALSE	32.1858	32.2269	32.3759	32.8703	33.245	32.8835
	0	0.730469	P51025	SFGH1	+	1.53695	FALSE	FALSE	NaN	NaN	22.4433	23.5077	23.6286	22.385
	1.31843	0.728863	P39383	YJIL	+	1.50283	FALSE	FALSE	24.4688	24.3496	24.2425	25.1019	24.6393	25.5062
	1.03912	0.728853	P00909	TRPC		1.03406	FALSE	FALSE	24.7938	25.8788	25.0519	25.9892	26.0244	25.8974
	0	0.728372	P0AA37	RLUA		0.0781696	FALSE	FALSE	NaN	NaN	21.8682	22.6013	NaN	22.5917
	1.0416	0.726567	P45532	TUSD		0.271565	FALSE	FALSE	22.9414	22.5643	22.8506	22.9753	23.521	24.0398
	0.559795	0.725697	P08337	MUTT		0.33	FALSE	FALSE	23.1989	24.5216	23.8914	23.9244	25.3969	24.4677
	1.84838	0.725176	P09832	GLTD	+	3.23847	FALSE	FALSE	27.4975	27.6312	27.4809	28.5233	28.313	27.9488
	0	0.724127	P0ABV2	EXBD		0.690745	FALSE	FALSE	24.5012	22.8132	23.9647	24.4838	NaN	NaN
	0.380969	0.721662	P23857	PSPE	+	1.88991	FALSE	FALSE	27.0137	28.4932	29.5532	28.476	29.3019	29.4472
	0.24387	0.721371	P0A9I8	NIRD		0.17068	FALSE	FALSE	24.5351	24.2383	25.0779	25.5553	23.2608	27.1993
	0.253844	0.719966	P23874	HIPA		1.03538	FALSE	FALSE	NaN	23.0791	25.3058	25.2054	25.6876	23.8443
	0	0.719481	P33018	SFGH2		0.279603	FALSE	FALSE	NaN	NaN	23.6686	NaN	24.6031	24.173
	0.442715	0.718362	Q46798	YGER		0.683937	FALSE	FALSE	22.4744	NaN	22.883	24.0808	23.6956	22.4148
	0.598254	0.716219	P17802	MUTY		0.151461	FALSE	FALSE	NaN	23.5491	24.5436	24.2387	25.1171	24.9318
	1.05641	0.716181	P0ADR6	RLMM	+	2.15723	FALSE	FALSE	25.8989	26.8904	26.6996	27.0224	27.3315	27.2836
	1.28424	0.714759	P25526	GABD	+	3.67178	FALSE	FALSE	29.8998	30.6885	29.9799	30.762	31.0022	30.9484
	0.793289	0.714567	P0AFH8	OSMY	+	2.38482	FALSE	FALSE	32.0246	32.488	31.2332	32.8362	32.8174	32.2358
	2.09314	0.713228	P0AA53	QMCA		0.379865	FALSE	FALSE	26.0744	25.9696	25.705	26.5391	26.8207	26.5288
	0.471118	0.712994	P0ACL5	GLCC		0.571722	FALSE	FALSE	23.5429	24.9658	25.67	25.4381	25.7794	25.1001
	0.717835	0.711386	P64463	YDFZ	+	2.10225	FALSE	FALSE	29.4337	30.8992	30.6362	31.1133	31.0228	30.9671
	0.421454	0.710953	P19319	NARZ	+	1.97143	FALSE	FALSE	23.4041	23.9962	25.218	24.2429	25.8506	24.6576
	2.51752	0.710901	P0AE91	CREA		1.17204	FALSE	FALSE	27.3021	27.0558	26.9503	27.8736	27.744	27.8233
	0.411866	0.708344	P0A6C8	ARGB	+	1.87632	FALSE	FALSE	26.7813	25.8702	25.1576	26.1703	NaN	27.1191
	0	0.70565	P75952	COMR		0.686473	FALSE	FALSE	NaN	22.9711	23.1685	NaN	NaN	23.7755
	0.195797	0.702748	P09155	RND		0.466306	FALSE	FALSE	NaN	22.8258	25.6154	24.5332	24.0279	26.2089
	0.607407	0.702003	P02943	LAMB		1.3022	FALSE	FALSE	28.1225	27.0821	27.7942	28.3173	29.1153	27.6722
	0.199811	0.701312	P0AFZ1	SSEB		0.844863	FALSE	FALSE	24.2493	25.3725	27.5622	NaN	25.8979	26.9607
	1.06615	0.700493	P62672	APAG	+	2.80026	FALSE	FALSE	27.0377	27.1886	26.2207	27.5982	27.5743	27.3759
	1.11808	0.697559	P0ACE0	MBHM	+	4.85145	FALSE	FALSE	30.4486	30.1893	30.1039	31.4899	30.6161	30.7284
	1.15012	0.694222	P22255	CYSQ		0.884477	FALSE	FALSE	27.7083	28.3447	27.9394	29.1079	28.5732	28.3941
	0	0.691977	P0A6E1	AROL		0.260513	FALSE	FALSE	23.1383	NaN	24.5353	NaN	NaN	24.5288
	0.522059	0.691783	P0ADU5	YGIW	+	1.47049	FALSE	FALSE	29.1121	29.8133	29.7773	30.5663	29.2166	30.9952
	0.800482	0.688177	P77307	FETB	+	1.3118	FALSE	FALSE	24.6079	24.0692	24.1517	NaN	25.3641	24.5648
	0.806584	0.687238	P09099	XYLB		0.76167	FALSE	FALSE	24.8592	25.4956	24.5185	25.6755	26.0979	25.1616
	0.508605	0.684951	P77182	MNMC		0.151036	FALSE	FALSE	23.7135	25.3727	25.0788	24.9304	25.346	25.9434
	0.10284	0.675399	P37691	YIBQ		0.0283593	FALSE	FALSE	25.844	24.6686	20.1215	23.527	24.9132	NaN
	1.60906	0.666433	P0A9Q7	ADHE	+	2.09327	FALSE	FALSE	33.3518	33.6917	33.1459	34.0083	33.9177	34.2627
	1.8792	0.664431	P00363	FRDA	+	3.64775	FALSE	FALSE	30.6763	31.0485	30.9079	31.3267	31.7079	31.5915
	0.749588	0.66282	P42620	YQJG	+	4.60255	FALSE	FALSE	26.0538	27.1489	26.6707	27.1317	26.9465	27.7837
	1.46333	0.661683	P26648	FTSP		0.670308	FALSE	FALSE	26.1579	26.5598	26.7416	27.0975	27.3758	26.971
	1.00342	0.660903	P0A759	NAGB	+	1.53963	FALSE	FALSE	29.5381	29.8992	28.8542	30.1482	30.1115	30.0146
	0.766024	0.659539	P64616	YHCO	+	3.35471	FALSE	FALSE	23.8995	24.5485	23.4031	24.4167	24.3701	25.043
	0.508665	0.659334	P37903	USPF		0.137633	FALSE	FALSE	28.3575	29.2156	29.7767	29.6169	29.1947	30.5162
	0.717012	0.656256	P0ADB7	ECNB	+	4.96601	FALSE	FALSE	27.4059	27.6351	26.381	27.9746	27.9439	27.4723
	0.296743	0.655442	P76049	YCJY	+	1.54556	FALSE	FALSE	NaN	24.1693	22.2213	24.282	23.118	24.1522
	0.422438	0.654044	P0AB61	YCIN		1.01567	FALSE	FALSE	27.2993	29.0107	27.9104	28.6916	29.4907	28.0003
	1.25522	0.65298	P0A9W0	ULAR		0.429927	FALSE	FALSE	26.2392	26.1455	25.547	26.7935	26.682	26.415
	0	0.652451	P0AC73	EBGC		1.1187	FALSE	FALSE	22.7585	22.4965	NaN	NaN	NaN	23.2799
	0.616879	0.652212	P16681	YJDN	+	2.51914	FALSE	FALSE	25.8337	25.8101	24.8445	25.9091	25.7065	26.8293
	0.665165	0.65179	P39353	YJHC		0.565418	FALSE	FALSE	26.8071	27.602	26.2671	27.3803	27.9735	27.2778
	0.871839	0.651328	P63201	GADW		0.536784	FALSE	FALSE	24.3656	24.6099	24.0277	24.669	25.5935	24.6946
	0.21611	0.651253	P11350	NARI	+	1.4134	FALSE	FALSE	21.3533	25.2339	23.9594	23.7188	24.6277	24.1539
	0	0.650662	P60782	PLSY		0.781409	FALSE	FALSE	NaN	22.9718	NaN	NaN	24.2148	23.0301
	0.414875	0.650637	P23842	PDEA		0.611583	FALSE	FALSE	24.1784	24.4852	23.0418	NaN	24.9535	24.1513
	0.797764	0.649099	P0A7D1	PTH		0.851479	FALSE	FALSE	26.8869	28.1139	27.7259	28.2128	28.4054	28.0558
	0.149446	0.645229	P56258	WECF		0.100084	FALSE	FALSE	26.0248	27.8729	23.0633	27.8577	25.753	25.2859
	1.58614	0.643716	P08997	MASY	+	3.24764	FALSE	FALSE	31.7286	32.1899	31.6158	32.6129	32.4228	32.4297
	2.15483	0.64283	P25888	RHLE	+	2.68013	FALSE	FALSE	27.2042	27.2651	26.9729	27.772	27.9533	27.6453
	0.691962	0.642668	P0A998	FTNA	+	1.66484	FALSE	FALSE	29.2183	30.3112	30.2202	30.2363	30.4196	31.0218
	1.22235	0.642581	P75818	YBJP	+	2.80076	FALSE	FALSE	25.8555	26.5931	26.1668	26.8014	26.6604	27.0812
	0.825804	0.642521	P0ABT2	DPS	+	1.47191	FALSE	FALSE	34.0865	34.746	33.8284	35.3225	34.72	34.5459
	1.27262	0.638966	P22525	YCBB		1.06729	FALSE	FALSE	25.0592	25.5994	24.8898	25.9684	25.6346	25.8623
	0.612457	0.638535	P0A7T7	RS18		0.756273	FALSE	FALSE	31.4292	31.4677	30.4739	31.4255	32.4353	31.4256
	1.4493	0.633892	P0A953	FABB	+	1.37756	FALSE	FALSE	33.0799	33.1769	32.7064	33.6618	33.8484	33.3547
	0.89592	0.63276	P37645	YHJG	+	4.36844	FALSE	FALSE	24.9223	25.6771	25.5821	25.7606	26.481	25.8382
	0.305093	0.629118	P75959	NAGK		0.289008	FALSE	FALSE	26.6246	25.1817	27.8275	27.4411	27.5936	26.4866
	0	0.628941	P76148	YNEG		0.744397	FALSE	FALSE	NaN	23.6005	23.092	NaN	23.9752	NaN
	1.08813	0.628333	P0AAC4	YBHL		1.03917	FALSE	FALSE	NaN	22.8479	22.2294	23.0791	23.2828	23.1391
	0.537993	0.627614	P0A7Q6	RL36		1.20245	FALSE	FALSE	27.6984	29.1952	28.4293	28.6197	29.5823	29.0038
	0.429737	0.625991	P30125	LEU3		0.975318	FALSE	FALSE	24.4731	23.0629	22.6807	24.5267	23.4859	24.082
	1.481	0.625942	Q59385	COPA	+	4.24124	FALSE	FALSE	28.2573	28.556	27.8868	28.8128	28.9151	28.85
	0.293103	0.622307	P33667	SELU	+	1.36705	FALSE	FALSE	22.8622	24.9034	24.3964	23.4728	25.316	25.2401
	0.982481	0.618503	P0ADA3	NLPD	+	1.38962	FALSE	FALSE	27.4723	27.7782	27.255	28.1332	28.5521	27.6757
	0	0.617497	P67553	YNFC		0.425917	FALSE	FALSE	NaN	NaN	21.7265	NaN	24.1785	20.5095
	0.475566	0.616965	P0AA95	YACC		0.29145	FALSE	FALSE	25.1451	24.5263	23.8599	25.8679	25.112	24.4024
	1.87818	0.616183	P09551	ARGT	+	2.90893	FALSE	FALSE	28.5712	28.7884	28.9367	29.5133	29.4442	29.1873
	0.493787	0.615616	P06709	BIRA		0.916161	FALSE	FALSE	25.9575	26.1163	24.9052	26.2358	26.9676	25.6224
	0.296349	0.613782	P76245	DGCP	+	1.57765	FALSE	FALSE	24.0841	25.1003	23.1522	25.2594	25.4357	23.4827
	0.470864	0.610306	P0AE63	CHAB	+	2.48058	FALSE	FALSE	22.6919	23.635	NaN	23.9024	NaN	23.645
	0.118258	0.610186	P28631	HOLB		0.500592	FALSE	FALSE	NaN	24.3052	21.1188	24.0651	NaN	22.5794
	0.636792	0.609193	P46852	YHHW	+	1.48414	FALSE	FALSE	26.7793	27.7609	27.6747	27.4293	28.2271	28.3862
	0.510738	0.606531	P68206	YJBJ	+	3.09248	FALSE	FALSE	29.3188	30.0733	29.0503	30.3876	29.2566	30.6178
	1.19702	0.605561	P25516	ACNA	+	3.73679	FALSE	FALSE	31.458	32.1721	31.4998	32.3659	32.2061	32.3746
	0.832186	0.602507	P06721	METC		0.969673	FALSE	FALSE	24.6782	25.304	25.6689	26.1603	25.6544	25.6438
	0.581378	0.602369	P76097	YDCJ	+	4.07899	FALSE	FALSE	26.9743	26.3939	25.5946	26.8615	27.3509	26.5576
	0.71096	0.599	P36837	DTPB		1.10732	FALSE	FALSE	26.2281	24.9438	25.5124	26.2933	26.2238	25.9642
	1.12534	0.597224	P76027	OPPD		0.860821	FALSE	FALSE	28.989	29.1293	28.61	29.4514	29.8695	29.199
	0.661823	0.596417	P21189	DPO2		1.02314	FALSE	FALSE	26.0813	26.5718	25.2337	26.5508	26.3583	26.7669
	0.328795	0.595004	P37344	PSPF		0.124472	FALSE	FALSE	25.0293	24.5797	23.4454	25.3156	25.7081	23.8158
	1.11131	0.590675	P31806	NNR	+	2.82149	FALSE	FALSE	27.0204	27.227	26.9223	27.2769	28.0781	27.5867
	0.508724	0.590579	P0AE60	CEDA		1.04709	FALSE	FALSE	24.8073	24.3332	23.2307	24.8571	24.9679	24.3179
	1.04236	0.590437	Q46851	GPR	+	2.45162	FALSE	FALSE	28.8383	28.486	29.0786	29.0786	29.7718	29.3238
	1.36053	0.589668	P76243	YEAO	+	4.29696	FALSE	FALSE	25.9107	25.8011	25.4046	26.4969	26.0472	26.3412
	0.404595	0.589127	P0A809	RUVA	+	2.43093	FALSE	FALSE	25.1804	24.1554	25.5722	25.9259	24.6631	26.0865
	0.663849	0.587498	P0A8U6	METJ		0.360376	FALSE	FALSE	28.4739	28.0756	29.2092	29.6186	28.8928	29.0098
	0.938876	0.586002	P77808	CINAL		1.20314	FALSE	FALSE	26.8765	27.2097	27.6947	27.871	28.1271	27.541
	0.325123	0.584494	P77739	YNIA	+	1.60733	FALSE	FALSE	26.664	25.8458	25.0608	26.1571	25.6174	27.5496
	0.226695	0.583577	P69506	YTFE	+	1.78631	FALSE	FALSE	23.195	26.2261	25.9689	25.5306	26.2443	25.3657
	0.212697	0.582595	P76216	ASTB		0.505084	FALSE	FALSE	24.817	NaN	26.3294	27.3955	25.0853	25.9866
	1.19876	0.581763	P21338	RNI	+	1.91512	FALSE	FALSE	27.4041	27.3916	26.7773	27.8207	27.9099	27.5876
	0.456307	0.581383	P0A9M2	HPRT		1.167	FALSE	FALSE	27.4267	26.051	27.8532	27.6233	27.6026	27.8492
	2.18453	0.580965	P30011	NADC		0.546501	FALSE	FALSE	27.8954	28.0424	27.9465	28.6995	28.5799	28.3479
	1.03549	0.577634	P46853	YHHX	+	4.25317	FALSE	FALSE	28.7848	28.2747	28.4109	28.8735	29.4933	28.8365
	0.605137	0.573662	P39396	BTST	+	1.98517	FALSE	FALSE	28.5995	27.7616	28.1946	28.1758	29.3834	28.7174
	0.497929	0.570999	P0A8N7	EPMA		0.742503	FALSE	FALSE	25.7424	24.5278	26.0309	26.3976	25.8077	25.8089
	0.172555	0.567932	P22564	RIHC		0.275168	FALSE	FALSE	25.3659	25.8451	22.828	24.9779	26.7868	23.9781
	0.512462	0.565976	P33919	RADD	+	3.55041	FALSE	FALSE	22.8252	21.9139	22.9204	23.7125	22.4616	23.1833
	0.586629	0.56594	P0ABJ9	CYDA		0.849612	FALSE	FALSE	31.2645	31.0864	31.6701	31.5695	31.4569	32.6925
	1.57613	0.564971	P25437	FRMA	+	1.64214	FALSE	FALSE	28.6199	28.7717	28.2565	28.992	29.1655	29.1855
	0.560705	0.564595	P42616	YQJC		1.20978	FALSE	FALSE	25.3961	25.771	25.26	25.6819	26.8771	25.5619
	0	0.561989	P64606	MLAE		0.326781	FALSE	FALSE	NaN	NaN	22.0963	NaN	NaN	22.6582
	0.289732	0.557851	P0AF12	MTNN		1.04856	FALSE	FALSE	30.0833	30.0282	27.8583	30.3879	29.7486	29.5069
	0.775609	0.557393	P69801	PTNC		0.968692	FALSE	FALSE	27.9887	27.3851	27.1308	27.9617	28.4649	27.7501
	0.241692	0.550172	P25738	MSYB	+	2.29041	FALSE	FALSE	26.3034	28.5584	29.0031	28.6577	27.8753	28.9825
	0.46039	0.549447	P76389	YEGH		0.542425	FALSE	FALSE	23.6118	23.565	23.3652	25.0826	23.5789	23.5289
	1.34811	0.548775	P0A6U8	GLGA		0.341721	FALSE	FALSE	26.5483	26.1608	26.1211	26.7372	26.6525	27.0867
	0.217532	0.54804	P39177	USPG	+	1.86941	FALSE	FALSE	27.3936	28.2219	30.3359	28.8836	28.6436	30.0683
	0.533978	0.547412	P17994	YFAA		0.34667	FALSE	FALSE	23.9102	24.095	24.8076	25.1467	24.49	NaN
	0.466022	0.546714	P0AGJ7	TRML	+	1.37958	FALSE	TRUE	25.5039	26.978	25.9469	26.889	27.003	26.1769
	0.922932	0.54649	P76372	WZZB	+	1.86408	FALSE	FALSE	29.0621	28.6605	28.9655	29.1131	29.9302	29.2843
	0.971951	0.546026	P24193	HYPE	+	1.96064	FALSE	FALSE	27.2059	26.8312	27.3637	28.0093	27.2879	27.7417
	0.53182	0.543459	P0AEL0	FDOI		0.995671	FALSE	FALSE	24.9268	25.1018	25.8419	25.151	26.0245	26.3254
	0	0.543106	P0ACS2	SOXR		0.0843171	FALSE	FALSE	23.0503	23.9996	22.6861	23.7885	NaN	NaN
	0.118724	0.538938	P0A9N8	NRDG		0.119264	FALSE	FALSE	24.0468	22.6719	26.2301	NaN	23.6366	26.0738
	0.522186	0.537371	Q46938	KDUI		0.579275	FALSE	FALSE	23.4215	24.1558	22.9706	23.7729	24.6371	23.75
	0.286991	0.535575	P0ACX3	YDHR		0.145507	FALSE	FALSE	30.1428	30.347	28.3798	30.3211	30.794	29.3613
	0.337623	0.534199	P39410	YJJJ		0.102435	FALSE	FALSE	25.3732	25.5469	24.979	25.2352	27.0965	25.1699
	1.20606	0.533801	P77674	ABDH	+	3.37852	FALSE	FALSE	26.3915	26.4248	26.9	26.887	27.1015	27.3291
	1.50759	0.533566	P19926	AGP	+	3.62188	FALSE	FALSE	30.5356	30.79	30.2406	31.0499	31.1272	30.9898
	2.39574	0.532197	P0A9S1	FUCO	+	5.7477	FALSE	FALSE	29.2462	29.0498	29.1018	29.799	29.6116	29.5838
	0	0.532021	P36881	YADI		0.0276201	FALSE	FALSE	23.5933	NaN	NaN	NaN	NaN	24.1253
	0.375691	0.529777	P31130	YDEI	+	2.77901	FALSE	FALSE	24.8049	25.1693	25.8992	25.8949	24.9267	26.6411
	1.47261	0.526027	P76014	DHAL	+	2.04828	FALSE	FALSE	28.0131	27.6262	27.8671	28.2445	28.6041	28.236
	0.632735	0.524155	P0AB52	YCHN		0.666903	FALSE	FALSE	27.0387	27.0334	26.8404	26.7689	27.7589	27.9572
	0.289129	0.52383	P77454	GLSA1	+	2.53236	FALSE	FALSE	29.8261	30.9394	28.4463	30.4302	30.3414	30.0117
	0.579223	0.521792	P76234	YEAE	+	2.03183	FALSE	FALSE	24.1341	23.691	23.4117	24.4226	24.7666	23.613
	1.57205	0.521639	P64564	YGGT		1.28724	FALSE	FALSE	25.2307	24.7095	25.0169	25.5447	25.4987	25.4785
	0.321994	0.521002	P0AB03	YCBJ		0.424816	FALSE	FALSE	25.2535	NaN	24.3035	25.9611	25.4021	24.5353
	0.34275	0.520535	P69931	HDA	+	2.17768	FALSE	FALSE	23.2718	22.9862	23.8246	24.5754	NaN	23.1875
	1.18435	0.51952	P0A6V8	GLK	+	2.71101	FALSE	FALSE	28.6058	29.2196	28.9453	29.5241	29.2349	29.5702
	0.406531	0.516801	P00963	ASNA	+	3.67934	FALSE	FALSE	28.0386	28.5057	27.833	28.1408	29.645	28.142
	0	0.515135	P0AG03	UBIX		0.143801	FALSE	FALSE	NaN	NaN	22.9977	24.0316	24.4978	22.0091
	1.40273	0.514506	P27278	NADR	+	3.13082	FALSE	FALSE	25.0184	25.4207	25.5726	25.7961	25.9373	25.8218
	0.443394	0.514369	P76192	YDHV	+	2.8676	FALSE	FALSE	26.3191	26.4825	26.5359	27.8467	26.8946	26.1393
	0.554966	0.513638	P0ABE2	BOLA		0.098924	FALSE	FALSE	24.0767	25.2982	24.236	25.2979	25.0601	24.7939
	0.357357	0.509464	P27242	WAAU		0.962788	FALSE	FALSE	27.5051	25.8682	26.0893	27.1846	27.3953	26.4111
	0.323321	0.508082	P0A6W3	MRAY		1.14954	FALSE	FALSE	26.2945	25.5494	NaN	25.9824	26.8777	NaN
	0.196439	0.507586	P36928	YEGD		0.202396	FALSE	FALSE	24.421	24.2189	22.9248	24.3828	25.8685	22.8361
	2.06927	0.506469	P0A7B5	PROB	+	2.27226	FALSE	FALSE	29.8942	29.6455	29.7623	30.2499	30.417	30.1545
	0.905869	0.506359	P0A7A5	PIMT		0.0786782	FALSE	FALSE	26.2885	25.8228	25.6503	26.0709	26.6129	26.5969
	0.515303	0.503751	P30131	HYPF		1.19698	FALSE	FALSE	23.6871	23.9793	24.6003	24.2304	25.2594	24.2881
	0.473811	0.503358	P0A6D0	ARGR	+	2.02705	FALSE	FALSE	28.2083	28.4547	28.1701	29.6775	28.4323	28.2333
	1.11335	0.502743	P30128	GREB	+	1.37508	FALSE	FALSE	25.066	25.4665	25.4741	25.5936	26.15	25.7711
	0.302492	0.502738	P37642	YHJD	+	2.51564	FALSE	FALSE	24.581	25.9017	24.0752	25.3645	26.0445	24.6571
	0.591578	0.496797	P0AEI6	NUDJ		0.53668	FALSE	FALSE	25.4549	25.6655	24.9612	25.5219	26.4804	25.5698
	0.608444	0.490767	P28304	QOR1	+	3.36066	FALSE	FALSE	28.81	29.2802	28.114	29.1011	29.479	29.0964
	0.113502	0.489177	P0AEL6	FEPB		0.285274	FALSE	FALSE	24.2662	23.3333	25.1274	26.5763	NaN	22.8867
	0.574015	0.486203	P0ACE7	HINT	+	1.96424	FALSE	FALSE	29.5229	29.7492	28.5912	29.7591	30.0038	29.559
	0.131934	0.484053	P18956	GGT		0.958427	FALSE	FALSE	27.9762	24.3664	23.9658	25.3821	26.7974	25.5811
	0.698594	0.482427	P37759	RMLB1	+	1.35151	FALSE	FALSE	28.9646	28.5815	28.9707	29.1601	29.8796	28.9244
	0.278929	0.480082	P11072	LIT		0.211678	FALSE	FALSE	NaN	22.1816	20.4773	21.6083	22.1435	21.6768
	0.151262	0.479983	P0A9U6	PUUR		0.107961	FALSE	FALSE	NaN	27.7345	25.911	27.9234	26.682	NaN
	0.21773	0.479968	P0ABL1	NRFB		0.600519	FALSE	FALSE	24.1451	22.9102	24.4937	24.9284	22.9135	25.1471
	0.351166	0.47731	P0C0T5	MEPA		0.161456	FALSE	FALSE	24.2657	23.3547	23.8298	23.7224	24.8657	NaN
	0.17505	0.476066	P0ABA4	ATPD	+	1.59937	FALSE	FALSE	30.4567	29.2084	27.8531	29.772	30.8046	28.3698
	0.220954	0.474798	P76141	LSRR		0.34993	FALSE	FALSE	24.785	25.3707	25.7775	27.2266	24.5172	25.6138
	1.85188	0.47436	P18775	DMSA	+	2.38341	FALSE	FALSE	29.3529	29.3671	29.4245	29.7694	29.7207	30.0775
	0.752181	0.474023	P28248	DCD	+	2.29025	FALSE	FALSE	25.2425	26.0833	25.9088	26.3366	26.3703	25.9498
	0.925992	0.472134	P0A8H6	YIHI	+	4.46906	FALSE	FALSE	28.5293	28.0802	27.8902	28.7231	28.8358	28.3572
	0.551202	0.470877	P0ABZ4	KDSC	+	2.06227	FALSE	FALSE	25.4233	25.5305	26.1793	26.7046	25.6822	26.1589
	1.36697	0.470819	P30177	YBIB	+	1.34268	FALSE	FALSE	29.0254	29.3847	28.8971	29.6496	29.6319	29.4383
	0	0.470149	P52073	GLCE		0.471343	FALSE	FALSE	23.1876	23.5607	23.2713	NaN	23.81	NaN
	0.25562	0.468918	P37634	RLMJ		0.343092	FALSE	FALSE	27.1124	26.9164	25.1615	26.869	27.5277	26.2003
	0.935554	0.468754	P39342	YJGR	+	4.85212	FALSE	FALSE	28.6146	28.8463	28.1384	28.9855	29.195	28.825
	0.896461	0.468546	P0A9M8	PTA	+	1.66922	FALSE	FALSE	32.0115	32.5375	31.9422	32.5805	32.9231	32.3931
	0.695835	0.46825	P0A821	SELA	+	3.68075	FALSE	FALSE	28.7954	28.5948	29.3274	29.6394	28.9483	29.5347
	1.40584	0.467697	P76578	A2MG	+	3.2681	FALSE	FALSE	29.1691	29.0184	28.9206	29.4588	29.7605	29.2919
	0.664479	0.466992	P27434	RODZ	+	1.3136	FALSE	FALSE	28.499	28.2961	28.0444	28.5513	29.3178	28.3714
	0.243511	0.464553	P46474	YHDP		0.0138969	FALSE	FALSE	22.1975	24.6358	23.7508	23.8687	24.4635	23.6455
	0.490632	0.463868	P77213	GCS2	+	2.96171	FALSE	FALSE	25.6283	26.6242	25.5429	26.2084	26.1409	26.8377
	0.54031	0.463254	P69425	TATB		0.640325	FALSE	FALSE	27.323	26.7378	26.5783	26.9708	27.9441	27.114
	0.557183	0.458652	P39384	YJIM	+	3.68293	FALSE	FALSE	27.6034	28.0285	27.8009	28.8794	27.6902	28.2392
	0.246039	0.458146	P75793	PFLF		0.312806	FALSE	FALSE	25.478	24.1464	24.8829	26.0245	24.0449	25.8125
	0	0.457641	P31545	EFEB		0.0902682	FALSE	FALSE	NaN	NaN	22.6603	NaN	23.2816	22.9543
	0.330608	0.456769	P0AG00	WZZE		0.231361	FALSE	FALSE	27.3405	25.6107	27.1127	27.1447	26.8483	27.4411
	0.183952	0.454074	P69776	LPP		0.626398	FALSE	FALSE	31.0297	30.9703	29.0816	30.9376	31.9441	29.562
	0.72845	0.453796	P0A959	ALAA	+	2.47595	FALSE	FALSE	27.7935	27.2799	26.9595	27.9585	27.9366	27.4992
	0.365916	0.453363	Q06065	ATOC		1.12121	FALSE	FALSE	26.5399	24.9561	26.1725	26.1466	26.7375	26.1445
	0.30055	0.453351	P69428	TATA		0.508731	FALSE	FALSE	25.7859	26.1903	26.2941	25.4886	27.5403	26.6014
	0	0.448614	P67430	NEMR		1.08882	FALSE	FALSE	23.0603	NaN	NaN	NaN	NaN	23.5089
	0.275754	0.44836	P0AB38	LPOB		0.614591	FALSE	FALSE	26.0716	25.8255	24.0935	25.8156	26.0998	25.4204
	0.731997	0.447863	P0AFJ1	YJDM	+	1.85993	FALSE	FALSE	29.2816	29.8408	28.9369	29.8724	29.9195	29.611
	1.79319	0.447328	P32695	DUSA	+	1.88926	FALSE	FALSE	27.7251	27.6497	27.9722	28.3245	28.2299	28.1346
	0.349811	0.447107	P0A6X7	IHFA		0.592427	FALSE	FALSE	28.9303	30.6486	30.2008	30.1177	30.5326	30.4708
	0.983569	0.445618	P0ABU0	MENB	+	1.42584	FALSE	FALSE	29.1928	29.8552	29.7986	30.0832	30.0605	30.0397
	0.21961	0.442785	P21365	YCIC		0.367218	FALSE	FALSE	24.3672	22.9073	22.4594	NaN	23.4491	23.9257
	0.318377	0.442388	Q7DFV3	YMGG	+	1.48195	FALSE	FALSE	24.4148	24.4543	24.2101	24.2674	25.9299	24.2092
	0.672295	0.440587	P0AEM9	FLIY	+	3.73374	FALSE	FALSE	30.8281	31.2889	30.7347	30.9168	31.7212	31.5356
	0.22616	0.439339	P0ADY7	RL16		1.14156	FALSE	FALSE	30.4552	29.32	31.8925	30.7072	31.0542	31.2244
	0.384237	0.438571	P69423	TATC	+	1.60974	FALSE	FALSE	22.9423	NaN	22.1338	22.8051	23.5088	22.616
	0	0.438238	P24555	PTRB		0.433787	FALSE	FALSE	NaN	22.7357	NaN	20.9026	24.2853	24.3339
	0.204834	0.438029	P37313	DPPF		0.0606459	FALSE	FALSE	22.9244	23.9213	24.6238	23.9682	25.5271	23.2881
	0.278221	0.437878	P76128	DDPA		0.243646	FALSE	FALSE	24.1544	24.0498	23.07	23.4046	25.2027	23.9805
	0.259511	0.437319	P32157	YIIM		0.638527	FALSE	FALSE	30.569	30.6872	28.9574	30.7421	31.005	29.7784
	0.882795	0.436732	P42599	YGJR	+	4.79883	FALSE	FALSE	27.8138	27.9512	27.4075	28.4805	28.0535	27.9486
	1.66009	0.435716	P45568	DXR		0.607896	FALSE	FALSE	26.3673	26.139	26.302	26.8567	26.738	26.5207
	0.729565	0.435328	P00550	PTM3C	+	1.87949	FALSE	FALSE	28.8711	29.1799	29.5764	29.3275	29.6489	29.957
	1.39557	0.433724	P0AEP3	GALU	+	2.34432	FALSE	FALSE	31.2854	31.7083	31.3506	31.8296	32.0034	31.8125
	0.498052	0.433338	P41407	AZOR		0.229935	FALSE	FALSE	28.7487	27.7556	27.9174	28.6062	28.9428	28.1728
	0.786178	0.43206	P36655	DSBD		0.693119	FALSE	FALSE	NaN	24.2599	24.6454	24.8305	24.9389	NaN
	0.333494	0.430731	P64534	RCNB		0.144835	FALSE	FALSE	23.2676	24.1715	22.9022	NaN	24.1006	23.655
	0.687867	0.430349	P77295	YGAV		0.27352	FALSE	FALSE	NaN	23.8745	24.1859	NaN	24.2881	24.633
	0	0.426041	P0A9G2	NHAR		0.278502	FALSE	FALSE	NaN	20.1563	24.6573	NaN	NaN	22.8329
	0.490128	0.424783	P0ACV4	LAPA		0.244537	FALSE	FALSE	24.4603	23.3533	24.1562	24.1305	24.3568	24.7567
	0.935742	0.42385	P33937	NAPA	+	4.09909	FALSE	FALSE	29.6948	29.2038	29.6321	30.1969	29.6963	29.909
	0.903577	0.423308	P39285	MSCM	+	2.45929	FALSE	FALSE	27.2109	27.6082	27.8408	27.9841	28.1775	27.7683
	0.196049	0.418699	P15067	GLGX		1.11699	FALSE	FALSE	23.854	25.2119	26.5034	25.4855	25.1669	26.1731
	0.483291	0.41815	P0ADN6	YIFL		0.402933	FALSE	FALSE	24.9878	24.4238	24.1932	25.3435	25.1362	24.3795
	0.486744	0.418116	P31658	HCHA	+	2.70733	FALSE	FALSE	29.7708	30.2952	30.2704	30.4281	30.0121	31.1504
	0.24285	0.416568	P0AE85	CPXP	+	2.14458	FALSE	FALSE	25.1929	25.3849	23.4992	24.6906	25.727	24.9092
	1.94118	0.415701	P0A6K3	DEF	+	3.83121	FALSE	FALSE	28.0991	28.1333	28.1478	28.5216	28.3931	28.7125
	0.78304	0.410696	P37329	MODA	+	3.46992	FALSE	FALSE	29.1637	28.6206	29.0913	29.4804	29.0319	29.5953
	0.566883	0.409807	P0AAS7	YBCJ		0.373376	FALSE	FALSE	27.4892	27.8803	28.3133	27.9678	28.7064	28.2381
	0.453847	0.408482	P68066	GRCA	+	2.15867	FALSE	FALSE	34.3724	34.7143	33.632	35.0881	34.4315	34.4245
	0.220741	0.407623	P0ACI6	ASNC		0.133888	FALSE	FALSE	23.5394	NaN	24.896	24.2879	25.3755	24.2127
	0.945875	0.406706	P0A8X0	YJGA		1.22026	FALSE	FALSE	29.3657	29.5438	28.9151	29.8245	29.5774	29.6428
	0.706226	0.404509	P75809	YBJI	+	2.77591	FALSE	FALSE	25.8479	25.6854	25.5095	25.6231	26.1899	26.4433
	0.443741	0.404272	P0A843	TATE		1.28931	FALSE	FALSE	26.1725	26.2179	26.1678	26.5633	27.2807	25.927
	1.08764	0.404074	P0A881	TRPR		0.269282	FALSE	FALSE	26.4431	26.6186	26.2336	26.8176	26.6123	27.0776
	0.585347	0.402482	P12295	UNG	+	1.42358	FALSE	FALSE	26.6223	27.4575	26.5256	27.3051	27.3917	27.116
	0.659662	0.401683	P27830	RMLB2		0.599034	FALSE	FALSE	25.8767	25.6054	25.629	25.7777	26.6228	25.9156
	0.18557	0.400049	P31064	YEDE		0.842492	FALSE	FALSE	25.5244	24.406	26.2873	24.8784	26.9702	25.5694
	0.46848	0.399841	P09424	MTLD	+	1.54747	FALSE	FALSE	27.9643	28.7558	28.8503	28.9076	28.5157	29.3465
	0.450477	0.399099	P64429	YPFJ	+	2.23962	FALSE	FALSE	26.4133	26.329	25.7144	26.5642	27.0841	26.0058
	0.446832	0.398093	P12994	YBHB	+	4.01045	FALSE	FALSE	28.1612	28.6631	27.7545	28.0747	28.667	29.0314
	0.196307	0.397316	P24178	YFFB		1.02039	FALSE	FALSE	24.5157	NaN	26.1417	26.2556	25.0583	25.8644
	0.743129	0.396489	P0AA39	RLUC		0.804776	FALSE	FALSE	27.7482	27.3936	27.1235	27.6288	28.147	27.679
	0.807636	0.395286	P29217	YCEH		0.587457	FALSE	FALSE	29.6063	30.1153	29.4423	30.2813	30.1353	29.9331
	1.32452	0.394721	P0ACQ4	OXYR		0.508017	FALSE	FALSE	28.6574	28.4531	28.2805	28.9615	28.9286	28.6852
	0.77551	0.394672	P09373	PFLB	+	1.5668	FALSE	FALSE	35.5155	35.8033	35.342	36.2053	35.5724	36.067
	0.844598	0.393	P0A6E9	BIOD2	+	3.18389	FALSE	FALSE	27.8502	28.3053	27.9117	28.3736	28.1575	28.7151
	1.42725	0.392991	P0A796	PFKA		1.26693	FALSE	FALSE	30.5794	30.692	30.4965	30.9894	30.7798	31.1777
	0.292909	0.39196	P0CB39	EPTC	+	4.54197	FALSE	FALSE	26.7812	25.9453	26.8964	26.0849	27.6249	27.0889
	0.403239	0.391824	P0A7S3	RS12	+	1.83963	FALSE	FALSE	33.0901	32.7169	32.1424	33.0167	33.5834	32.5247
	0.4919	0.390425	P27833	WECE		1.19128	FALSE	FALSE	26.6698	26.5238	25.6952	26.9602	26.7132	26.3867
	0.515853	0.390241	P0A9G6	ACEA	+	1.84865	FALSE	FALSE	33.6302	34.0452	34.5466	34.0736	34.5859	34.7333
	0.684628	0.390163	P0A6S7	GPDA	+	3.37273	FALSE	FALSE	29.0783	29.1484	29.4364	29.1825	29.992	29.6591
	0.956321	0.389467	P77804	YDGA	+	3.2552	FALSE	FALSE	30.3673	30.2982	30.1137	30.2993	30.8281	30.8202
	1.50577	0.387243	P0A6L0	DEOC	+	4.10585	FALSE	FALSE	30.5483	30.6782	30.3243	31.0215	30.8373	30.8536
	0.583432	0.386516	P33570	TKT2	+	4.54025	FALSE	FALSE	29.6679	30.0329	29.1376	29.9566	29.7801	30.2614
	0.443429	0.3843	P69741	MBHT	+	2.26899	FALSE	FALSE	26.3839	25.8287	26.5523	27.0905	26.0678	26.7595
	1.53617	0.383281	P00864	CAPP	+	1.43838	FALSE	FALSE	30.1576	30.1915	30.3058	30.5871	30.792	30.4257
	0.375153	0.383173	P0A9T0	SERA	+	1.68912	FALSE	FALSE	28.4896	28.2559	28.0412	28.3628	29.4502	28.1233
	0.455247	0.382813	P00393	DHNA		1.01017	FALSE	FALSE	29.6145	29.0068	28.5142	29.1401	29.7403	29.4035
	0.480706	0.382158	P76034	YCIT		0.904259	FALSE	FALSE	26.8267	26.7123	25.9431	27.1863	26.9553	26.487
	0.349944	0.380726	P0AFF4	NUPG	+	1.58942	FALSE	FALSE	22.9989	23.5882	23.9908	23.2168	24.3307	24.1726
	0.29378	0.380027	P37692	RFAF		0.635412	FALSE	FALSE	26.0503	25.2545	26.5391	26.8187	25.6109	26.5544
	0.880308	0.379852	P29745	PEPT	+	3.68611	FALSE	FALSE	30.3548	30.5792	30.2999	31.0807	30.4556	30.8371
	0.295596	0.378232	P03018	UVRD	+	1.49903	FALSE	FALSE	27.3572	26.1208	27.7338	27.2911	27.2512	27.8042
	0.307574	0.377424	P00811	AMPC	+	2.95962	FALSE	FALSE	26.4728	26.1057	25.8762	26.495	27.3579	25.7341
	0.409671	0.377394	P0ACP1	CRA	+	1.65818	FALSE	FALSE	27.7498	28.7869	27.7417	28.6554	28.646	28.1092
	1.39052	0.377378	P09831	GLTB	+	2.24533	FALSE	FALSE	28.2538	28.1813	28.5256	28.8396	28.6303	28.623
	0.334867	0.376266	P18390	YJJA		0.239773	FALSE	FALSE	27.9432	27.4113	28.3297	27.8307	27.9557	29.0266
	0.18318	0.37586	P0A7M9	RL31		0.08191	FALSE	FALSE	33.0186	32.2042	31.0509	33.1187	32.8752	31.4074
	0.368674	0.3758	P21169	DCOR	+	3.02917	FALSE	FALSE	24.3727	25.6843	25.2522	25.3372	25.8388	25.2605
	0.907276	0.375537	P76550	YFFS	+	1.54215	FALSE	FALSE	30.1821	30.6717	30.3183	30.6591	31.0185	30.621
	0	0.375139	P0AFI9	PERM		0.0335924	FALSE	FALSE	NaN	NaN	22.1424	NaN	22.5176	NaN
	0.993146	0.374355	P21499	RNR		0.544746	FALSE	FALSE	29.6682	29.9675	29.4553	30.1758	30.1582	29.88
	0.174951	0.373941	P0A8I5	TRMB	+	1.31009	FALSE	FALSE	25.4453	24.8774	27.1416	25.3146	26.6324	26.6391
	0.768201	0.373453	P32162	YIIS	+	2.7843	FALSE	FALSE	29.3871	29.262	29.1982	30.0624	29.3218	29.5836
	0.379391	0.369481	P0A877	TRPA	+	1.40686	FALSE	FALSE	26.9857	28.149	27.8781	27.8922	28.4535	27.7754
	0.567955	0.369329	P75874	YCCU	+	1.50739	FALSE	FALSE	28.61	28.6885	27.8612	28.9126	28.8312	28.5238
	1.21783	0.36806	P0ACF8	HNS		0.884889	FALSE	FALSE	34.3231	34.4249	34.7769	34.8106	34.933	34.8854
	0.593314	0.36587	P0AGB6	RPOE		0.711163	FALSE	FALSE	25.9896	26.493	26.3534	26.3256	27.094	26.5141
	0.407148	0.36548	P15005	MCRB		0.0487588	FALSE	FALSE	27.4401	28.1443	28.5619	28.641	28.575	28.0266
	0.547823	0.365049	P0AB80	ILVE	+	4.73237	FALSE	FALSE	27.2882	27.684	27.7796	27.6381	28.4512	27.7575
	0.310945	0.364704	P77526	YFCG	+	4.09849	FALSE	FALSE	23.992	24.1105	23.529	24.3059	23.4415	24.9782
	0.516141	0.364683	P62768	YAEH	+	2.23737	FALSE	FALSE	30.9501	31.4694	30.4737	31.4093	31.4775	31.1005
	0.544754	0.364098	P0A858	TPIS	+	1.62466	FALSE	FALSE	31.557	32.44	31.9277	32.0516	32.4252	32.5401
	0.276655	0.364027	P0A6L9	HSCB		0.286954	FALSE	FALSE	26.7995	26.2087	27.0592	27.6887	26.1478	27.3229
	0.242304	0.36394	P37624	RBBA		1.0202	FALSE	FALSE	24.7184	23.364	24.2127	23.6562	25.1787	24.552
	0.740691	0.363603	P75682	YAGE	+	4.00482	FALSE	FALSE	26.398	26.8287	26.7791	27.2501	27.1703	26.6763
	0.38821	0.363248	P63417	YHBS	+	1.6564	FALSE	FALSE	28.4464	29.7571	28.8505	29.5191	29.3529	29.2717
	0.106293	0.361223	P0AAU7	YBFE		0.0122794	FALSE	FALSE	24.5422	23.576	22.2949	24.98	NaN	22.6845
	0.186069	0.361138	P75822	YBJT		0.37407	FALSE	FALSE	22.5075	NaN	21.5485	21.9573	23.3598	21.8503
	0.308721	0.360962	P0A8A2	YEEN	+	1.83657	FALSE	FALSE	29.8787	28.7806	28.6097	29.6337	29.7868	28.9315
	0.49531	0.360781	P77615	YCJW	+	1.75432	FALSE	FALSE	25.022	24.1304	24.3318	24.9439	25.0914	24.5312
	0.503084	0.36071	P0AE52	BCP		0.886303	FALSE	FALSE	30.6264	30.9783	30.4823	31.187	31.4569	30.5253
	0	0.360688	P77473	PDEB		0.878049	FALSE	FALSE	23.0574	NaN	23.9377	NaN	23.8582	NaN
	0	0.360509	P67701	HIGA		0.28658	FALSE	FALSE	23.3287	NaN	24.1158	NaN	NaN	24.0828
	0.638224	0.359252	P0A8W8	YFBU	+	1.55796	FALSE	FALSE	28.4435	29.1577	28.86	28.8859	29.3232	29.3299
	0.311262	0.359059	P0ABD3	BFR	+	3.43628	FALSE	FALSE	30.6722	31.6051	30.6434	31.4919	30.6637	31.8423
	0.127078	0.357803	P17109	MEND		0.696403	FALSE	FALSE	24.4054	24.5148	26.2576	26.2958	23.738	26.2174
	0.421827	0.35668	P0AB14	YCCJ	+	3.27935	FALSE	FALSE	28.1755	28.897	28.9071	29.2981	28.4825	29.269
	1.22968	0.356077	P0AFH6	OPPC		1.16608	FALSE	FALSE	24.8865	24.7062	24.7497	24.9189	25.1409	25.3508
	0.334013	0.353685	P39298	YJFP		0.0354139	FALSE	FALSE	24.1368	25.2264	25.1725	25.3704	24.6973	25.529
	0.418076	0.35368	P77783	YNFF	+	2.67806	FALSE	FALSE	27.0312	28.086	27.2111	27.5091	28.0359	27.8443
	0.240353	0.353547	P23173	TNAB	+	1.45452	FALSE	FALSE	29.5999	29.0242	29.3794	29.846	30.5607	28.6574
	0.167055	0.353223	P25906	PDXI		0.563389	FALSE	FALSE	25.16	24.1359	26.7357	26.0242	25.1987	25.8684
	0.214434	0.352244	P77304	DTPA		0.707096	FALSE	FALSE	24.5488	NaN	24.0827	24.1391	25.5885	24.2764
	0.455457	0.351491	P0AEA8	CYSG		0.428367	FALSE	FALSE	27.4216	26.9933	28.0258	28.034	27.5506	27.9106
	1.54305	0.351459	P0ABH9	CLPA	+	1.41829	FALSE	FALSE	31.3643	31.4036	31.5909	31.8539	31.9084	31.6509
	0.223084	0.34861	P77434	ALAC		0.299009	FALSE	FALSE	25.9655	26.2274	24.5964	26.4805	26.044	25.3107
	0.404337	0.347853	P68679	RS21	+	3.43122	FALSE	FALSE	32.1699	31.2116	31.0014	31.9295	31.7439	31.753
	0.191515	0.347803	P0A8P6	XERC		0.368798	FALSE	FALSE	23.7876	23.1627	22.8796	22.8422	24.4067	NaN
	0.601656	0.345504	P0ADK0	YIAF	+	3.13257	FALSE	FALSE	28.94	29.2729	29.1106	29.3966	29.8919	29.0716
	0.474915	0.345431	P12008	AROC	+	1.79488	FALSE	FALSE	25.7636	25.6485	26.491	26.2267	26.0661	26.6466
	0.696907	0.345068	P39099	DEGQ	+	3.13836	FALSE	FALSE	28.4963	28.0771	27.7849	28.4366	28.6343	28.3226
	0.905869	0.344641	P09394	GLPQ	+	3.652	FALSE	FALSE	32.412	32.0726	31.8291	32.5575	32.3882	32.4019
	0.298261	0.341976	P0AET8	HDHA	+	2.34344	FALSE	FALSE	30.3772	30.6404	29.2945	30.7197	30.6002	30.0181
	0.245561	0.341432	P0A7C6	PEPE		0.991512	FALSE	FALSE	28.3356	28.1117	28.5748	29.4065	27.6424	28.9975
	0.388636	0.339541	P09323	PTW3C	+	2.79726	FALSE	FALSE	28.6795	28.8927	28.635	28.4956	29.7336	28.9966
	0.418101	0.339311	P0C0L2	OSMC	+	2.83436	FALSE	FALSE	30.2449	31.0178	30.6772	30.9306	30.5596	31.4676
	0.721876	0.33919	P0AF08	APBC	+	3.59769	FALSE	FALSE	29.3806	29.214	28.7236	29.5211	29.5403	29.2744
	0.183292	0.337659	P0AES9	HDEA	+	3.5978	FALSE	FALSE	34.5488	35.2226	33.4395	35.0015	35.397	33.8253
	0.911265	0.337531	P0A7J0	RIBB	+	3.27089	FALSE	FALSE	28.3832	28.6065	28.5471	28.6357	29.1616	28.7521
	0.694102	0.337141	P60240	RAPA	+	2.35515	FALSE	FALSE	29.9307	29.4098	29.6266	30.3121	29.7894	29.8769
	0.425479	0.336016	P31697	FIMC	+	4.78012	FALSE	FALSE	30.8498	30.0647	30.3117	31.0133	30.9653	30.2556
	0.5396	0.335797	P39334	BDCR	+	1.52788	FALSE	FALSE	NaN	25.7036	25.1418	25.9972	25.6062	25.6721
	0.203609	0.335522	P0ACI3	XYLR		0.200091	FALSE	FALSE	24.1001	22.3851	24.3939	23.7469	24.0265	24.1123
	0	0.334538	P0ABF4	EUTM		0.0665301	FALSE	FALSE	NaN	21.4746	NaN	21.5597	22.3495	21.5181
	0.586485	0.334284	P33371	DUSC		0.379237	FALSE	FALSE	24.9448	24.7079	25.5153	25.4118	25.2327	25.5264
	0.154226	0.33418	P30130	FIMD		0.218638	FALSE	FALSE	25.7812	25.2857	27.3773	27.009	25.4668	26.971
	0.579417	0.331657	P31460	DGOR		0.732265	FALSE	FALSE	25.2935	25.8727	25.3823	25.5014	25.9322	26.1099
	1.61266	0.330193	P0ACI0	ROB	+	5.60047	FALSE	FALSE	27.7721	27.7828	28.0033	28.2245	28.0725	28.2517
	0.61546	0.329711	P0A912	PAL		0.69291	FALSE	FALSE	27.0502	26.8274	27.0123	26.8858	27.6838	27.3095
	0.507645	0.328048	P75867	LONH		0.383261	FALSE	FALSE	25.7974	25.7828	24.9642	25.7546	25.9695	25.8044
	0.422326	0.326734	P32177	FDHD		0.654766	FALSE	FALSE	24.9996	25.9925	25.8089	26.1556	25.9047	25.7209
	0.576306	0.325682	P22106	ASNB	+	2.81507	FALSE	FALSE	28.0639	27.8958	28.1139	27.903	28.7379	28.4098
	0.299988	0.324224	P77374	YNFE	+	2.84473	FALSE	FALSE	25.4229	26.251	25.2333	26.4208	26.0847	25.3744
	0.323352	0.323185	P39161	UXUR		0.775309	FALSE	FALSE	24.2043	24.0573	24.4529	24.5561	25.2459	23.882
	3.48193	0.32288	P22524	MUKE		0.625269	FALSE	FALSE	27.9152	27.9143	27.9379	28.2348	28.2046	28.2966
	0.553251	0.322803	P0A6A3	ACKA		0.418325	FALSE	FALSE	31.5682	31.1366	31.8501	31.882	31.5562	32.0852
	2.377	0.322528	P17952	MURC	+	2.86791	FALSE	FALSE	28.2287	28.2257	28.2644	28.6294	28.6005	28.4565
	0.41405	0.322486	P0A6T3	GAL1	+	3.50406	FALSE	FALSE	29.3182	29.6709	28.8877	29.4025	30.0971	29.3447
	0.416499	0.320548	P0ACU7	YJDC	+	3.46537	FALSE	FALSE	27.8022	28.5296	27.4583	28.2275	28.412	28.1124
	0.297043	0.320438	P54901	CSIE	+	1.82803	FALSE	FALSE	25.4081	26.7403	25.6322	26.3186	26.4605	25.963
	0.215548	0.319926	P39172	ZNUA	+	1.94865	FALSE	FALSE	26.6498	27.2859	26.2028	26.9068	27.9267	26.2648
	0.713911	0.319461	P0A7I4	RF3		0.824265	FALSE	FALSE	28.9147	29.0304	29.4364	29.4514	29.6686	29.2199
	0.556404	0.318343	P40191	PDXK	+	1.76171	FALSE	FALSE	28.4992	28.3023	27.9919	28.6964	28.8693	28.1827
	0.237282	0.317699	P37649	PDEK	+	2.47012	FALSE	FALSE	23.9905	22.3981	23.7012	23.4857	23.4876	24.0696
	0.311673	0.316257	P27250	AHR	+	3.7886	FALSE	FALSE	28.3831	28.8123	27.4843	28.4925	28.8004	28.3356
	0.579338	0.312984	P46888	USPC	+	4.57485	FALSE	FALSE	26.2787	25.9121	25.8665	26.6812	25.9804	26.3347
	0.365753	0.312372	P64554	QUEE	+	3.04259	FALSE	FALSE	27.6234	26.9642	26.7461	27.83	27.443	26.9979
	0.110707	0.312251	P17888	PRIA		0.824912	FALSE	FALSE	24.4791	21.6331	24.4527	23.2291	23.7147	24.5579
	1.13218	0.311932	P39321	TAMB		0.608746	FALSE	FALSE	26.9461	27.137	26.7932	27.2326	27.4297	27.1498
	0.252136	0.309846	P0AFP9	YBHR		0.639426	FALSE	FALSE	22.3321	22.1687	22.3391	22.9242	23.2099	21.6354
	0.572643	0.309467	P0AF20	NAGC		0.62196	FALSE	FALSE	28.8018	28.5388	28.2803	28.9638	29.1022	28.4834
	0.473305	0.309292	P30014	RNT		0.955679	FALSE	FALSE	25.4889	25.8497	25.1618	26.2129	25.624	25.5914
	3.02181	0.308629	P00490	PHSM	+	3.66581	FALSE	FALSE	30.9558	31.0151	30.9396	31.2558	31.3324	31.2481
	0.508087	0.307808	P0A6V1	GLGC		1.17711	FALSE	FALSE	30.051	30.1295	30.6581	30.8398	30.2283	30.694
	0.281116	0.306736	P64624	YHEO		0.31264	FALSE	FALSE	26.8991	27.4599	27.7662	28.1835	26.9874	27.8745
	0.354326	0.306254	P0A7L3	RL20		0.216693	FALSE	FALSE	30.5099	31.4688	31.5196	31.212	31.7177	31.4875
	0.360496	0.30555	P76187	YDHF		1.27603	FALSE	FALSE	28.1395	29.1364	28.4306	28.5158	29.1779	28.9295
	0.241934	0.304657	P0AC92	GNSA		0.661767	FALSE	FALSE	27.1833	26.7033	26.9345	27.8981	26.316	27.521
	0.279613	0.303701	P27829	WECC		0.248846	FALSE	FALSE	28.1867	27.1838	28.0671	28.4113	28.4241	27.5133
	0.331896	0.303275	P77475	YQAB		0.177067	FALSE	FALSE	25.9116	25.7009	26.0462	26.6455	25.7334	NaN
	0.236617	0.30292	P21362	YCIF	+	3.73742	FALSE	FALSE	25.6336	26.565	25.4454	25.5754	26.84	26.1374
	0.468191	0.302795	P06993	MALT		1.12494	FALSE	FALSE	28.0188	27.9231	27.2886	28.1515	28.257	27.7305
	0.518201	0.302731	P23003	TRMA		0.286416	FALSE	FALSE	26.9893	26.7757	27.2188	27.1511	27.734	27.0069
	0	0.302636	P67762	YHBP		1.21342	FALSE	FALSE	NaN	22.929	21.4608	NaN	22.4975	NaN
	0.551584	0.302565	P0A9S3	GATD	+	6.26292	FALSE	FALSE	32.718	32.2267	32.0485	32.7969	32.7437	32.3603
	0.395152	0.302071	P06864	BGA2	+	2.08514	FALSE	FALSE	23.0202	22.4019	22.7238	23.0597	23.4609	22.5315
	0.22905	0.301079	P0A823	SFSA	+	2.10375	FALSE	FALSE	26.3942	25.731	25.1798	26.0786	26.7173	25.4124
	0.539546	0.299856	P0AC47	FRDB	+	2.11879	FALSE	FALSE	29.6855	29.9333	30.3073	29.9631	30.3337	30.5288
	0.230237	0.299815	P0AB96	ARSC		0.915851	FALSE	FALSE	24.8191	24.088	25.169	24.6185	NaN	25.3652
	0.200748	0.299016	P37750	WBBJ		1.09652	FALSE	FALSE	25.888	25.3809	25.0084	25.4096	26.7301	25.0346
	0.461247	0.297503	P0AFQ7	YCFH		0.112467	FALSE	FALSE	26.3904	25.7406	26.4556	26.4562	26.7863	26.2366
	0.243781	0.297321	P0AF63	NSRR		0.0627075	FALSE	FALSE	24.5755	NaN	24.0861	24.1626	25.2756	24.4462
	0.122986	0.297014	P20099	BISC		0.501473	FALSE	FALSE	23.5285	25.9905	25.8326	24.6513	25.7641	25.8272
	0.217262	0.296417	P05100	3MG1		0.772169	FALSE	FALSE	24.6891	23.7023	24.5957	24.7624	25.2881	23.8258
	0.0953345	0.292096	P0AFE0	NUOJ		0.0384635	FALSE	FALSE	21.6482	24.0179	23.6007	21.9502	24.7773	23.4156
	0.430869	0.291466	P11557	DAMX	+	2.45801	FALSE	FALSE	28.8515	29.068	28.4665	28.7962	29.5404	28.9239
	0.536451	0.290775	P0ABB8	ATMA	+	6.39045	FALSE	FALSE	28.2857	27.8298	27.851	28.0728	28.6535	28.1125
	1.18448	0.290628	P39336	YJGL	+	2.70681	FALSE	FALSE	26.9363	27.0561	27.009	27.0712	27.3973	27.4048
	0.154441	0.289792	P45552	YHFZ		0.611289	FALSE	FALSE	25.7104	25.793	25.3332	25.3578	27.267	25.0812
	0.558977	0.289397	P0A9A6	FTSZ		1.04728	FALSE	FALSE	32.1549	32.2411	31.6829	32.3085	32.5797	32.0588
	0	0.289272	P76042	YCJN		0	FALSE	FALSE	24.3406	NaN	NaN	24.0822	25.1154	24.6921
	0.348052	0.289008	P78055	FSAA		0.659311	FALSE	FALSE	NaN	25.5345	25.1845	25.6051	25.2616	26.0788
	0.440432	0.287092	P15034	AMPP		1.29998	FALSE	FALSE	28.8226	29.0897	28.3685	29.1766	29.2815	28.684
	0	0.286575	P0AB85	APBE		0.762505	FALSE	FALSE	24.7913	NaN	22.9153	NaN	24.1399	NaN
	0.325094	0.285959	P22186	MRAZ		0.522856	FALSE	FALSE	25.7077	25.5395	26.2443	26.6527	25.6468	26.0499
	0.208191	0.28563	P0AFP4	YBBO		0.271858	FALSE	FALSE	25.9404	24.2043	24.7088	25.0578	25.4823	25.1703
	0.337144	0.28546	P0ADW3	YHCB		0.809302	FALSE	FALSE	29.0785	29.0325	28.4161	29.1649	29.5878	28.6308
	0.322826	0.284525	P0ACC7	GLMU		1.23397	FALSE	FALSE	30.2423	30.3024	29.5555	30.5349	30.6395	29.7792
	0.511094	0.283851	P0AFT5	BTSR	+	5.69142	FALSE	FALSE	25.5677	25.4081	26.0898	26.2271	25.8887	25.8013
	0.595594	0.283483	P75915	YCDY		0.811912	FALSE	FALSE	27.92	28.2049	27.7473	28.4392	28.3721	27.9114
	0.162755	0.281772	P0AAP3	FRMR		0.118895	FALSE	FALSE	27.4896	25.9439	27.6938	27.6342	26.6364	27.702
	0.182854	0.281018	P66817	DIAA		0.351761	FALSE	FALSE	25.3435	25.0967	24.1096	24.3088	25.8511	25.233
	0.321338	0.278018	P06992	RSMA	+	1.88674	FALSE	FALSE	28.0478	27.7853	27.1085	28.268	27.5197	27.9879
	0.181428	0.277883	P08191	FIMH		0.0394739	FALSE	FALSE	28.4263	26.8442	28.3834	28.6522	28.0843	27.751
	0.568613	0.277293	P0A8W2	SLYA	+	2.04077	FALSE	FALSE	29.2373	29.1173	28.6332	29.1459	29.4998	29.1741
	0.652997	0.27707	P08839	PT1	+	2.89304	FALSE	FALSE	32.8409	33.2546	32.6274	33.2836	33.0966	33.174
	0.144009	0.276509	P15031	FECE		0.441141	FALSE	FALSE	24.8413	22.775	24.2523	24.313	23.5716	24.8135
	0.214138	0.276169	P0A9H5	BTUR		0.199276	FALSE	FALSE	23.699	24.5697	23.7559	23.7894	25.1078	23.9559
	0.254382	0.276021	P39304	ULAD		0.203989	FALSE	FALSE	23.2132	22.9155	23.1402	22.7262	23.2096	24.1612
	0.294273	0.274223	P0A917	OMPX	+	2.95616	FALSE	FALSE	26.1742	26.4396	25.6331	25.8396	26.8563	26.3737
	0.503733	0.274214	P37902	GLTI	+	1.60873	FALSE	FALSE	27.8542	28.5904	28.5419	28.6215	28.5784	28.6093
	0.155695	0.274049	P23862	PRIC		0.183633	FALSE	FALSE	NaN	23.9459	25.416	25.2792	24.4389	25.1469
	0.273554	0.273862	P0A9I3	GCVR		1.17699	FALSE	FALSE	22.6803	23.4353	22.2664	22.9021	23.4851	22.8164
	0.18906	0.273544	P33219	YEBF	+	1.39335	FALSE	FALSE	26.4319	27.7129	25.8452	27.0218	26.9302	26.8586
	0.204264	0.272301	P0C8J6	GATY		0.385896	FALSE	FALSE	31.6353	32.5708	32.9677	32.5976	32.1278	33.2654
	0.48242	0.271811	P65870	QUED		0.870098	FALSE	FALSE	25.4964	25.5015	25.6771	25.3551	26.0574	26.0778
	0.186797	0.270999	P31131	YDEJ	+	3.88217	FALSE	FALSE	24.885	24.8755	23.4419	25.1253	24.7234	24.1668
	0.343912	0.270657	P78067	YNJE	+	4.42788	FALSE	FALSE	29.37	29.4613	28.9271	29.8423	29.7649	28.963
	0.26417	0.270509	P37342	YJJI		1.04467	FALSE	FALSE	28.455	29.4125	28.1924	29.0303	29.2118	28.6293
	0.438026	0.27019	P0A8L1	SYS	+	2.82829	FALSE	FALSE	32.3477	32.1794	32.3775	32.875	32.0603	32.7799
	0.253303	0.269578	P69786	PTGCB	+	2.2648	FALSE	FALSE	29.4548	29.5811	29.8407	29.2532	30.6492	29.7828
	0.389216	0.269343	P77247	HXPB	+	1.42945	FALSE	FALSE	28.9949	29.0646	28.4988	29.1732	29.4943	28.6989
	0	0.269175	P75839	YCAP		0.474575	FALSE	FALSE	NaN	NaN	23.8376	NaN	24.5175	23.696
	0.17093	0.268438	P76062	RACR		0.473878	FALSE	FALSE	24.7306	25.8496	24.4598	24.9936	24.7531	26.0986
	0.153545	0.26797	P24228	DACB	+	1.77232	FALSE	FALSE	NaN	24.9638	25.5236	25.1421	26.4373	24.9555
	1.76684	0.266687	P0AAC8	ISCA	+	3.63569	FALSE	FALSE	28.2859	28.1881	28.1417	28.4435	28.5744	28.3978
	0.178276	0.265633	P77717	YBAY	+	2.93095	FALSE	FALSE	27.1735	28.6083	27.8959	28.23	27.4569	28.7877
	0	0.265484	P0ACX5	FUMD		0.596893	FALSE	FALSE	NaN	NaN	23.817	23.9118	NaN	24.2533
	0.305302	0.264865	P0AC59	GLRX2	+	3.5606	FALSE	FALSE	29.6076	30.2856	29.1329	29.7156	30.0837	30.0214
	0.790177	0.26397	P0ADX1	YHFA		0.996718	FALSE	FALSE	26.9178	26.7735	26.4746	26.8386	26.9966	27.1227
	0.100943	0.263824	P0A944	RIMI		0.0968684	FALSE	FALSE	23.4586	24.412	21.7476	24.1988	23.7552	22.4556
	0.377347	0.2631	P0A8V0	RBN		0.104537	FALSE	FALSE	26.2564	25.3436	25.6592	25.9943	26.2312	25.8231
	0.333888	0.2629	P63235	GADC	+	4.23255	FALSE	FALSE	30.7582	30.8033	29.9452	30.7899	30.4653	31.0402
	0.375571	0.26263	P26646	ACUI	+	1.57413	FALSE	FALSE	29.7376	30.3775	29.5623	30.2598	30.3591	29.8465
	0.392242	0.261739	P0AGG8	TLDD	+	2.44301	FALSE	FALSE	29.3327	29.2679	28.7057	29.3244	29.7269	29.0403
	0.13936	0.259701	P07762	GLGB	+	2.6329	FALSE	FALSE	27.4293	25.228	26.9117	26.4345	27.056	26.8576
	0.372849	0.25926	P0AEN8	FUCM	+	3.8792	FALSE	FALSE	27.4872	27.9025	28.4723	28.1269	28.1898	28.3232
	0.239	0.259223	P77569	MHPR		1.07123	FALSE	FALSE	25.4896	24.7667	24.8994	25.9642	25.2667	24.7024
	0.599181	0.259057	Q47147	YAFJ		0.69343	FALSE	FALSE	25.5845	26.1663	25.6433	26.0309	25.974	26.1662
	0.625996	0.258671	P76535	MURQ	+	3.5981	FALSE	FALSE	26.8431	26.7984	26.8448	27.0105	27.4399	26.8119
	0.278628	0.258497	P75777	YBHG	+	2.93298	FALSE	FALSE	27.3806	27.316	26.8003	26.9809	28.0568	27.2348
	0.266196	0.258025	P0ACZ8	CUSR		0.767096	FALSE	FALSE	21.934	21.297	NaN	21.7193	22.0278	NaN
	0.259295	0.256653	P0ADS2	ZAPA		1.13786	FALSE	FALSE	28.5309	28.9322	28.1505	28.62	29.4207	28.343
	0.467484	0.255964	P69797	PTNAB	+	4.18927	FALSE	FALSE	29.9771	30.2027	30.3966	30.1523	30.3536	30.8383
	0.512917	0.255258	P0A7L8	RL27	+	2.66699	FALSE	FALSE	30.3033	30.3435	30.4786	30.9812	30.2499	30.6601
	0.245458	0.254882	P0ADN2	YIFE		0.177902	FALSE	FALSE	29.2725	30.1875	29.6814	29.5501	30.5828	29.7732
	0.582563	0.253811	P24215	UXUA	+	2.95487	FALSE	FALSE	28.9888	28.7284	29.3261	29.2405	29.4333	29.1309
	0.5347	0.252464	P05637	APAH	+	1.60294	FALSE	FALSE	24.5068	24.8906	24.7857	24.8922	25.3154	24.7328
	0.587658	0.251467	P68767	AMPA		0.85584	FALSE	FALSE	29.3099	29.5834	28.9745	29.6515	29.5706	29.4
	0.215217	0.249435	P37127	AEGA	+	2.63589	FALSE	FALSE	25.0203	25.1151	24.3018	24.9455	25.753	24.487
	0.247232	0.249188	P76113	CURA	+	1.36555	FALSE	FALSE	28.1993	29.0986	27.8334	28.8921	28.5086	28.4782
	2.11987	0.247685	P60546	KGUA		0.887319	FALSE	FALSE	28.233	28.1337	28.0833	28.3569	28.399	28.4372
	0.259726	0.247215	P60720	LIPB	+	1.86129	FALSE	FALSE	25.3319	26.1849	25.0751	25.5565	26.1269	25.6501
	0.247545	0.245341	P27249	GLND		0.447768	FALSE	FALSE	27.7285	27.9037	27.5107	28.1168	28.5169	27.2454
	1.15588	0.244825	P0AFK0	PMBA	+	1.99319	FALSE	FALSE	30.5109	30.4666	30.2402	30.5916	30.7582	30.6024
	0.394131	0.244185	P0A905	SLYB	+	1.98767	FALSE	FALSE	28.7734	29.3999	29.1092	29.6127	29.4261	28.9761
	0.607537	0.244111	P37005	LAST	+	1.54088	FALSE	FALSE	25.0542	25.138	25.3288	25.7036	25.1473	25.4023
	0.156656	0.243974	P30178	HCXB	+	1.37779	FALSE	FALSE	25.8773	26.7005	24.951	26.2474	26.4914	25.522
	0.671731	0.242907	P23367	MUTL		1.23254	FALSE	FALSE	26.8383	26.5863	26.4798	27.1278	26.7535	26.7519
	0.225521	0.241673	P0AFR0	RSSA		0.0275277	FALSE	FALSE	NaN	25.9092	26.488	26.8153	26.5841	25.9214
	0.168751	0.241629	Q47679	YAFV		1.16527	FALSE	FALSE	24.9269	25.9229	24.4727	25.9735	25.2215	24.8523
	0	0.240808	P0AAQ6	YBAA	+	2.589	FALSE	FALSE	NaN	23.5074	NaN	NaN	23.8179	23.6784
	0.269756	0.240479	P52060	YGGU		0.353492	FALSE	FALSE	27.5304	26.7493	26.601	27.2509	27.5374	26.8138
	0.369191	0.240406	P0A9C9	GLPX	+	1.4924	FALSE	FALSE	29.3943	29.3019	28.635	29.5446	29.4051	29.1027
	0.300259	0.240202	P0AEX5	KPPR	+	1.45188	FALSE	FALSE	25.6116	25.7961	24.8063	25.6157	25.8574	25.4614
	0.928933	0.240193	P0AFU8	RISA	+	2.49969	FALSE	FALSE	29.2482	29.415	29.5804	29.5092	29.7097	29.7453
	0.153628	0.239901	P23908	ARGE	+	2.5858	FALSE	FALSE	23.2147	22.7604	23.2902	22.2726	23.5348	24.1777
	0.174841	0.239363	P0A6Q6	FABZ		0.307869	FALSE	FALSE	29.4117	27.7485	28.7735	28.5967	29.2326	28.8224
	0.166768	0.23849	P25737	LYSP		0.0428551	FALSE	FALSE	22.76	23.7246	22.4839	22.8903	22.795	23.9988
	0.241011	0.237485	P0AAJ1	YNFG	+	2.38585	FALSE	FALSE	25.9036	27.2322	26.5437	26.8879	26.6794	26.8248
	0.0837853	0.236851	P0A9F1	MNTR		0.294229	FALSE	FALSE	29.0435	27.2644	29.2841	27.2236	29.5405	29.5384
	0.281707	0.236652	P0A6Z6	NIKR		0.0381145	FALSE	FALSE	22.8743	22.9847	NaN	23.5012	23.3248	22.6724
	0.258136	0.236449	P76270	MSRC		1.13136	FALSE	FALSE	27.0564	27.7255	27.7428	27.2587	27.7264	28.249
	0.343144	0.236202	P0ACR9	MPRA		0.172413	FALSE	FALSE	27.3443	27.7414	27.4425	28.0564	27.2319	27.9485
	0.230338	0.235771	P68919	RL25		0.679799	FALSE	FALSE	31.3234	31.2741	30.4576	31.8079	31.106	30.8485
	0.201353	0.234222	P76290	CMOA	+	1.64051	FALSE	FALSE	28.8118	27.598	28.6737	28.8651	28.1335	28.7875
	0.238552	0.234152	P0A951	ATDA		0.507891	FALSE	FALSE	27.9566	28.0153	27.3804	28.0507	28.5716	27.4325
	0.258348	0.233304	P0A901	BLC		1.21174	FALSE	FALSE	27.1346	26.9804	26.5574	27.5541	27.3085	26.5097
	0.181315	0.23303	P0AD68	FTSI		0.189977	FALSE	FALSE	26.1793	25.3411	25.5955	25.0975	26.4149	26.3026
	0.229568	0.232295	Q46802	YGEV	+	2.88944	FALSE	FALSE	26.0385	26.7204	27.2158	26.9233	27.2226	26.5256
	0.0951886	0.232249	P31680	DJLA		0.142833	FALSE	FALSE	24.7511	23.7029	26.0827	24.1684	26.0216	25.0434
	0.146318	0.231649	P0AEU0	HISJ		0.581569	FALSE	FALSE	29.8381	29.6328	28.4411	29.3933	30.2814	28.9322
	0.21	0.231068	P0AAR8	YBAV	+	2.50269	FALSE	FALSE	23.9073	NaN	24.3772	24.7831	24.5275	23.8092
	0.104441	0.230323	P25741	RFAP		0.0746517	FALSE	FALSE	24.224	NaN	24.3333	23.428	25.5049	24.594
	0.279754	0.228285	P77338	MSCK		0.0581183	FALSE	FALSE	28.4237	27.976	27.7982	28.0442	28.8347	28.0039
	0.421853	0.22622	P0A9F3	CYSB	+	2.53408	FALSE	FALSE	27.9524	27.4512	28.1072	27.9114	27.9905	28.2875
	0.140229	0.225738	P75931	YCEM		0.395137	FALSE	FALSE	25.7015	25.2404	25.389	25.9307	24.5596	26.5177
	0.126222	0.225693	P0AEH3	ELAA	+	1.35058	FALSE	FALSE	27.4288	26.9687	25.685	26.8906	27.6199	26.249
	0.266786	0.22307	P39310	YTFB	+	1.98997	FALSE	FALSE	NaN	25.1191	24.4888	24.9307	24.7869	25.3634
	0.474013	0.222318	P0ABU5	ELBB	+	1.72688	FALSE	FALSE	30.5307	30.4627	30.6275	30.8706	30.3793	31.0379
	0.565452	0.22221	P0A6J8	DDLA	+	3.19123	FALSE	FALSE	30.8722	30.9362	31.0704	31.3625	30.8533	31.3296
	0.0566504	0.222178	P0AED7	DAPE		0.714424	FALSE	FALSE	24.7652	24.4	27.5243	25.0083	24.7119	27.6358
	0.467948	0.220633	P69811	PTFAH		0.776759	FALSE	FALSE	29.2141	29.3664	28.744	29.1756	29.451	29.3597
	0.773332	0.220037	P45955	CPOB		0.180413	FALSE	FALSE	28.9187	29.1451	28.9396	29.023	29.4004	29.2401
	0.163093	0.219945	P22256	GABT	+	3.08677	FALSE	FALSE	29.1877	29.3537	30.4261	30.0404	29.2461	30.3409
	0.150476	0.218353	P0ACS7	RPIR		0.201596	FALSE	FALSE	26.074	24.8893	24.6843	26.0625	25.2591	24.981
	0	0.217926	P0AAL3	NAPG		0	FALSE	FALSE	NaN	NaN	21.8326	NaN	22.0505	NaN
	0.156156	0.217376	P19636	EUTC		0.161377	FALSE	FALSE	26.0148	27.0456	25.738	25.9977	27.1299	26.3229
	0.381213	0.217129	P05719	T1SK	+	1.36331	FALSE	FALSE	28.0882	27.3175	27.8168	27.8602	28.1162	27.8975
	0.13076	0.21587	P0ADT2	YGIB		0.738744	FALSE	FALSE	26.1159	27.2937	26.6481	26.0843	27.8162	26.8048
	0.454266	0.214937	P0AEU7	SKP		0.407579	FALSE	FALSE	31.8068	32.036	31.4354	31.7742	32.128	32.0209
	0.2805	0.214772	P75838	YCAO	+	2.09724	FALSE	FALSE	28.4246	28.4638	29.2131	29.01	28.5838	29.1521
	0.359253	0.212866	P76002	PLIG		0.738576	FALSE	FALSE	25.9636	25.9325	25.2099	25.903	25.8902	25.9514
	0.276675	0.21242	P77619	YFEW	+	2.14952	FALSE	FALSE	24.3942	24.2586	23.9234	24.4206	24.8723	23.9206
	0.235105	0.212189	P0AG14	SOHB		0.525644	FALSE	FALSE	27.016	26.5503	26.5589	26.4593	27.5346	26.7679
	0.440771	0.211838	P0ABK2	CYDB	+	1.62005	FALSE	FALSE	28.8575	28.449	28.3896	28.488	28.92	28.9236
	0.314812	0.210866	P13857	RIML		1.02619	FALSE	FALSE	25.0793	24.5897	24.2716	24.6013	25.0872	24.8847
	0.334583	0.210649	P0A825	GLYA	+	1.65342	FALSE	FALSE	31.4844	32.0052	31.403	31.8632	32.1393	31.5221
	0.320645	0.20837	P38521	YGGL	+	1.3155	FALSE	FALSE	28.6292	29.4439	28.8055	29.1291	29.0196	29.355
	0.16185	0.207952	P0AF90	RRAB		0.489116	FALSE	FALSE	29.3891	29.4724	28.3108	29.5059	29.6312	28.6591
	0.315187	0.206069	P76220	YDJY	+	3.26275	FALSE	FALSE	27.8081	27.5076	27.1048	27.5936	28.0132	27.4319
	0	0.20546	P77580	ACDH		0.319948	FALSE	FALSE	24.1195	23.3903	22.4525	23.5262	NaN	NaN
	0.203043	0.204822	P0AAR3	YBAK		0.329387	FALSE	FALSE	27.7727	26.8623	27.4822	28.1022	27.1371	27.4923
	0.216592	0.204742	P0AEG6	DSBC		0.788086	FALSE	FALSE	28.5399	28.5007	28.074	28.7321	29.0646	27.9322
	0.210592	0.203451	P69922	FUCI	+	3.49755	FALSE	FALSE	28.1375	27.6902	27.2516	28.1039	28.2312	27.3545
	0.319612	0.202393	P64455	YDCY		0.441363	FALSE	FALSE	25.2866	25.4188	25.9246	25.7493	NaN	25.7421
	0.659936	0.200489	P75864	RLMKL		1.12514	FALSE	FALSE	28.8004	28.3577	28.612	28.7265	28.8886	28.7564
	0.288057	0.20038	P0A9H1	MUG	+	3.64698	FALSE	FALSE	28.3975	28.6702	28.0297	28.9794	28.4338	28.2854
	0.624114	0.20023	P33195	GCSP	+	3.75106	FALSE	FALSE	32.0947	32.0982	32.2291	32.1632	32.2482	32.6112
	0.0962643	0.20009	P27129	RFAJ		0.137797	FALSE	FALSE	22.9678	22.0597	24.2456	22.6169	23.2933	23.9631
	0.290184	0.19987	P39160	UXUB		1.27573	FALSE	FALSE	28.8782	28.5464	28.0747	28.9522	28.7212	28.4255
	0.241915	0.19843	Q47146	FADE		1.15999	FALSE	FALSE	27.3243	26.4358	26.7361	27.4126	26.8596	26.8193
	0.122947	0.198039	P0AGA6	UHPA		0.0853782	FALSE	FALSE	25.8631	25.3157	24.648	25.6839	26.1659	24.571
	0.125049	0.197867	P0ACS9	ACRR	+	1.99375	FALSE	FALSE	24.9231	23.4244	24.5456	24.8007	23.7695	24.9165
	0.263309	0.197475	P0A8V6	FADR		0.427331	FALSE	FALSE	26.9514	26.3396	27.2485	26.9092	26.9108	27.312
	0.178265	0.196767	P0A8F4	URK		0.540263	FALSE	FALSE	28.0766	26.9454	26.9147	27.8455	27.4049	27.2766
	0.328098	0.196713	P13016	AMPD		0.630822	FALSE	FALSE	26.3553	25.8854	25.7179	26.3521	26.326	25.8707
	0.872228	0.196246	P0AF93	RIDA	+	2.64911	FALSE	FALSE	32.9762	32.9935	32.8847	33.0579	33.3457	33.0396
	0.530781	0.195131	P77756	QUEC		0.536107	FALSE	FALSE	26.0714	26.419	26.5856	26.5992	26.4402	26.6221
	0.0274614	0.194957	P24173	RFAC		0.0360596	FALSE	FALSE	22.9285	30.3563	29.7406	27.6925	27.8205	28.0972
	0.306294	0.194036	P0AFI7	PDXH		1.06031	FALSE	FALSE	29.3662	29.1263	28.6313	29.516	29.1109	29.079
	0.255166	0.192528	P07001	PNTA		0.188819	FALSE	FALSE	27.5876	26.9319	27.5438	27.1246	27.7954	27.721
	0.0707445	0.191978	P46850	RTCB		0.00656925	FALSE	FALSE	24.2514	23.5373	21.8248	23.3543	23.4386	NaN
	0.471523	0.191225	P27127	RFAB	+	2.66917	FALSE	FALSE	24.9108	24.5945	24.5746	24.6677	24.8453	25.1406
	0.0874109	0.190846	P0ACR4	YEIE		0.731504	FALSE	FALSE	24.9581	24.5062	NaN	24.8501	25.9502	23.9686
	0.349194	0.190541	P37349	DHAM		1.17331	FALSE	FALSE	28.9076	28.4708	28.9892	29.1906	28.6674	29.0812
	0.253904	0.188897	P25742	RFAQ		0.992722	FALSE	FALSE	26.0818	25.9404	25.7353	25.7725	26.6592	25.8925
	0	0.188533	P0ACW4	YDCA	+	1.4186	FALSE	FALSE	NaN	NaN	24.8036	25.2364	25.0609	24.6789
	0.14965	0.188415	P0A9T4	TAS		0.13097	FALSE	FALSE	25.1573	24.6545	25.7352	24.6706	25.7045	25.7372
	0.66666	0.18795	P0A7A9	IPYR		0.540447	FALSE	FALSE	32.2064	32.4776	32.1808	32.6115	32.3178	32.4994
	0.283529	0.187645	P69346	YEFM	+	1.39951	FALSE	FALSE	24.4035	23.9554	24.5136	NaN	24.6601	24.2969
	0.389245	0.186965	P75974	COHE		0.16048	FALSE	FALSE	23.7381	23.7357	23.6291	23.7361	24.283	23.6447
	0.208202	0.186852	P50456	MLC		0.965918	FALSE	FALSE	24.3917	23.9479	24.4952	23.9347	24.4725	24.9881
	0.356543	0.1867	P0AG20	RELA		0.68312	FALSE	FALSE	27.9737	28.1157	27.7132	27.9566	28.487	27.9191
	0.753217	0.18587	P00452	RIR1	+	1.50089	FALSE	FALSE	30.9777	30.6983	30.7537	31.1279	30.9899	30.8696
	0.173197	0.185567	P0A7Y4	RNH		0.141134	FALSE	FALSE	25.0529	25.2777	24.3665	25.6454	24.9846	24.6238
	0.224576	0.184913	P37440	UCPA	+	3.42903	FALSE	FALSE	30.2784	29.9682	30.286	30.9183	29.8702	30.2989
	0.439097	0.184547	P27828	WECB		0.131702	FALSE	FALSE	28.6351	28.6205	28.688	28.5051	29.1221	28.87
	0.662011	0.184242	P21513	RNE	+	1.74368	FALSE	FALSE	30.6217	30.531	30.8345	30.6791	30.979	30.8819
	0.19221	0.184216	P0AFR4	YCIO	+	2.50677	FALSE	FALSE	28.4216	27.6207	28.4866	28.3769	27.9376	28.7671
	0.673263	0.184135	P33363	BGLX		0.816592	FALSE	FALSE	29.456	29.2398	29.6114	29.595	29.5276	29.737
	0.199147	0.182345	P0AG99	SECG	+	1.58902	FALSE	FALSE	29.2543	28.5128	28.1515	28.7495	29.0875	28.6286
	0.436085	0.182066	P0ADG4	SUHB	+	2.10785	FALSE	FALSE	30.0411	29.66	30.0316	29.8842	30.3242	30.0705
	0.14501	0.181991	P0ADK6	YIBA		0.164957	FALSE	FALSE	NaN	24.1308	23.5107	23.6981	24.3074	NaN
	0.0940574	0.181929	P60472	UPPS		0.730517	FALSE	FALSE	23.5128	25.1517	25.4257	24.3159	25.512	24.808
	0.578857	0.180799	P32131	HEMN		1.01772	FALSE	FALSE	27.3483	27.2803	27.2641	27.3077	27.7488	27.3786
	0.672913	0.179743	P00960	SYGA	+	4.86399	FALSE	FALSE	30.9431	30.5919	30.8699	30.9378	30.9118	31.0946
	0.0760551	0.176188	P77713	YAGH	+	1.88874	FALSE	FALSE	24.1806	23.0229	24.0992	24.7056	22.496	24.6296
	0.389884	0.176069	P0A9J6	RBSK		0.721639	FALSE	FALSE	28.524	28.3422	28.816	28.4762	28.8938	28.8404
	0.199055	0.176048	P76223	YNJB		1.11411	FALSE	FALSE	25.6765	25.3112	24.9198	25.3558	25.9793	25.1004
	0.156423	0.175826	P46118	HEXR	+	1.38816	FALSE	FALSE	27.2493	26.8146	26.2726	27.0957	27.4104	26.3578
	0.303898	0.175642	P77334	PDER	+	2.11118	FALSE	FALSE	23.9699	23.6378	24.3402	24.3855	23.9833	24.1061
	0.178265	0.175366	P77202	DSBG		0.857057	FALSE	FALSE	27.5532	26.973	26.9671	27.5574	27.7507	26.7112
	0.186111	0.174684	P75691	YAHK	+	4.62135	FALSE	FALSE	30.4174	30.9099	29.9259	30.2279	30.9835	30.5659
	0.254016	0.174494	P0A6T1	G6PI	+	2.81816	FALSE	FALSE	31.5171	32.1436	32.0731	31.8276	31.9793	32.4503
	0.193904	0.174395	P0A879	TRPB	+	1.76083	FALSE	FALSE	27.4646	28.5276	27.8595	28.1279	28.3853	27.8617
	0.263092	0.172888	P52096	YAER	+	2.53263	FALSE	FALSE	22.8663	22.423	22.5405	22.4122	23.1927	22.7436
	0.3925	0.172418	P0A9Q5	ACCD		0.810947	FALSE	FALSE	30.6125	30.1446	30.1645	30.3452	30.6866	30.407
	0.0715771	0.172324	P0A8C4	YGFB		0.185417	FALSE	FALSE	29.0772	28.5828	26.7455	28.7638	28.7632	27.3956
	0.998435	0.172207	P37760	RMLD		0.490773	FALSE	FALSE	28.1387	28.3775	28.1348	28.3687	28.4006	28.3983
	0.518782	0.170703	P0A6P9	ENO	+	2.64559	FALSE	FALSE	35.2106	35.1043	34.856	35.4244	35.1512	35.1074
	0.419017	0.168587	P04995	EX1	+	1.69909	FALSE	FALSE	25.6214	25.9585	25.4763	25.727	26.0394	25.7955
	0.23831	0.168507	P39337	YJGM		0.581779	FALSE	FALSE	25.5621	25.4616	25.3164	25.3584	26.1533	25.334
	0.151301	0.167663	P15877	DHG	+	1.46589	FALSE	FALSE	27.067	26.113	26.3977	26.1127	27.1248	26.8431
	0.133515	0.16763	P0A8B2	YFCN	+	1.74695	FALSE	FALSE	NaN	26.3451	26.6604	26.7784	26.0385	27.1943
	0.261497	0.166705	P0AB71	ALF	+	1.78896	FALSE	FALSE	33.8974	33.6907	33.2419	33.6372	34.105	33.5879
	0.221928	0.166328	P0A6Z1	HSCA		0.275173	FALSE	FALSE	30.2786	30.7678	30.2609	30.2483	31.0616	30.4964
	0.143584	0.165186	P25536	NTPPA		0.738019	FALSE	FALSE	27.0655	25.8526	26.4078	26.8163	26.8836	26.1215
	0.294612	0.164598	P75782	RLMF		1.22972	FALSE	FALSE	26.8514	26.8858	27.2644	27.4317	26.8129	27.2508
	0.551363	0.16446	P0ACJ0	LRP	+	2.21768	FALSE	FALSE	29.9532	29.7812	30.1995	30.0385	30.1974	30.1914
	0.308386	0.164211	P23830	PSS	+	2.11233	FALSE	FALSE	27.9955	28.0164	28.6229	28.4887	28.2493	28.3895
	0.0702237	0.163743	P0DMC5	RCSC		0.54206	FALSE	FALSE	24.5417	23.8039	25.5575	24.1433	24.1771	26.0739
	0.132161	0.163453	P0A7C2	LEXA		0.547647	FALSE	FALSE	26.9351	28.3498	28.1875	28.1544	27.8714	27.9369
	0.209204	0.162429	P37626	YHII	+	2.46499	FALSE	FALSE	28.4947	28.063	28.0673	27.9931	28.8801	28.239
	0.516995	0.162187	P00370	DHE4	+	3.08729	FALSE	FALSE	28.5385	28.7575	28.7552	28.778	29.0737	28.686
	0.062048	0.16212	P60664	HIS6	+	1.43173	FALSE	FALSE	25.3304	25.8839	27.9122	26.3976	25.8285	27.3867
	0.138184	0.161779	P05852	TSAD		0.38127	FALSE	FALSE	27.1848	27.3109	28.4073	27.8298	27.4494	28.1091
	0.275862	0.161402	P60340	TRUB		1.14786	FALSE	FALSE	27.6182	27.3532	27.8955	27.6034	27.6137	28.134
	0.253038	0.161118	P0AEC3	ARCB		1.22519	FALSE	FALSE	26.9632	27.1136	27.5366	27.2307	27.1338	27.7323
	0.134749	0.160934	P0AAT6	IOJAP		0.00594893	FALSE	FALSE	26.9973	27.5245	28.1365	27.4895	27.358	28.2937
	0.0728935	0.160749	P09158	SPEE	+	1.46329	FALSE	FALSE	24.6631	23.9671	26.376	24.707	25.0721	25.7093
	0.124104	0.160686	P0AEW6	INGK	+	3.09721	FALSE	FALSE	26.9665	25.7365	27.2867	26.8736	26.7646	26.8335
	0.25299	0.160344	P0A7Z0	RPIA		0.717326	FALSE	FALSE	31.0792	31.667	30.8983	31.2233	31.5559	31.3464
	0.135398	0.159914	P45799	NUDE		0.329398	FALSE	FALSE	25.2336	25.5971	26.3483	26.2902	25.3324	26.0361
	0.135961	0.159463	P0A6K1	DAPF		1.23702	FALSE	FALSE	24.3206	24.7769	25.6258	24.6638	25.2354	25.3024
	0.145501	0.158873	P0A6Y1	IHFB		0.0960648	FALSE	FALSE	28.507	29.8394	29.0119	29.4173	29.045	29.3726
	0	0.157998	P0A756	KEFG	+	1.48822	FALSE	FALSE	NaN	NaN	21.4259	NaN	21.685	21.4829
	0.325702	0.157977	P23869	PPIB	+	3.13967	FALSE	FALSE	30.3501	30.3005	29.84	30.3236	30.5207	30.1203
	0.121539	0.15529	P52061	IXTPA		0.545115	FALSE	FALSE	28.7146	29.4084	28.6532	29.2056	29.7001	28.3363
	0.215216	0.155221	P77348	MPPA		1.00575	FALSE	FALSE	29.2283	28.7573	28.8379	29.1219	29.4981	28.6692
	0.379358	0.155116	P22188	MURE	+	1.97244	FALSE	FALSE	28.3094	28.037	27.8758	28.2022	28.4424	28.0429
	0.438451	0.154594	P43329	HRPA	+	1.78765	FALSE	FALSE	30.0058	29.6844	29.6743	29.9892	30.0969	29.7423
	0.0740402	0.154498	P0AAT4	YBDG		0.0917629	FALSE	FALSE	23.9173	24.0109	23.3606	24.5094	24.7275	22.5155
	0.29287	0.154288	P36929	RSMB		1.00576	FALSE	FALSE	28.9363	28.7842	28.349	28.8178	29.0648	28.6498
	0.60208	0.153971	P00962	SYQ		0.900289	FALSE	FALSE	31.2669	31.3706	31.1852	31.6256	31.2909	31.3681
	0.45308	0.153956	P0ACF4	DBHB	+	2.23618	FALSE	FALSE	32.5258	32.2952	32.6133	32.5561	32.8516	32.4885
	0.245083	0.153053	P0ABF6	CDD	+	2.88588	FALSE	FALSE	29.5014	29.1865	29.6837	29.7438	29.2178	29.8692
	0.24354	0.152753	P0AC86	PHSG		1.30287	FALSE	FALSE	27.8916	28.4979	28.0013	28.4316	27.9575	28.4599
	0.64773	0.152648	P00961	SYGB	+	5.0471	FALSE	FALSE	32.5641	32.3159	32.435	32.6176	32.7122	32.4432
	0.0908616	0.152358	P0A9N4	PFLA		0.988274	FALSE	FALSE	26.8044	27.9818	28.5832	28.3376	27.3783	28.1105
	0.138037	0.151627	P31142	THTM		0.137026	FALSE	FALSE	28.5559	29.0424	28.2141	29.0567	29.1085	28.1021
	0.313828	0.15137	P39286	RSGA		0.169041	FALSE	FALSE	27.1575	27.5144	26.9292	27.5487	27.2765	27.23
	0.0724538	0.150685	P27836	WECG		0.0280979	FALSE	FALSE	24.7572	NaN	24.1822	24.8494	25.3977	23.6141
	0.0925859	0.150572	P0AGJ2	TRMH		0.213793	FALSE	FALSE	24.7816	25.5914	25.8083	25.8957	24.5787	26.1586
	0.116443	0.15024	P08506	DACC	+	1.94593	FALSE	FALSE	28.7661	28.8615	29.4458	28.9057	28.6233	29.9952
	0	0.149767	P77781	MENI		0.895707	FALSE	FALSE	22.1426	NaN	23.9008	NaN	NaN	23.1715
	0.140135	0.149751	P29131	FTSN		0.929779	FALSE	FALSE	26.4545	26.304	25.9843	25.7476	27.0304	26.414
	0.112146	0.149199	P13001	BIOH		0.676681	FALSE	FALSE	NaN	23.0064	23.9032	23.656	NaN	23.5519
	0.211315	0.149179	P67095	YFCE	+	1.32828	FALSE	FALSE	26.7533	27.3442	26.463	26.8272	27.0973	27.0834
	0.244468	0.148574	P00954	SYW		0.335093	FALSE	FALSE	30.5149	29.9913	30.207	30.7518	30.2627	30.1444
	0.16845	0.147607	P0AGJ5	YFIF	+	2.58049	FALSE	FALSE	28.3166	28.2252	28.482	28.73	27.851	28.8856
	0.0962657	0.147434	P0A7F3	PYRI	+	1.9609	FALSE	FALSE	27.8106	26.2516	26.9706	26.5546	27.5961	27.3244
	0.128612	0.147368	Q46863	YGIS	+	3.53812	FALSE	FALSE	28.2447	28.0834	27.2342	28.0566	28.4571	27.4907
	0.352775	0.147326	P0AG40	RIBF		0.787894	FALSE	FALSE	27.4297	27.5816	27.7514	27.9594	27.7861	27.4593
	0.127184	0.146856	P05804	BGLR	+	2.08877	FALSE	FALSE	24.1444	24.1766	24.257	25.1338	23.6952	24.1896
	0.0976016	0.146185	P77444	SUFS	+	2.74929	FALSE	FALSE	27.3715	28.0158	26.6702	28.238	27.1506	27.1074
	0.199387	0.145498	P21599	KPYK2		1.30191	FALSE	FALSE	33.3824	33.2919	32.6609	33.5882	33.1012	33.0821
	0.104041	0.145265	P0ABI4	CORA		0.0888318	FALSE	FALSE	25.9074	25.16	26.414	25.4065	26.6017	25.909
	0.430082	0.144911	P38506	XNI	+	2.91653	FALSE	FALSE	24.3782	24.3164	24.5296	24.4306	24.8117	24.4166
	0.167973	0.144897	P0A8Z0	YCIA	+	1.34459	FALSE	FALSE	26.6769	26.5006	25.9662	26.8525	26.6808	26.0451
	0.317435	0.142201	P0A8J8	RHLB	+	2.0439	FALSE	FALSE	28.9393	29.2573	28.8228	28.9389	29.3853	29.1218
	0	0.140738	P76016	DHAR		0.0569595	FALSE	FALSE	22.2121	NaN	NaN	22.9079	22.6604	21.4903
	0.42766	0.140679	P64530	RCNR		0.930772	FALSE	FALSE	NaN	24.4326	24.2968	24.3297	24.5226	24.6638
	0.0462263	0.140219	P07026	SDIA	+	3.38878	FALSE	FALSE	23.8964	22.8489	23.8387	25.5816	23.0822	22.3409
	0.264209	0.140026	P07604	TYRR		0.232833	FALSE	FALSE	28.9237	28.7526	28.9319	29.0179	28.6531	29.3573
	0.0364149	0.139601	P27238	YFED		0.975439	FALSE	FALSE	23.6497	24.134	27.5643	25.7139	24.4368	25.616
	0.0784493	0.139219	P0ADC6	LPTG	+	1.52874	FALSE	FALSE	25.0838	24.8202	25.9386	NaN	25.9971	24.8431
	0.267703	0.1388	P00350	6PGD	+	5.10259	FALSE	FALSE	33.2735	33.1839	33.4806	33.0783	33.6013	33.6748
	0.350879	0.138372	P0A884	TYSY	+	2.32425	FALSE	FALSE	27.8622	27.7846	27.5458	27.796	28.1279	27.6839
	0.180481	0.137948	P12282	MOEB		0.157727	FALSE	FALSE	26.3601	26.0439	25.7183	26.1398	26.5849	25.8114
	0.097433	0.137894	P0AD01	DCUR		0.343498	FALSE	FALSE	25.0195	NaN	24.7894	25.3402	24.2909	25.4958
	0.0426034	0.137375	P64503	YEBV	+	2.25042	FALSE	FALSE	24.9624	25.46	24.957	24.4989	23.8852	27.4075
	0.214835	0.136712	P0A6D7	AROK	+	1.56057	FALSE	FALSE	30.2101	29.6783	30.0719	30.5005	29.909	29.961
	0.219876	0.136639	P03841	MALM	+	2.38626	FALSE	FALSE	31.2604	30.8915	31.3049	31.3061	31.6328	30.9279
	0.158982	0.135955	P0A744	MSRA		1.12924	FALSE	FALSE	27.9671	28.6934	27.8034	28.1595	28.6232	28.0891
	0.0748177	0.13574	P0AGE0	SSB		0.619966	FALSE	FALSE	29.025	28.7617	30.4386	29.8028	28.819	30.0107
	0.293361	0.135426	P13482	TREA	+	2.85924	FALSE	FALSE	28.5288	28.7239	28.2616	28.4583	28.8929	28.5694
	0.230919	0.135302	P0AAB4	UBID	+	1.82173	FALSE	FALSE	28.0965	27.9674	28.0413	28.5342	28.2229	27.7541
	0.157431	0.135055	P0A9Z1	GLNB		0.345196	FALSE	FALSE	27.8704	27.9434	27.6757	27.6948	28.5858	27.6141
	0.0407466	0.13504	P0AG63	RS17		0.100783	FALSE	FALSE	26.1788	25.9384	24.5034	26.8484	24.5021	NaN
	0.241712	0.132959	P37744	RMLA1		1.09706	FALSE	FALSE	29.9265	29.9603	29.4536	30.1224	29.9762	29.6407
	0.148063	0.132816	P0AEG4	DSBA		1.16794	FALSE	FALSE	30.25	30.978	30.0779	30.7207	30.7896	30.194
	0	0.132622	P64585	YQJE		1.08674	FALSE	FALSE	NaN	NaN	24.6949	24.4704	NaN	25.1846
	0.119519	0.132369	P25889	PREA	+	3.51987	FALSE	FALSE	30.6593	31.3528	30.012	31.0126	30.7909	30.6177
	0.227049	0.130783	P0A799	PGK	+	1.59578	FALSE	FALSE	35.4298	35.407	35.1151	35.5246	35.0675	35.7522
	0.759823	0.130453	P08331	CPDB	+	4.76412	FALSE	FALSE	29.8339	29.9566	29.9314	30.1229	29.8999	30.0904
	0.78096	0.129949	P0A7E5	PYRG		0.32573	FALSE	FALSE	31.6741	31.5157	31.643	31.8428	31.7431	31.6368
	0.10477	0.129436	P32669	FSAB		0.327865	FALSE	FALSE	23.289	24.3234	24.0227	24.1765	24.4618	23.3851
	0.166865	0.129255	P0A6U3	MNMG		0.429102	FALSE	FALSE	29.6204	28.7077	28.8348	29.1885	29.2885	29.0738
	0.119276	0.129204	P40874	MTOX	+	2.12099	FALSE	FALSE	27.3022	27.3803	28.2325	27.7246	NaN	27.8104
	0.111621	0.12779	P28630	HOLA		0.525815	FALSE	FALSE	25.5601	25.5715	24.6362	25.8596	25.3867	24.9049
	0.0606496	0.127021	P0A915	OMPW	+	2.0353	FALSE	FALSE	28.8656	29.3724	27.7352	27.8909	29.7616	28.7018
	0.181736	0.126439	P77554	YAHJ	+	1.86712	FALSE	FALSE	27.2409	26.981	27.5219	27.5745	26.9467	27.6019
	0.328425	0.125567	P06996	OMPC	+	1.8728	FALSE	FALSE	32.0473	31.8463	31.6951	31.8383	32.2251	31.902
	0.136352	0.125062	Q47150	DINJ	+	2.0309	FALSE	FALSE	25.1311	25.3178	26.2131	25.6177	25.6293	25.7902
	0.108435	0.124736	P0A6D3	AROA		1.04469	FALSE	FALSE	27.9233	27.0582	26.7348	27.7694	27.2912	27.0298
	0	0.123896	P76235	YEAH	+	1.56775	FALSE	FALSE	25.1651	NaN	NaN	25.3548	26.0408	24.4713
	0.25824	0.122188	P16456	SELD		1.08461	FALSE	FALSE	30.8658	30.5688	30.4611	30.9546	30.4742	30.8335
	0.0716242	0.121257	P37647	KDGK	+	1.90783	FALSE	FALSE	28.0013	28.8532	27.6088	27.6387	29.1823	28.0061
	0.235403	0.120811	P0A6H1	CLPX	+	2.04874	FALSE	TRUE	31.3971	31.5064	31.0407	31.4757	31.6637	31.1673
	0.33503	0.120036	P30859	ARTI	+	1.72952	FALSE	FALSE	30.2338	30.5083	30.5752	30.4955	30.4184	30.7635
	0.0671377	0.120019	P16525	TUS		0.505496	FALSE	FALSE	25.7724	24.908	23.9884	24.6142	25.7109	24.7038
	0.241147	0.1195	P03004	DNAA	+	2.74764	FALSE	FALSE	27.3639	26.8728	26.917	27.1443	27.3845	26.9833
	0.139089	0.119461	P07648	RECC		0.0806741	FALSE	FALSE	25.4201	25.3275	26.3037	25.8445	25.6776	25.8876
	0.12625	0.119204	P0A7A2	GPMB	+	1.54232	FALSE	FALSE	28.1897	28.0446	27.2352	28.0592	28.174	27.5938
	0.240135	0.119038	P63177	RLMB		0.456227	FALSE	FALSE	27.6934	27.6937	27.5565	27.662	28.1356	27.5031
	0.334965	0.118525	P0A9D8	DAPD	+	3.14562	FALSE	FALSE	32.4819	32.1887	32.0946	32.3037	32.5481	32.269
	0.127087	0.117816	P0ADQ2	YIID	+	2.38666	FALSE	FALSE	27.2026	26.9999	26.7042	27.1345	27.5938	26.5319
	0.120146	0.117793	P27303	EMRA	+	2.82392	FALSE	FALSE	27.6169	27.0182	26.9698	26.9817	27.8982	27.0784
	0.14854	0.116648	P0A832	SSRP		0.469822	FALSE	FALSE	27.9467	27.2837	27.3562	27.9475	27.2582	27.7309
	0.19709	0.116614	P32099	LPLA		0.630209	FALSE	FALSE	27.2347	27.2526	26.9473	27.0826	27.6701	27.0317
	0.152502	0.115933	P00579	RPOD		0.665998	FALSE	FALSE	30.4706	30.0581	30.6684	30.0767	30.7611	30.7072
	1.23482	0.115742	P04805	SYE	+	2.00134	FALSE	FALSE	30.6971	30.8318	30.757	30.8919	30.8373	30.9039
	0.199838	0.115564	P0A9C5	GLN1B		0.994152	FALSE	FALSE	30.5125	30.4471	30.446	30.1631	30.9147	30.6744
	0.219176	0.115252	P07024	USHA		0.276695	FALSE	FALSE	29.6938	29.6554	29.0815	29.5806	29.6883	29.5075
	0.100373	0.11395	P37637	MDTF	+	2.94099	FALSE	FALSE	28.7304	28.7121	27.5499	28.2414	28.4475	28.6454
	0.0674003	0.113677	P0AD05	YECA	+	2.61108	FALSE	FALSE	25.2324	26.5993	26.8836	26.4181	26.8255	25.8126
	0.062916	0.113283	P23325	ARPA		0.232924	FALSE	FALSE	24.3586	25.6484	25.2567	24.2572	25.4108	25.9357
	0.103508	0.11237	P0ABH0	FTSA		0.158044	FALSE	FALSE	28.7423	28.8609	28.3525	29.1166	29.1304	28.0458
	0.360434	0.111772	P67660	YHAJ		0.0888027	FALSE	FALSE	26.9036	26.7173	27.0464	26.8294	27.1161	27.0569
	0.0354979	0.108754	P32134	YIHM		0.0369753	FALSE	FALSE	25.5539	25.8984	NaN	24.2944	26.3848	26.8255
	0.14208	0.108227	P37617	ZNTA	+	3.28797	FALSE	FALSE	28.3559	28.1282	28.3479	27.9191	28.8622	28.3755
	0.0585221	0.107793	P25736	END1		0.200515	FALSE	FALSE	24.8809	NaN	24.7141	25.1289	23.9827	25.6042
	0.367218	0.107745	P25397	TEHB	+	2.39457	FALSE	FALSE	28.195	27.863	28.189	28.0933	28.1936	28.2833
	0.147548	0.107627	P33590	NIKA	+	3.44106	FALSE	FALSE	27.9206	27.8237	28.6363	28.4021	28.0966	28.2048
	0.0346927	0.106946	P77171	YDCI		0.10081	FALSE	FALSE	27.0946	23.996	26.9388	26.1234	26.5744	25.6524
	0.1838	0.106415	P0A6P1	EFTS	+	2.01597	FALSE	FALSE	34.5824	34.5191	34.2765	34.7944	34.7358	34.167
	0.191021	0.106394	P00582	DPO1		0.106805	FALSE	FALSE	31.2947	30.7793	30.8724	31.203	30.8049	31.2576
	0.188639	0.106356	P0AED5	UVRY	+	3.17357	FALSE	FALSE	27.619	27.8205	27.4239	27.694	28.0594	27.4291
	0.154265	0.106107	P69831	PTKC	+	3.06444	FALSE	FALSE	31.079	31.099	31.6689	31.2714	31.7225	31.1714
	0.382971	0.104067	P0A6E4	ASSY	+	2.67227	FALSE	FALSE	29.6419	29.3024	29.3673	29.5055	29.635	29.4833
	0.460515	0.10265	P0AFI2	PARC		0.103493	FALSE	FALSE	29.4495	29.3715	29.6196	29.7062	29.504	29.5384
	0.198249	0.101869	P52697	6PGL	+	4.54219	FALSE	FALSE	30.386	31.0062	30.7395	30.7085	30.9755	30.7533
	0.407182	0.101526	P07118	SYV		0.10377	FALSE	FALSE	31.9597	31.6665	31.9902	31.9292	31.9837	32.008
	0.273616	0.101334	P06149	DLD	+	2.01186	FALSE	FALSE	28.6228	28.509	28.5862	28.4369	28.9363	28.649
	0.280962	0.100993	P0AAI9	FABD	+	1.64816	FALSE	FALSE	31.9535	32.096	32.0182	32.075	32.3844	31.9113
	0	0.100897	P33354	YEHR		0.51627	FALSE	FALSE	NaN	22.4151	22.3874	NaN	22.5021	NaN
	0.0295795	0.100854	P0AFM9	PSPB		0.100852	FALSE	FALSE	22.8706	24.629	23.9623	21.9111	25.2836	24.5698
	0.0322507	0.100053	P0ACF0	DBHA		0.75033	FALSE	FALSE	32.2598	33.3201	35.4696	33.5374	33.1542	34.6581
	0.116866	0.098952	P37051	PURU	+	3.15588	FALSE	FALSE	27.0261	26.5588	26.9911	26.4869	27.418	26.968
	0.0679835	0.0979767	P25748	GALS		0.743412	FALSE	FALSE	24.3435	25.3281	25.8467	24.9115	25.7327	25.1679
	0.251397	0.0975062	P0A8G9	EX7S	+	1.36366	FALSE	FALSE	28.9801	29.1854	28.7479	29.1905	28.8985	29.1169
	0.167731	0.0965519	P42641	OBG	+	4.25053	FALSE	FALSE	28.6595	28.3317	28.9417	28.5116	28.9498	28.7611
	0.131862	0.0961463	P0AA04	PTHP		0.67524	FALSE	FALSE	28.4275	28.525	28.6918	28.8108	28.14	28.9819
	0.11399	0.0960267	P60560	GUAC		0.028628	FALSE	FALSE	29.7424	29.4731	29.2776	29.3001	30.1421	29.339
	0.118276	0.0950737	P0ABD5	ACCA		0.236295	FALSE	FALSE	31.0065	31.0735	30.3227	30.6642	31.2218	30.802
	0.10708	0.0946948	P0ACN4	ALLR		0.868427	FALSE	FALSE	28.7122	28.6402	28.3465	28.3261	29.2574	28.3995
	0.228712	0.0943584	P0ACN7	CYTR		0.348451	FALSE	FALSE	25.5412	25.4047	25.3303	25.3432	25.8167	25.3994
	0.130594	0.0943578	P25539	RIBD	+	1.76463	FALSE	FALSE	28.7001	28.7827	28.4852	29.0118	28.9894	28.2499
	0.0603822	0.0942376	P31441	ADEC	+	1.53688	FALSE	FALSE	27.7057	26.7626	26.2756	27.2434	27.447	26.3362
	0.268584	0.0933431	P0AD12	YEEZ	+	2.27692	FALSE	FALSE	27.8873	27.638	27.737	28.0804	27.7703	27.6917
	0.12106	0.0927099	P0AD70	AMPH	+	1.32321	FALSE	FALSE	26.0092	25.6497	25.8184	25.4229	26.2993	26.0332
	0.0572317	0.0926348	P0C0L7	PROP	+	2.93201	FALSE	FALSE	27.4548	27.5508	27.5202	26.6494	27.5699	28.5844
	0.0999358	0.0918439	Q47622	SAPA		0.0334867	FALSE	FALSE	26.9834	26.1479	26.7351	26.8281	26.2929	27.0208
	0.0723022	0.0915209	P0ADV1	LPTA		0.552367	FALSE	FALSE	26.9204	28.0331	26.8945	27.0481	27.8341	27.2403
	0.174497	0.0914726	P0AFB8	NTRC		1.09782	FALSE	FALSE	26.5185	26.2529	26.736	26.6711	26.3199	26.7907
	0.126007	0.0908934	P76149	SAD		0.0593903	FALSE	FALSE	25.2107	26.1071	25.7425	25.8688	25.7336	25.7306
	0.0720199	0.0908426	P77552	YDHQ		1.12649	FALSE	FALSE	30.186	30.131	29.5172	30.413	30.4311	29.2626
	0.104743	0.0904026	P76316	DCYD	+	5.36655	FALSE	FALSE	28.4296	28.1106	28.3405	28.7481	28.6062	27.7975
	0.272832	0.0903358	P00956	SYI		0.243422	FALSE	FALSE	32.1744	32.2846	32.1341	32.1967	32.5351	32.1324
	0.381467	0.0902507	P06961	CCA	+	1.55126	FALSE	FALSE	26.3096	25.9735	26.1782	26.2084	26.2676	26.256
	0.0812517	0.0900679	P52097	TILS		0.099819	FALSE	FALSE	24.4764	25.4136	24.7	NaN	24.7955	25.1114
	0.0894695	0.0893669	Q46845	YGHU	+	3.07826	FALSE	FALSE	27.1194	28.1656	27.1395	27.4729	27.489	27.7307
	0.0474201	0.0892461	P55138	YGCE	+	2.26605	FALSE	FALSE	26.2992	26.0084	26.7526	27.1336	25.2326	26.9618
	0.0273807	0.0891587	P32703	YJCE		0.402861	FALSE	FALSE	23.3426	NaN	23.2905	21.8313	24.6457	23.7402
	0.0587406	0.0889406	P10903	NARK		0.0762786	FALSE	FALSE	NaN	24.4705	24.4299	NaN	25.0319	24.0464
	0.0741931	0.0870469	P0A6Q3	FABA		0.187589	FALSE	FALSE	32.9201	32.322	31.7912	32.5905	32.7655	31.9384
	0.0758255	0.0868785	P37765	RLUB	+	1.97699	FALSE	FALSE	29.7013	29.2963	29.0875	29.5555	30.0123	28.778
	0.109079	0.0867055	P0A6I3	COAA		1.26781	FALSE	FALSE	26.2455	26.0998	26.9381	26.7057	26.5593	26.2785
	0	0.0865345	P45469	YRAR	+	1.56757	FALSE	FALSE	23.474	NaN	NaN	23.4307	23.5009	23.7498
	0.036707	0.0858612	P0A7W1	RS5		0.22781	FALSE	FALSE	32.6923	32.5047	34.7439	32.855	33.3266	34.017
	0.0207473	0.0847588	P0A6R3	FIS		0.690846	FALSE	FALSE	23.5807	27.1008	27.9584	26.7876	26.0757	26.0309
	0.185246	0.0838737	P0AEX9	MALE	+	3.43159	FALSE	FALSE	32.915	33.0354	33.3905	33.1598	33.3819	33.0509
	0.0823093	0.0836023	P76008	LDCA		0.321546	FALSE	FALSE	26.326	26.0176	25.4666	26.4551	26.0387	25.5672
	0.0845939	0.0831807	P04982	RBSD		0.894853	FALSE	FALSE	28.9181	28.5278	29.0688	29.1903	28.3055	29.2686
	0.0890022	0.0823936	P07003	POXB	+	2.57328	FALSE	FALSE	30.7461	31.4096	30.2909	30.9908	30.8049	30.8979
	0.0872863	0.0809924	P0A8R0	RRAA		0.0930522	FALSE	FALSE	29.8604	28.8738	28.9988	29.1128	29.3745	29.4888
	0.281622	0.0805422	P29680	DCUP	+	2.35572	FALSE	FALSE	28.6725	28.6113	28.8863	28.9266	28.655	28.8301
	0.115836	0.0793324	P00888	AROF		0.400008	FALSE	FALSE	26.3242	26.4439	25.9862	26.6544	26.3946	25.9432
	0.0870055	0.0792363	P0ABC3	HFLC		1.22528	FALSE	FALSE	28.4441	27.9826	28.497	27.8638	28.8164	28.4812
	0	0.0788485	P69822	ULAB		0.1733	FALSE	FALSE	NaN	23.6256	NaN	23.8963	24.0552	23.1617
	0.0721437	0.0785828	P08194	GLPT	+	2.27578	FALSE	FALSE	28.0286	27.3506	27.6661	27.2491	27.6611	28.3709
	0	0.0779991	P77263	ECPE		0	FALSE	FALSE	NaN	NaN	21.6428	NaN	NaN	21.7208
	0.0340372	0.0777988	P42904	PTPB2	+	1.5907	FALSE	FALSE	25.9479	24.4811	26.2581	26.3611	24.5731	25.9862
	0.0636247	0.0775274	P0CF72	INSE7		1.09455	FALSE	FALSE	22.9788	22.2932	22.4281	23.0662	NaN	22.2223
	0.0675848	0.0773703	P0AD65	MRDA		0.164529	FALSE	FALSE	25.6103	24.4882	24.8517	24.6221	25.3625	25.1976
	0.10933	0.0771592	P75767	GNGF		0.302534	FALSE	FALSE	26.8382	27.3746	26.6013	27.1449	27.1109	26.7898
	0.157647	0.0771192	P0A8E1	YCFP	+	2.71408	FALSE	FALSE	28.7377	28.5492	28.3194	28.8706	28.5669	28.4001
	0.126178	0.0766404	P32684	RLUF		1.10438	FALSE	FALSE	27.8085	27.8423	27.6871	27.8602	28.2304	27.4771
	0.112681	0.0765139	P0ACB7	HEMY	+	1.37648	FALSE	FALSE	27.9799	27.5842	27.4761	27.4441	28.1083	27.7173
	0.0991864	0.076444	P0C037	PPNP		1.05644	FALSE	FALSE	27.5765	27.9889	27.2245	27.7653	27.9035	27.3504
	0.0463254	0.0760587	P77649	SELO		1.29211	FALSE	FALSE	23.3117	23.5608	24.0582	22.8222	24.6132	23.7235
	0.085701	0.0751905	P76208	YNIB		0.561817	FALSE	FALSE	NaN	24.5263	24.6268	24.2648	25.0735	24.617
	0.134875	0.0746339	P62620	ISPG	+	1.64013	FALSE	FALSE	31.1189	30.8597	30.4898	31.0672	30.87	30.755
	0.0748726	0.0740255	P0AGK4	YHBY	+	2.74803	FALSE	FALSE	29.199	28.8817	28.3621	28.9619	29.275	28.4281
	0.412398	0.0730915	P0AAI5	FABF	+	2.51024	FALSE	FALSE	30.7209	30.5345	30.7344	30.6789	30.7195	30.8107
	0.0329066	0.072278	P21693	DBPA		0.0574092	FALSE	FALSE	24.5459	NaN	24.33	NaN	25.2003	23.8201
	0.0581771	0.0720234	P76143	LSRF	+	1.89014	FALSE	FALSE	26.6277	27.9737	27.2859	27.4282	27.0298	27.6453
	0.100647	0.0716279	P60390	RSMH		0.118502	FALSE	FALSE	28.7712	28.6851	28.7147	29.2178	28.3389	28.8292
	0.118403	0.0714474	P32132	TYPA		0.98762	FALSE	FALSE	31.7419	31.3708	31.1242	31.4794	31.7055	31.2665
	0.105589	0.0711409	P0ACL2	EXUR		0.942017	FALSE	FALSE	26.8927	26.5969	27.0999	26.9597	26.5861	27.2572
	0.0984093	0.0680758	P02919	PBPB	+	1.67168	FALSE	FALSE	27.2595	26.7844	27.367	27.0684	27.546	27.0009
	0.0473845	0.0680504	P0C018	RL18		0.890528	FALSE	FALSE	32.2692	31.1252	31.7016	31.5414	32.4796	31.279
	0.111332	0.0673676	P31455	YIDR		0.210606	FALSE	FALSE	26.627	26.7054	26.0429	26.5588	26.6199	26.3988
	0.0964614	0.0665321	P0A9Q9	DHAS	+	1.4342	FALSE	FALSE	30.382	30.0684	30.6983	30.7785	30.2363	30.3335
	0.077704	0.0660858	P0AG44	RL17		0.707945	FALSE	FALSE	33.4822	33.0745	33.2586	33.6724	33.5494	32.7918
	0.0632757	0.0658131	P77258	NEMA		0.562069	FALSE	FALSE	27.6039	28.7522	27.9766	27.9312	28.2375	28.3615
	0.0443123	0.0656567	P0A6S5	FTSB		1.09448	FALSE	FALSE	24.3928	23.3092	23.6506	23.3184	24.6146	23.6167
	0.363569	0.0656007	P76291	CMOB	+	4.01935	FALSE	FALSE	27.009	26.926	26.7684	26.9507	27.0182	26.9313
	0.076762	0.0654386	P27431	ROXA	+	1.35066	FALSE	FALSE	27.5033	27.5048	26.6506	27.4295	27.32	27.1055
	0.131141	0.06519	P00946	MANA		0.38032	FALSE	FALSE	31.1024	30.7974	30.8367	31.1196	30.6664	31.146
	0.0666387	0.0646687	P64588	YQJI		0.75777	FALSE	FALSE	26.6553	26.1321	25.7607	26.2332	26.6305	25.8784
	0.0498384	0.0646381	P0AG48	RL21		0.0414136	FALSE	FALSE	31.8172	31.846	32.8122	31.6194	32.5472	32.5026
	0.0384545	0.0646108	P12758	UDP	+	1.73593	FALSE	FALSE	31.3976	30.6059	31.2989	31.5522	30.1489	31.7952
	0.0406906	0.0641823	P24242	ASCG		0.30516	FALSE	FALSE	25.4039	24.564	24.0274	25.2214	24.9315	24.035
	0.0389804	0.0637948	P31678	OTSB	+	2.58885	FALSE	FALSE	NaN	25.0511	24.3931	24.0522	25.3009	25.0046
	0.0345571	0.0634416	P0AA97	YAEQ		0.0580191	FALSE	FALSE	24.7159	24.8672	24.5579	24.7376	23.7335	25.8603
	0.0292117	0.0633297	P21866	KDPE		0.651248	FALSE	FALSE	23.6836	NaN	22.0432	22.9894	23.3884	22.4024
	0.0664651	0.0629527	P0ADS6	YGGE	+	1.54181	FALSE	FALSE	31.0939	31.3691	30.2848	30.8767	31.0705	30.9895
	0.125594	0.0627035	P0C0S1	MSCS	+	3.40756	FALSE	FALSE	27.5239	27.4677	27.7818	27.658	27.383	27.9204
	0.0981092	0.0623055	P0A8M0	SYN		0.0200962	FALSE	FALSE	32.9423	32.2143	32.7674	32.7906	32.5878	32.7326
	0.0534191	0.0619151	P0A9G8	MODE		0.572282	FALSE	FALSE	25.6563	25.7092	26.4119	25.4954	25.8898	26.578
	0.053926	0.0612208	P0A7J7	RL11	+	1.67406	FALSE	FALSE	34.1594	33.8065	33.2864	33.9675	34.2323	33.2361
	0.0403436	0.0611877	P0A6A6	LEUC	+	1.44318	FALSE	FALSE	25.2024	24.2294	24.4016	25.4589	24.025	24.5331
	0	0.0608482	P0AE72	MAZE		0.419677	FALSE	FALSE	23.038	28.3392	26.2626	NaN	NaN	25.9408
	0.13558	0.0605272	P0A9U3	YBIT	+	2.36555	FALSE	FALSE	29.4436	29.3228	29.0977	29.4338	29.5182	29.0936
	0.115674	0.0600961	P77279	FETA	+	1.51887	FALSE	FALSE	26.3642	26.2864	26.238	26.6994	26.3056	26.0639
	0.2623	0.0596619	P04951	KDSB	+	2.79208	FALSE	FALSE	28.6591	28.5138	28.3487	28.5757	28.5851	28.5399
	0.0319719	0.0592302	P0A9S5	GLDA		0.566746	FALSE	FALSE	29.1246	28.7762	29.602	29.5414	28.1079	30.0312
	0.0324546	0.0590534	P0A720	KTHY		0.843067	FALSE	FALSE	24.8168	NaN	26.0476	24.894	25.7178	25.8619
	0.0929172	0.0588175	P28249	ASMA		0.968512	FALSE	FALSE	26.8236	26.6306	26.2948	26.3254	26.7206	26.8795
	0.0968198	0.0587133	P0AE22	APHA	+	6.10584	FALSE	FALSE	27.7864	28.1695	27.9193	28.3197	28.0526	27.6792
	0.0355508	0.0583235	P37690	ENVC		0.789956	FALSE	FALSE	25.647	24.7494	24.2031	24.4704	25.6405	24.6637
	0.228991	0.0580241	P0A853	TNAA	+	2.38518	FALSE	FALSE	37.2307	36.9623	36.9756	37.1656	37.02	37.1569
	0.0928604	0.0578779	P0AEK2	FABG		0.140765	FALSE	FALSE	32.3737	31.6441	31.8255	31.9697	32.0788	31.9684
	0.0439994	0.0570297	P16528	ICLR		0.164251	FALSE	FALSE	24.7286	25.1047	24.1005	24.527	25.3429	24.235
	0.0548316	0.0568339	P0ACY1	YDJA		1.09489	FALSE	FALSE	29.7149	29.838	30.5303	30.4327	29.5954	30.2256
	0.0234474	0.055582	P45544	FRLR		0.854533	FALSE	FALSE	25.7327	25.8935	23.9811	25.9662	25.522	24.2858
	0.110974	0.054966	P0A705	IF2		0.614086	FALSE	FALSE	32.1795	32.5833	32.3335	32.366	32.6772	32.218
	0.0507626	0.0548852	P31133	POTF	+	2.10995	FALSE	FALSE	26.465	26.6663	26.4993	27.3284	26.1815	26.2854
	0.0463556	0.0543105	P75949	NAGZ		1.18809	FALSE	FALSE	27.3714	27.3359	28.3307	27.7723	27.3114	28.1171
	0.0561221	0.0541751	P0AE12	AMN		1.27309	FALSE	FALSE	27.2237	28.3138	28.0045	27.7689	28.0353	27.9004
	0.0360867	0.0541032	Q46893	ISPD		0.363299	FALSE	FALSE	26.9136	26.4593	25.6628	26.5699	26.9061	25.722
	0.0642878	0.0533492	P14900	MURD		0.68489	FALSE	FALSE	29.9127	29.6267	29.5049	29.9643	30.0284	29.2116
	0.167973	0.0532004	P21165	PEPQ		1.11745	FALSE	FALSE	31.1464	31.2108	30.8755	31.1141	31.2439	31.0343
	0.155489	0.0528094	P0A7G2	RBFA		0.660742	FALSE	FALSE	28.9633	28.8989	29.0284	29.258	28.8744	28.9166
	0.045414	0.052103	P33224	AIDB	+	1.98551	FALSE	FALSE	29.2351	30.319	29.2081	29.4405	29.566	29.9121
	0.101161	0.0517591	P0A794	PDXJ		1.01547	FALSE	FALSE	28.7622	28.462	28.3076	28.6332	28.7371	28.3169
	0.198924	0.0516485	P0AB91	AROG		1.16943	FALSE	FALSE	29.1242	29.1528	28.9754	29.2742	28.9859	29.1473
	0.104225	0.0516173	P0A722	LPXA		0.0535243	FALSE	FALSE	28.0835	28.4369	28.1701	28.1665	28.5664	28.1124
	0.0297615	0.0511843	P37028	BTUF		0.0680079	FALSE	FALSE	23.9285	23.1296	22.1087	22.6351	23.268	23.4173
	0.0920626	0.0510343	P07862	DDLB		1.00847	FALSE	FALSE	29.1709	29.1762	28.8634	29.4021	29.1418	28.8197
	0.0423124	0.0506255	P30744	SDHM	+	2.13415	FALSE	FALSE	30.0965	29.5182	29.6711	30.4103	29.8891	29.1383
	0.075927	0.0504106	P04128	FIMA1	+	5.49364	FALSE	FALSE	29.4358	29.5443	29.2548	29.7836	29.0472	29.5553
	0.0481143	0.0503909	P0ADC3	LOLC		0.221916	FALSE	FALSE	26.4251	25.6289	25.6395	25.9281	25.5369	26.3797
	0.116142	0.0481841	P00509	AAT	+	2.37501	FALSE	FALSE	32.3217	32.3547	31.9951	32.3584	32.3809	32.0767
	0.0631091	0.0477994	P06999	PFKB	+	5.23518	FALSE	FALSE	30.1933	30.6657	29.7726	30.3588	30.2355	30.1808
	0.0230341	0.0476551	Q46800	XDHB	+	1.54111	FALSE	FALSE	26.3982	24.4867	24.2691	25.211	24.816	25.27
	0.029435	0.0463963	P0AAD6	SDAC	+	2.10742	FALSE	FALSE	28.2016	26.7715	27.9387	27.2195	28.2354	27.5962
	0.0335226	0.0461801	P0A948	RIMJ		0.548558	FALSE	FALSE	23.9548	25.4254	24.1862	24.4994	24.7464	24.4592
	0.0735903	0.0461114	P75823	LTAE	+	1.94461	FALSE	FALSE	28.8517	28.8882	29.1193	29.3558	28.6517	28.9901
	0.0453341	0.0455246	P07639	AROB		0.189654	FALSE	FALSE	29.8128	29.7863	29.4772	29.2317	30.3464	29.6348
	0.0574203	0.0451508	Q46855	YQHC		0.601259	FALSE	FALSE	24.623	23.8846	24.4908	24.6726	24.2711	24.1902
	0.0177904	0.0449918	P77625	HXPA		0.000113214	FALSE	FALSE	24.2605	25.8241	24.5032	25.6235	NaN	24.1917
	0.0622908	0.044768	P0ABF1	PCNB		0.769383	FALSE	FALSE	28.6673	28.2573	28.3636	28.4709	28.8521	28.0994
	0.0445589	0.0445283	P65367	YQCA		0.57581	FALSE	FALSE	27.311	26.8009	27.7518	27.7348	27.0918	27.1707
	0.0594554	0.0445131	P0A8A0	YEBC	+	2.50211	FALSE	FALSE	30.2372	30.4238	29.8686	30.1771	30.5901	29.8959
	0.0458403	0.044452	P0ACT6	UIDR		0.436196	FALSE	FALSE	25.9757	26.0386	25.4713	26.1307	26.1723	25.316
	0.0255571	0.0443115	P0AB26	YCEB		0.295898	FALSE	FALSE	24.7685	24.6791	24.3974	23.5259	25.331	25.1211
	0.0162926	0.0434494	P08190	FIMG		0.634477	FALSE	FALSE	27.3566	26.4968	27.9787	28.1755	25.7773	28.0097
	0.0209743	0.0433938	P26365	AMIB		0.787168	FALSE	FALSE	25.5556	25.2013	24.2458	NaN	25.6472	24.4414
	0.0705228	0.0433324	P0ABU2	YCHF		0.153268	FALSE	FALSE	32.113	31.8487	31.4536	32.0361	31.8009	31.7082
	0.0290815	0.042366	P60438	RL3	+	2.09124	FALSE	FALSE	34.6849	34.2442	33.362	34.2745	34.5741	33.5696
	0.0890445	0.0411555	P23721	SERC		0.136266	FALSE	FALSE	30.6444	30.4009	30.5104	30.8448	30.3448	30.4896
	0.0250993	0.0402145	P0AF36	ZAPB		0.732915	FALSE	FALSE	31.0026	30.9128	30.1317	31.1888	31.1757	29.8032
	0.0210374	0.0391808	P67662	AAER		0.13199	FALSE	FALSE	24.6727	25.7	24.7323	24.8943	24.2698	26.0585
	0.0296478	0.0391261	P22939	ISPA		1.10651	FALSE	FALSE	26.9533	26.807	27.5652	27.6127	26.398	27.4321
	0.0701994	0.0384878	P11875	SYR	+	4.67919	FALSE	FALSE	31.4326	30.8337	31.2718	31.3347	31.223	31.0958
	0.0229315	0.0376975	P0ADI7	YECD	+	1.97928	FALSE	FALSE	27.547	27.0846	26.4077	27.3888	27.5823	26.1812
	0.102911	0.0368849	P36938	PGM	+	2.63834	FALSE	FALSE	31.5301	31.5197	31.4329	31.761	31.5022	31.3302
	0	0.036871	P27305	GLUQ		0.540044	FALSE	FALSE	NaN	NaN	24.253	24.2405	24.6117	24.0173
	0.0554748	0.0362829	P0AF24	NAGD		0.128461	FALSE	FALSE	26.9643	26.3813	26.276	26.7191	26.5193	26.4921
	0.012159	0.0358963	P31802	NARP		1.21935	FALSE	FALSE	27.4185	27.1306	29.0282	28.4157	26.369	28.9002
	0.0405986	0.0353285	P28635	METQ		0.542118	FALSE	FALSE	29.5323	29.7894	29.7995	29.6389	29.3126	30.2758
	0.0417529	0.034879	P0AGG2	TESB		0.776245	FALSE	FALSE	26.5126	26.9079	27.1737	26.5033	27.2176	26.9779
	0.0356705	0.0345904	P64451	YDCL	+	3.90074	FALSE	FALSE	25.1298	25.2187	25.6746	25.0511	25.1394	25.9364
	0.0486919	0.034174	P33934	NAPH	+	1.99214	FALSE	FALSE	NaN	23.6775	23.3757	23.4415	23.8785	23.3623
	0.0830202	0.0338326	P0AFG8	ODP1	+	1.31735	FALSE	FALSE	34.2562	34.5043	34.147	34.1519	34.4863	34.3708
	0.0704186	0.0337785	P0AES4	GYRA	+	3.81571	FALSE	FALSE	31.6543	31.9219	31.644	31.7785	32.0158	31.5272
	0.0425445	0.0319246	P0A7I0	RF1		0.365341	FALSE	FALSE	28.3058	28.106	27.972	28.2759	28.4992	27.7044
	0.0201049	0.0317672	P0A8P8	XERD		0.791957	FALSE	FALSE	25.3181	25.4728	24.4449	24.696	NaN	25.5247
	0.0341735	0.0309505	P0AF50	YJBR		1.02787	FALSE	FALSE	30.0153	30.0413	29.4283	29.7064	30.3144	29.5569
	0.0289768	0.0309054	P67910	HLDD		0.186392	FALSE	FALSE	30.1853	30.3042	30.5771	30.5267	29.7414	30.8913
	0.0433429	0.0302086	P0A988	DPO3B		1.01455	FALSE	FALSE	29.6496	29.4014	29.1216	29.6332	29.572	29.0581
	0.00523431	0.029891	P13669	MNGR		0.479596	FALSE	FALSE	22.6672	NaN	26.1857	24.5881	NaN	24.3246
	0.0169926	0.029377	P00926	SDHD		1.00178	FALSE	FALSE	28.7716	29.9906	28.3808	28.4871	29.2241	29.52
	0.0197345	0.0287635	P0AF18	NAGA	+	1.60445	FALSE	FALSE	28.4408	28.4597	28.8053	28.7009	27.7355	29.3557
	0.0136237	0.0285524	P0ADZ0	RL23		0.392276	FALSE	FALSE	31.0117	30.3649	29.4322	30.2771	31.209	29.4084
	0.0273327	0.0285085	P10100	RLPA		0.0402604	FALSE	FALSE	26.5777	26.9829	26.4192	26.121	27.1761	26.7684
	0.0307185	0.0283655	P0ACK2	AGAR	+	2.76927	FALSE	FALSE	26.3946	25.7909	25.9942	26.2488	25.5879	26.4281
	0.0779846	0.0277863	P27302	TKT1	+	4.72635	FALSE	FALSE	32.8447	32.7163	32.445	32.7616	32.7132	32.6146
	0.0202396	0.027415	P76397	MDTA	+	1.99353	FALSE	FALSE	24.8183	24.7367	24.0119	24.0442	25.2737	24.3312
	0.138635	0.0271683	P0A7Y0	RNC	+	2.3888	FALSE	FALSE	28.7811	28.7849	28.6041	28.7749	28.8065	28.6702
	0.0540337	0.0266495	P0AFL6	PPX	+	1.6791	FALSE	FALSE	28.4731	28.3956	28.2589	28.5641	28.5569	28.0865
	0.0149503	0.026343	P07649	TRUA	+	2.14875	FALSE	FALSE	25.9328	26.9336	26.4553	25.9365	27.4806	25.9836
	0.0843327	0.0260696	P0AED9	DCM		1.09666	FALSE	FALSE	25.8017	25.76	25.9726	26.0233	25.8711	25.7182
	0.0202537	0.0260296	P0AF96	TABA		0.250508	FALSE	FALSE	30.6612	30.3165	31.4102	30.8042	30.3441	31.3176
	0.0299719	0.0241458	P77737	OPPF		0.516078	FALSE	FALSE	28.2258	28.1061	28.3295	27.8421	28.74	28.1517
	0.023354	0.0238679	P32144	CSQR	+	1.56722	FALSE	FALSE	27.4977	27.1163	26.6029	27.1588	27.4462	26.6835
	0.0100762	0.0236746	P52007	YECM		1.16069	FALSE	FALSE	27.4255	NaN	25.4792	26.7935	26.4332	26.2013
	0.019526	0.023166	P30864	YAFC		0.32021	FALSE	FALSE	26.8088	26.6796	25.8897	26.7251	26.7811	25.9415
	0.0367059	0.0230363	P77718	THII	+	2.85905	FALSE	FALSE	28.4825	28.3656	28.7117	28.245	28.8872	28.4967
	0.0578068	0.0218938	P0AC38	ASPA	+	4.42381	FALSE	FALSE	33.9675	33.9285	33.738	34.1154	33.7526	33.8316
	0.0287691	0.0216567	P08390	USG	+	2.70357	FALSE	FALSE	27.6602	28.2204	27.822	27.968	27.5721	28.2275
	0.0520491	0.021232	P23865	PRC	+	2.7542	FALSE	FALSE	29.0043	28.6982	28.7988	28.7094	29.065	28.7905
	0.153016	0.0205383	P0AB43	YCGL	+	2.10691	FALSE	FALSE	27.8114	27.7759	27.6864	27.8434	27.7608	27.731
	0.0249763	0.0204124	P0AGJ9	SYY		0.35312	FALSE	FALSE	31.1258	30.7429	30.584	31.2272	30.8261	30.4606
	0.0204269	0.0193806	P06715	GSHR		0.798874	FALSE	FALSE	29.7478	30.2779	29.4363	29.5843	30.2319	29.7038
	0.0278081	0.0192852	P0ADK8	YIBL		0.121895	FALSE	FALSE	26.9925	26.8663	27.0111	27.0954	27.298	26.5344
	0.0196673	0.0192769	P23839	YICC		0.730525	FALSE	FALSE	30.2302	30.2101	29.5452	30.3632	30.1163	29.5639
	0.0566913	0.018856	P33355	YEHS	+	1.6786	FALSE	FALSE	26.422	26.2454	26.3654	26.2653	26.568	26.2562
	0.0300824	0.0180543	P17115	GUTQ		0.453202	FALSE	FALSE	28.139	28.1748	27.6886	28.2694	27.9374	27.8498
	0.0058563	0.016634	P36672	PTTBC		1.28961	FALSE	FALSE	29.5101	28.9203	30.8698	28.8911	29.2267	31.2323
	0.012199	0.0164191	P37095	PEPB	+	1.97377	FALSE	FALSE	30.9022	30.5001	31.3772	30.9184	30.3231	31.5871
	0.0347481	0.0163161	P24202	MRR		0.708479	FALSE	FALSE	28.9255	28.6137	28.3962	28.6871	28.7148	28.5825
	0.0364387	0.0160713	P37773	MPL	+	1.6731	FALSE	FALSE	28.5713	28.0944	28.2255	28.3719	28.2231	28.3444
	0.0157518	0.0160185	P0AC30	FTSX		0.22935	FALSE	FALSE	25.7291	26.2901	26.6161	25.8686	26.6144	26.2004
	0.0122298	0.01581	P32664	NUDC	+	2.01503	FALSE	FALSE	25.6338	24.8735	25.3009	24.687	25.9492	25.2194
	0.00772168	0.0148989	P76541	EUTL	+	1.40055	FALSE	FALSE	24.0474	25.1001	23.4549	24.9417	24.1936	23.5117
	0.0081091	0.0142199	P0ADC1	LPTE		0.191258	FALSE	FALSE	26.0963	25.7606	25.0998	24.6746	26.2072	26.1175
	0.0132308	0.0140711	P0AD24	YEJL		1.08746	FALSE	FALSE	27.9705	27.9706	27.145	27.9287	27.9279	27.2718
	0.00809797	0.0139325	P23871	HEMH	+	1.4238	FALSE	FALSE	24.2759	23.8222	23.4011	22.9629	24.7156	23.8625
	0.0442958	0.0136515	P04825	AMPN		0.0716294	FALSE	FALSE	31.6768	31.9583	31.9943	31.8673	31.9526	31.8504
	0.0177383	0.0135562	P06959	ODP2		0.483633	FALSE	FALSE	33.0537	33.3488	33.2826	32.7907	33.5968	33.3383
	0.0072855	0.0123247	P0AB67	PNTB		0.431963	FALSE	FALSE	27.8386	26.3158	27.4629	26.5894	27.5184	27.5465
	0.00903604	0.0117728	P0A9V1	LPTB		0.601706	FALSE	FALSE	27.1643	27.4495	26.3423	26.7064	27.5395	26.7456
	0.00855876	0.0112527	P0A8H8	YACG		0.361048	FALSE	FALSE	27.3454	26.5511	26.2016	26.7195	27.1724	26.24
	0.0167586	0.0108617	P0AAX8	YBIS	+	2.35199	FALSE	FALSE	30.0663	29.8369	29.4755	29.9502	29.915	29.5461
	0.00844601	0.010369	P0AFA7	NHAB	+	1.32761	FALSE	FALSE	26.0288	25.5105	25.2509	25.3131	26.2711	25.2371
	0.0181166	0.009552	P0A7V8	RS4		0.0294517	FALSE	FALSE	34.0871	33.7783	33.7731	34.1547	33.6732	33.8393
	0.0135528	0.00946681	P0AFY8	SEQA	+	3.97228	FALSE	FALSE	28.2624	28.2018	28.7135	28.4447	28.0968	28.6645
	0.0159351	0.00945155	P0ABS5	DNAG		0.909065	FALSE	FALSE	27.0322	26.852	27.1785	26.8824	27.3743	26.8344
	0.00732587	0.00898743	P0C0L9	ISCX		1.13096	FALSE	FALSE	25.1228	24.6691	25.5884	24.938	25.7311	24.7381
	0.00403394	0.00815773	P0A6J3	CYSZ		0.672591	FALSE	FALSE	24.3914	24.3517	25.0128	23.7629	25.8205	24.197
	0.0157555	0.00795492	P18196	MINC		0.0157548	FALSE	FALSE	27.5024	27.9711	27.8781	27.9287	27.8151	27.6317
	0.0122516	0.00710106	P05020	PYRC		0.657876	FALSE	FALSE	29.1896	28.7673	29.2152	28.8269	29.1175	29.249
	0.0108496	0.0069383	P0ACB0	DNAB		0.14285	FALSE	FALSE	28.3169	27.6843	28.2813	28.0889	28.1907	28.0237
	0.0121106	0.00609207	P0A8T7	RPOC		0.149682	FALSE	FALSE	34.5651	34.1562	34.1801	34.4465	34.3607	34.1125
	0.0026511	0.00363986	P0AB12	YCCF		0.485687	FALSE	FALSE	25.3103	25.4744	25.7941	25.163	26.3783	25.0485
	0.00138677	0.00068601	P15038	HELD		0.414453	FALSE	FALSE	27.736	27.553	27.3148	27.4528	27.7452	27.4079
	0.000353066	0.000464757	P0AEW9	K1PF		0.768403	FALSE	FALSE	28.0092	28.03	27.2293	27.1753	27.747	28.3476
	0	0	P0CF13	INSA8		0.0555018	FALSE	FALSE	NaN	22.3312	22.612	NaN	NaN	NaN
	0	0	P00903	PABA		0.257824	FALSE	FALSE	26.5168	NaN	26.7313	NaN	NaN	NaN
	0	0	P02942	MCP1	+	2.34096	FALSE	FALSE	NaN	NaN	NaN	NaN	22.1059	21.9433
	0	0	P06134	ADA		0.0660425	FALSE	FALSE	NaN	NaN	NaN	NaN	NaN	NaN
	0	0	P09163	YJAB		0.114038	FALSE	FALSE	NaN	NaN	NaN	24.081	24.1847	NaN
	0	0	P0AAM7	HYBG		0.0820255	FALSE	FALSE	NaN	23.7451	23.3056	NaN	NaN	NaN
	0	0	P0AB33	BSSS		0.475088	FALSE	FALSE	24.2196	NaN	23.8979	NaN	NaN	NaN
	0	0	P0ABL5	NAPC		0.0733669	FALSE	FALSE	NaN	NaN	NaN	23.6121	22.2017	23.544
	0	0	P0ABT5	DUSB		0	FALSE	FALSE	NaN	NaN	NaN	NaN	NaN	NaN
	0	0	P0ABX8	FLIL		0	FALSE	FALSE	NaN	NaN	NaN	NaN	NaN	NaN
	0	0	P0ABZ1	FLIG		0.224326	FALSE	FALSE	NaN	NaN	NaN	NaN	24.0873	23.1615
	0	0	P0AC88	GM4D		0	FALSE	FALSE	NaN	NaN	NaN	NaN	19.8296	NaN
	0	0	P0ACE3	HHA		0.159216	FALSE	FALSE	21.5132	23.3283	24.4597	NaN	NaN	NaN
	0	0	P0ACU0	CECR		0.654166	FALSE	FALSE	NaN	NaN	NaN	22.4907	NaN	NaN
	0	0	P0ACV0	LPXL	+	1.62498	FALSE	FALSE	23.4951	24.1059	25.3713	NaN	NaN	NaN
	0	0	P0AE28	AROM		0	FALSE	FALSE	NaN	NaN	NaN	NaN	NaN	NaN
	0	0	P0AE30	ARTM		0	FALSE	FALSE	NaN	NaN	NaN	NaN	NaN	21.9639
	0	0	P0AE34	ARTQ		0.711389	FALSE	FALSE	NaN	NaN	NaN	NaN	20.5326	24.2569
	0	0	P0AEC0	YOAE		0	FALSE	FALSE	NaN	NaN	NaN	NaN	NaN	NaN
	0	0	P0AEC5	BARA		0.127372	FALSE	FALSE	NaN	NaN	23.2805	NaN	NaN	NaN
	0	0	P0AEJ2	ENTC		0.288675	FALSE	FALSE	25.0412	23.4713	24.2626	NaN	NaN	NaN
	0	0	P0AEY8	MDFA		0	FALSE	TRUE	23.2017	21.4911	23.0634	NaN	NaN	NaN
	0	0	P0AF10	MTLR		0	FALSE	FALSE	NaN	NaN	NaN	NaN	NaN	NaN
	0	0	P0AFD4	NUOH		0.257132	FALSE	FALSE	22.0316	NaN	NaN	NaN	NaN	NaN
	0	0	P0AFK4	POTB		0.295809	FALSE	FALSE	NaN	NaN	24.7607	NaN	NaN	NaN
	0	0	P0AFS7	YDIK		0.278258	FALSE	FALSE	NaN	NaN	NaN	NaN	NaN	NaN
	0	0	P0AFT2	YECS	+	1.66736	FALSE	FALSE	22.7058	NaN	NaN	NaN	NaN	NaN
	0	0	P0DSF6	YECV		0.279555	FALSE	FALSE	NaN	NaN	NaN	19.3895	22.369	23.9665
	0	0	P15028	FECB		0.607462	FALSE	FALSE	NaN	26.2926	NaN	NaN	NaN	NaN
	0	0	P15070	FLIN	+	1.90138	FALSE	FALSE	NaN	NaN	NaN	23.423	24.064	NaN
	0	0	P16691	PHNO		0	FALSE	FALSE	NaN	NaN	NaN	NaN	NaN	21.1493
	0	0	P16692	PHNP		0	FALSE	FALSE	NaN	NaN	NaN	NaN	NaN	21.8487
	0	0	P18392	RSTB		0.133218	FALSE	FALSE	NaN	NaN	24.8181	NaN	NaN	NaN
	0	0	P19317	NARW		0	FALSE	FALSE	NaN	NaN	NaN	NaN	NaN	NaN
	0	0	P24174	MANC		0	FALSE	FALSE	NaN	NaN	NaN	NaN	23.7899	NaN
	0	0	P24175	MANB		1.15051	FALSE	FALSE	23.1871	NaN	NaN	NaN	NaN	NaN
	0	0	P24177	ACRD		0.0634893	FALSE	FALSE	25.8544	NaN	NaN	NaN	NaN	NaN
	0	0	P30843	BASR		0	FALSE	FALSE	NaN	NaN	NaN	NaN	NaN	NaN
	0	0	P30844	BASS		0	FALSE	FALSE	NaN	NaN	NaN	NaN	NaN	NaN
	0	0	P30845	EPTA	+	1.83133	FALSE	FALSE	NaN	NaN	NaN	20.2085	NaN	23.8094
	0	0	P31992	PPTA		0.338988	FALSE	FALSE	NaN	NaN	21.2358	NaN	NaN	NaN
	0	0	P32153	FRVX		0	FALSE	FALSE	NaN	NaN	NaN	NaN	NaN	NaN
	0	0	P33014	YEED		0.228836	FALSE	FALSE	NaN	NaN	24.3573	NaN	NaN	NaN
	0	0	P37682	YIAU		0.799227	FALSE	FALSE	NaN	NaN	NaN	NaN	NaN	22.4249
	0	0	P37794	CHBG	+	1.59867	FALSE	FALSE	NaN	NaN	NaN	NaN	NaN	NaN
	0	0	P39452	RIR3		0	FALSE	FALSE	25.1571	23.0757	23.1022	NaN	NaN	NaN
	0	0	P40719	QSEC		0	FALSE	FALSE	NaN	NaN	NaN	NaN	NaN	NaN
	0	0	P42624	YHAK		0.268875	FALSE	FALSE	NaN	NaN	NaN	NaN	NaN	23.3784
	0	0	P45565	AIS		0	FALSE	FALSE	NaN	NaN	NaN	NaN	NaN	NaN
	0	0	P45771	YRDD		0.587602	FALSE	FALSE	NaN	NaN	NaN	NaN	22.6077	24.2269
	0	0	P46144	YEDJ		0.3366	FALSE	FALSE	24.7156	NaN	22.9804	NaN	NaN	NaN
	0	0	P52062	HEMW		0.265053	FALSE	FALSE	NaN	NaN	NaN	23.2245	NaN	22.9118
	0	0	P52612	FLII		0.287237	FALSE	FALSE	NaN	NaN	NaN	NaN	21.9486	26.1947
	0	0	P52627	FLIZ		0	FALSE	FALSE	NaN	NaN	NaN	NaN	NaN	NaN
	0	0	P52644	HSLJ		0.337238	FALSE	FALSE	NaN	NaN	23.9209	NaN	NaN	NaN
	0	0	P63183	KUP		0.764831	FALSE	FALSE	NaN	NaN	NaN	NaN	NaN	NaN
	0	0	P64488	YEAR		0.0277193	FALSE	FALSE	NaN	NaN	NaN	NaN	NaN	NaN
	0	0	P64515	YECN	+	1.89077	FALSE	FALSE	NaN	NaN	NaN	NaN	NaN	NaN
	0	0	P64599	YHBT		0	FALSE	FALSE	NaN	NaN	NaN	NaN	24.7322	NaN
	0	0	P67338	YOAH	+	1.32879	FALSE	FALSE	NaN	NaN	24.555	NaN	NaN	NaN
	0	0	P68398	TADA		0.525218	FALSE	FALSE	NaN	NaN	NaN	22.1747	22.3024	NaN
	0	0	P71242	WCAK		1.26367	FALSE	FALSE	NaN	NaN	22.0513	NaN	NaN	NaN
	0	0	P75783	YBIO		0	FALSE	FALSE	NaN	NaN	NaN	NaN	NaN	NaN
	0	0	P75785	OPGE		0	FALSE	FALSE	NaN	NaN	NaN	21.9166	22.7021	23.1686
	0	0	P75804	YLII		0	FALSE	FALSE	NaN	NaN	22.9239	NaN	NaN	NaN
	0	0	P75972	YMFI		0.0977579	FALSE	FALSE	24.2647	22.3444	23.5451	NaN	NaN	NaN
	0	0	P75992	YMGA		0	FALSE	FALSE	NaN	NaN	NaN	18.9838	NaN	NaN
	0	0	P76001	YCGJ		0	FALSE	FALSE	NaN	NaN	NaN	23.775	NaN	NaN
	0	0	P76100	YDCK	+	1.92315	FALSE	FALSE	NaN	NaN	NaN	NaN	18.7905	18.6743
	0	0	P76345	C56H		0	FALSE	FALSE	NaN	NaN	NaN	NaN	NaN	NaN
	0	0	P76472	ARND		0	FALSE	FALSE	NaN	NaN	NaN	NaN	NaN	NaN
	0	0	P76473	ARNT		0	FALSE	FALSE	NaN	NaN	NaN	NaN	NaN	NaN
	0	0	P76506	MLAA	+	6.34608	TRUE	TRUE	NaN	NaN	NaN	25.2536	25.4868	25.7224
	0	0	P76562	TMCA		0.441483	FALSE	FALSE	NaN	NaN	23.0868	NaN	NaN	NaN
	0	0	P77223	RSXB		0.258836	FALSE	FALSE	23.0224	NaN	NaN	NaN	NaN	NaN
	0	0	P77561	YDEP		0	FALSE	FALSE	NaN	NaN	NaN	NaN	NaN	NaN
	0	0	P77567	NHOA	+	1.72997	FALSE	FALSE	24.3565	23.5194	23.1599	NaN	NaN	NaN
	0	0	P77757	ARNC		0	FALSE	FALSE	NaN	NaN	NaN	NaN	NaN	NaN
	0	0	P80668	FEAB	+	2.60926	FALSE	FALSE	20.8062	NaN	NaN	NaN	NaN	NaN
	0.000136251	-0.000153224	P00968	CARB	+	1.95715	FALSE	FALSE	27.9208	26.8868	27.513	27.4038	27.8193	27.0971
	0.00421576	-0.000893911	P0A8V2	RPOB		1.10858	FALSE	FALSE	34.0078	33.8621	34.0073	33.9218	33.8964	34.0564
	0.00682736	-0.00124995	P22523	MUKB	+	1.5382	FALSE	FALSE	30.6292	30.532	30.6394	30.5005	30.6418	30.6547
	0.00356537	-0.00126076	P0A8Y3	YIHX		0.763703	FALSE	FALSE	27.0373	26.9607	27.1899	27.2007	26.8824	27.101
	0.0015627	-0.00138219	P02413	RL15		0.835485	FALSE	FALSE	35.1669	34.3853	34.417	34.9032	34.6204	34.4415
	0.000628015	-0.00264676	P36999	RLMA	+	2.52054	FALSE	FALSE	21.9025	22.7237	25.2965	23.5103	21.6228	24.7816
	0.00260457	-0.00285721	P62517	OPGH		0.232489	FALSE	FALSE	27.3975	26.6316	27.1005	26.5256	27.4914	27.104
	0.000937197	-0.00286802	P77335	HLYE		1.13875	FALSE	FALSE	24.2498	25.029	24.0301	25.3189	25.4479	22.5335
	0.00210066	-0.00290298	P23917	MAK	+	2.35477	FALSE	FALSE	27.4737	27.3325	28.5717	27.8383	27.3796	28.1513
	0.00709747	-0.00542259	P39406	RSMC	+	1.47782	FALSE	FALSE	28.9612	28.3652	28.9964	28.9475	28.4819	28.8771
	0.00626517	-0.00556119	P05194	AROD	+	1.34381	FALSE	FALSE	27.6159	27.6738	27.0939	27.6387	27.7208	27.0074
	0.005468	-0.00578054	P0AG55	RL6		0.15701	FALSE	FALSE	34.8671	34.2015	33.8106	34.5942	34.1986	34.069
	0.00342635	-0.00592995	P0AC69	GLRX4		0.865778	FALSE	FALSE	31.1721	31.3334	30.2189	30.7701	31.7331	30.2034
	0.00790476	-0.00625992	P04993	RECD		1.13219	FALSE	FALSE	25.83	25.3516	25.042	25.158	25.4901	25.5567
	0.00566549	-0.00673898	P0AAD2	MTR	+	3.0545	FALSE	FALSE	NaN	25.1879	25.9811	25.2064	25.8108	25.716
	0.0086828	-0.0068868	P07004	PROA		0.713107	FALSE	FALSE	30.7866	30.6679	30.2602	30.9773	30.3403	30.3765
	0.0177965	-0.00715637	Q46856	YQHD	+	3.04589	FALSE	FALSE	29.1315	29.2263	29.1691	29.1074	28.9788	29.4192
	0.00812774	-0.0102215	P76407	YEGS	+	2.58362	FALSE	FALSE	25.6892	26.0463	24.8167	25.4276	25.2186	25.8754
	0.0186527	-0.0110588	P0A9L5	PPIC	+	2.08907	FALSE	FALSE	27.1069	27.5941	27.0963	27.3207	27.4019	27.0416
	0.00772009	-0.0111008	P32685	YJBD		0.280568	FALSE	FALSE	24.5591	25.1531	23.8321	24.9946	24.4844	24.032
	0.00537054	-0.012291	P32160	YIIQ	+	1.79722	FALSE	FALSE	26.8978	24.8045	26.6403	26.2216	25.4307	26.6535
	0.00860845	-0.0123412	P75957	LOLD		0.861899	FALSE	FALSE	27.701	27.4071	26.2643	27.0977	27.4201	26.8175
	0.00631239	-0.0123787	P76503	FADI		0.346337	FALSE	FALSE	27.042	26.4835	26.8774	28.0317	26.1504	26.1836
	0.0043096	-0.0123816	P0AEV1	RSSB		0.376213	FALSE	FALSE	NaN	23.3001	25.0442	23.9997	NaN	24.3198
	0.0122782	-0.0126912	P0A8A8	RIMP		0.126693	FALSE	FALSE	26.8592	26.979	NaN	27.0467	26.4084	27.2643
	0.0348952	-0.012729	P41409	RIHA	+	2.58917	FALSE	FALSE	28.3204	28.434	28.5781	28.6083	28.4174	28.2687
	0.00786764	-0.0129598	P46125	YEDI		0.364042	FALSE	FALSE	23.2761	23.9013	24.9178	23.5484	24.0906	24.4173
	0.0143733	-0.0134239	P0A8C1	YBJQ		0.806695	FALSE	FALSE	26.3431	26.9478	26.1576	26.6137	26.0805	26.714
	0.0203519	-0.0144602	P39332	YJGH	+	2.61437	FALSE	FALSE	23.1407	23.4294	22.909	22.9753	23.3152	NaN
	0	-0.0145769	P33595	SGRR		0.392192	FALSE	FALSE	NaN	NaN	22.5261	23.5074	NaN	21.5158
	0.00893541	-0.0148169	P77791	MAA		0.278934	FALSE	FALSE	26.5085	26.7049	25.5611	26.3387	26.9114	25.48
	0.0131202	-0.0153389	P0A8D0	NRDR		0.359534	FALSE	FALSE	27.5779	27.3919	26.4571	26.942	27.4677	26.9713
	0	-0.0154438	P15043	RECQ		0.574787	FALSE	FALSE	24.4116	23.0193	23.7717	NaN	23.7188	NaN
	0.0589555	-0.015576	P76403	YEGQ		1.14284	FALSE	FALSE	28.0284	28.0036	27.9239	27.9203	28.1369	27.852
	0.026101	-0.016435	P20083	PARE	+	1.68224	FALSE	FALSE	28.6954	28.467	29.0595	28.5834	28.9663	28.6229
	0.0301265	-0.0177472	P75914	YCDX	+	1.95034	FALSE	FALSE	27.2871	27.7242	27.3637	27.7244	27.3541	27.2434
	0.00727913	-0.017938	P31828	PQQL		0.157388	FALSE	FALSE	22.8907	23.5247	23.8107	22.2318	24.8281	23.1124
	0.0419196	-0.0181224	P69441	KAD	+	1.32711	FALSE	FALSE	31.8105	31.8411	31.6199	31.8845	31.8529	31.4797
	0.0171965	-0.0184097	P64483	YEAK	+	1.69753	FALSE	FALSE	27.3967	26.9567	26.6277	27.5002	26.5595	26.8662
	0.0352468	-0.0185776	P0AC13	DHPS	+	5.54952	FALSE	FALSE	27.5268	27.3261	27.7661	27.3149	27.7467	27.5017
	0.0100034	-0.0192286	P0A7P5	RL34	+	2.31712	FALSE	FALSE	30.8845	30.3116	29.1408	30.8345	29.7505	29.6943
	0.0360572	-0.0198669	P09148	GAL7	+	4.50841	FALSE	FALSE	27.5327	27.6824	27.8786	27.4485	27.6063	27.9794
	0.0112211	-0.0200659	P25666	HTRL		1.28909	FALSE	FALSE	22.6672	23.1858	22.6096	23.5086	NaN	22.093
	0.0163984	-0.0202014	P03813	YGEA		0.651632	FALSE	FALSE	26.0327	26.4509	25.1994	25.6276	26.2199	25.7748
	0.0192229	-0.0202897	P0AA10	RL13		0.374698	FALSE	FALSE	32.4902	32.158	31.4757	32.3335	31.6935	32.0361
	0.0146234	-0.020443	P0AE70	MAZF		0.0468918	FALSE	FALSE	25.9433	25.8278	27.1596	26.6464	26.1658	26.0572
	0.0184465	-0.0212657	P0AGA2	SECY		0.306551	FALSE	FALSE	28.829	27.8501	28.382	27.8179	28.6348	28.5444
	0.049926	-0.0213769	P0A9J8	CMPDT	+	4.52182	FALSE	FALSE	29.1474	28.8103	29.0087	29.0796	29.0746	28.748
	0.0334552	-0.021649	P04335	FRSA	+	3.34755	FALSE	FALSE	28.762	28.8178	28.5124	28.4345	29.0669	28.5259
	0.0190767	-0.021745	P09169	OMPT	+	3.25005	FALSE	FALSE	25.2242	24.5818	25.6365	24.9421	25.5693	24.8659
	0.0303757	-0.0224374	P0AG07	RPE		0.01643	FALSE	FALSE	28.2903	28.6007	27.7938	28.2848	28.2897	28.0429
	0.0570473	-0.0228055	P07813	SYL		0.979643	FALSE	FALSE	32.6394	32.5029	32.3095	32.5198	32.5967	32.2668
	0.0477713	-0.0243473	P0AGC3	SLT		1.02734	FALSE	FALSE	27.7676	27.9166	27.4301	27.6542	27.8633	27.5237
	0.0171724	-0.0246086	P0A9R7	FTSE		0.289751	FALSE	FALSE	26.3045	26.6705	27.543	26.6466	26.3957	27.4018
	0.0289127	-0.0253226	P33643	RLUD		0.585461	FALSE	FALSE	27.0604	27.2683	27.5401	27.7824	26.9763	27.0341
	0.037974	-0.0257085	P0A786	PYRB	+	2.697	FALSE	FALSE	27.421	27.9191	27.5251	27.2618	27.8371	27.6892
	0.0195929	-0.0257517	P69910	DCEB	+	2.49927	FALSE	FALSE	34.3725	35.3484	34.2251	34.9299	34.1076	34.8314
	0.0317102	-0.0268466	P0A8N5	SYK2	+	1.34796	FALSE	FALSE	33.5698	33.7554	33.0176	33.7176	33.0962	33.4485
	0.0338053	-0.0269368	P0A7Z4	RPOA	+	2.0679	FALSE	FALSE	32.9428	32.6288	33.324	32.6181	33.2373	32.9593
	0.0158908	-0.0272605	P76540	EUTK		0.0113488	FALSE	FALSE	22.3295	23.0195	22.2174	21.886	23.1037	NaN
	0.00994933	-0.0274919	P0AAF6	ARTP		1.27196	FALSE	FALSE	23.4198	23.5123	25.3246	23.5298	NaN	24.5863
	0.0560955	-0.0304591	P69228	BAER		0.661138	FALSE	FALSE	26.3995	26.2132	25.8309	26.2493	26.1433	25.9597
	0.0172607	-0.0312608	P33644	POLOX		0.470309	FALSE	FALSE	27.1791	28.397	27.3312	28.1127	26.679	28.0218
	0.040837	-0.0313307	P23836	PHOP	+	3.84089	FALSE	FALSE	29.2095	29.5914	29.4708	29.8619	29.1246	29.1911
	0.033031	-0.0318553	P0A7F9	QUEA	+	2.27952	FALSE	FALSE	27.1484	26.3096	26.1173	26.5664	26.5723	26.3411
	0.0766919	-0.0327568	P27248	GCST	+	3.02869	FALSE	FALSE	30.5627	30.39	30.4894	30.5577	30.1667	30.6193
	0.0579241	-0.0331408	P45577	PROQ	+	4.26496	FALSE	FALSE	30.585	30.5082	30.9675	30.9179	30.5899	30.4535
	0.103214	-0.0334689	P0AG67	RS1		0.208575	FALSE	FALSE	33.7506	33.8937	34.088	33.75	33.9442	33.9378
	0.0415956	-0.0337563	P0ACW6	YDCH	+	1.34236	FALSE	FALSE	27.4786	27.8544	26.9604	27.3743	27.5737	27.2441
	0.0377421	-0.0339139	P37745	RMLC		0.379526	FALSE	FALSE	26.6557	26.3911	26.6185	26.7933	25.9349	26.8353
	0.0445036	-0.0356916	P0A7L0	RL1		0.576122	FALSE	FALSE	35.1549	34.7619	34.6273	35.0615	35.0092	34.3663
	0.0696927	-0.035813	P0A8B5	YBAB		0.34072	FALSE	FALSE	27.9787	28.2512	27.8282	28.2056	27.9904	27.7547
	0.0150251	-0.0358601	P27126	RFAS		0.341735	FALSE	FALSE	24.0685	24.638	23.0777	24.7484	24.3019	22.6264
	0.108009	-0.0363045	P0AG30	RHO	+	3.08238	FALSE	FALSE	32.4457	32.0532	32.2118	32.1966	32.2748	32.1304
	0.0592627	-0.0364889	P0DMC7	RCSB	+	1.794	FALSE	FALSE	28.5168	28.7908	28.9333	28.4749	28.6046	29.0518
	0.0307299	-0.0392262	P0ACC1	PRMC		0.626445	FALSE	FALSE	23.7115	24.591	23.5563	NaN	24.0037	23.8237
	0.116087	-0.0400836	P0A6G3	PNCC	+	4.01949	FALSE	FALSE	28.5074	28.3464	28.7315	28.5992	28.458	28.4079
	0.078216	-0.0401103	P0AEJ6	EUTB	+	1.55887	FALSE	FALSE	28.526	28.2691	27.9919	28.2403	28.3755	28.0509
	0.0502229	-0.0404689	P0AF03	MOG		0.704568	FALSE	FALSE	28.9394	28.2733	28.5848	28.6863	28.8211	28.1687
	0.12934	-0.0420812	P32176	FDOG		0.654522	FALSE	FALSE	29.6724	29.3099	29.5752	29.3903	29.4759	29.565
	0.0729874	-0.0422764	P0A7G6	RECA		0.708833	FALSE	FALSE	31.3654	31.4501	31.1256	31.3306	31.5466	30.9371
	0.0297432	-0.0427717	P0AD49	YFIA	+	1.43604	FALSE	FALSE	28.7716	29.4221	30.1989	29.1178	29.2233	29.9232
	0.0220482	-0.0437794	Q2M7R5	YIBT	+	1.85537	FALSE	FALSE	25.966	25.6236	27.1242	27.0049	25.3346	26.2429
	0.0318684	-0.0441844	P0A7K6	RL19		0.0888472	FALSE	FALSE	33.4517	32.2968	32.0465	32.5706	32.8519	32.2399
	0.0274373	-0.0444698	P61320	LOLB		0.267861	FALSE	FALSE	24.1668	25.0603	24.2157	23.8315	25.3398	24.1381
	0.137785	-0.0445525	P04036	DAPB		1.09152	FALSE	FALSE	29.6585	29.7394	29.7586	29.4578	29.8522	29.7128
	0.0593397	-0.0446116	P0AAJ5	FDOH	+	1.59363	FALSE	FALSE	28.5223	27.9164	27.9805	27.7885	28.3972	28.0998
	0.0394671	-0.0449333	P69783	PTGA		1.00344	FALSE	FALSE	33.5314	33.2753	32.5006	33.4533	32.6511	33.0681
	0.0391481	-0.0449778	P0A7V0	RS2		0.426216	FALSE	FALSE	34.4758	33.7039	33.5894	34.0856	34.2127	33.3359
	0.0479332	-0.0451088	P0A9W3	ETTA	+	1.35968	FALSE	FALSE	32.1142	31.647	31.3042	31.486	32.0798	31.3642
	0.0654241	-0.0451247	P31663	PANC		0.913552	FALSE	FALSE	29.5869	29.6419	30.3063	29.7243	29.7453	29.9302
	0.0688077	-0.0452703	P0A6L2	DAPA		1.03186	FALSE	FALSE	31.095	31.173	30.7388	31.3264	30.7212	30.8234
	0.118838	-0.0457624	P43672	UUP		0.308641	FALSE	FALSE	28.4157	28.3301	28.75	28.3968	28.5671	28.3944
	0.0482273	-0.045922	P0AGL7	RSME		0.729069	FALSE	FALSE	28.1597	27.4451	27.5848	28.0746	27.7369	27.2404
	0.0537753	-0.0462646	P75876	RLMI		0.937109	FALSE	FALSE	29.5032	28.6607	29.5184	29.0413	29.1616	29.3407
	0.0557814	-0.0465482	P36566	CMOM	+	1.59703	FALSE	FALSE	25.9611	25.4954	25.0692	25.3094	25.7186	25.358
	0.0307436	-0.0473111	P15288	PEPD		1.26039	FALSE	FALSE	30.5619	31.1579	31.5172	31.2656	30.1853	31.6442
	0.0469278	-0.0484848	P0A7R5	RS10		0.336953	FALSE	FALSE	34.022	33.7239	34.503	33.8807	33.6609	34.5618
	0.0796344	-0.0486959	P0AAC0	USPE		0.357052	FALSE	FALSE	28.9646	29.4306	28.9647	28.9866	28.8648	29.3623
	0.127779	-0.0488421	P60293	MUKF		1.14214	FALSE	FALSE	28.581	28.3399	28.2313	28.1573	28.4806	28.3678
	0.0633118	-0.0494792	P0A812	RUVB		1.14751	FALSE	FALSE	27.4135	27.0515	27.5253	27.0222	27.7416	27.0782
	0.0225863	-0.0494906	P00944	XYLA		0.743345	FALSE	FALSE	24.1411	24.4404	25.5841	25.0355	23.5278	25.4538
	0.0495195	-0.0498276	P76576	YFGM		0.053397	FALSE	FALSE	28.4411	27.4847	28.1618	27.5919	28.2294	28.1169
	0.0191762	-0.0502682	P0A7M6	RL29		0.112043	FALSE	FALSE	32.3352	30.6287	31.8979	31.8991	30.2162	32.5957
	0.0299875	-0.0510743	P15373	PRLF		0.173918	FALSE	FALSE	26.1251	26.5531	25.3883	25.6066	26.8874	25.4193
	0.0508627	-0.0512975	P0ADV7	MLAC		0.287476	FALSE	FALSE	31.0068	31.2726	30.538	30.7857	31.4016	30.4761
	0.0139342	-0.0513086	P22634	MURI		0.158094	FALSE	FALSE	26.0555	NaN	24.187	25.7378	NaN	24.402
	0	-0.0516109	P77301	YBAP		0	FALSE	FALSE	NaN	NaN	23.9232	NaN	NaN	23.8715
	0.0246843	-0.0517588	P76419	YEGV		0.0725958	FALSE	FALSE	22.0782	22.6949	NaN	21.7496	22.9199	NaN
	0.0695807	-0.0517648	Q93K97	ADPP		0.955318	FALSE	FALSE	26.3263	26.3611	27.0792	26.4684	26.4343	26.7086
	0.0332944	-0.0517934	P26647	PLSC		0.360795	FALSE	FALSE	25.0737	23.5152	25.078	24.6174	24.3675	24.5265
	0.0520468	-0.0518684	P0AFJ7	PITA	+	2.2853	FALSE	FALSE	25.8561	26.1241	25.4046	25.2018	26.0369	25.9906
	0.0783184	-0.052035	P0AG90	SECD		0.671695	FALSE	FALSE	29.8142	29.5131	29.9415	29.3621	30.0432	29.7074
	0.0410325	-0.0525233	P76491	5DNU		0.135038	FALSE	FALSE	27.1786	25.869	25.9711	26.0661	26.3519	26.4432
	0.0952297	-0.0527878	P15082	SRLR		0.892892	FALSE	FALSE	26.4707	26.7093	27.1443	26.7604	26.6967	26.7089
	0.21942	-0.0547562	P21888	SYC	+	2.38116	FALSE	FALSE	29.4318	29.2355	29.3667	29.438	29.2597	29.1721
	0.0162596	-0.0547803	P68699	ATPL		0.578499	FALSE	FALSE	26.9717	25.72	29.4345	26.84	27.5207	27.6012
	0.0225932	-0.0553757	P11446	ARGC		0.509988	FALSE	FALSE	23.9682	23.487	22.1566	NaN	23.6755	22.6216
	0.0800917	-0.0569115	P13029	KATG		0.650761	FALSE	FALSE	32.8757	33.7093	33.1442	33.1228	33.2854	33.1503
	0.159047	-0.0570768	P15042	DNLJ		0.342915	FALSE	FALSE	29.696	29.3776	29.4044	29.2842	29.5887	29.4339
	0.0634098	-0.0572376	P77173	ZIPA		0.253024	FALSE	FALSE	26.8145	26.287	26.3176	25.9083	26.7907	26.5483
	0.0427135	-0.0574652	P0A7U3	RS19	+	1.98161	FALSE	FALSE	32.1715	31.3504	30.6647	31.5709	31.3671	31.0762
	0.101356	-0.059131	P18843	NADE	+	2.56002	FALSE	FALSE	29.7957	30.123	29.5532	29.9983	29.7437	29.5525
	0.0487315	-0.0594355	P08368	CREB		0.0241123	FALSE	FALSE	23.3907	23.9846	24.7081	24.0843	23.6287	24.1921
	0.0389924	-0.0603822	P0AB28	YCED		0.139181	FALSE	FALSE	29.3144	27.8213	29.0621	28.9021	28.1682	28.9464
	0.0291041	-0.0604343	P27848	YIGL		0.630211	FALSE	FALSE	23.6154	25.9415	25.0074	24.5679	24.6759	25.1393
	0.0329202	-0.0605914	P75958	LOLE		0.822771	FALSE	FALSE	25.8854	24.2119	25.1971	24.2902	25.589	25.2333
	0.0412871	-0.0615457	P05706	PTHA	+	2.18256	FALSE	FALSE	29.0437	29.153	29.5372	29.793	28.2252	29.5311
	0.0588361	-0.0617034	P0A784	ORN		0.368455	FALSE	FALSE	27.2768	28.3816	27.7393	27.9596	27.4015	27.8516
	0.0622226	-0.0618782	P60723	RL4	+	1.60028	FALSE	FALSE	34.4006	33.3984	33.5336	33.6655	33.4954	33.9861
	0.159906	-0.0622959	P0A6P5	DER	+	2.67811	FALSE	FALSE	29.2866	28.7913	29.0894	28.993	28.9497	29.0377
	0.0157592	-0.0639162	P37338	GLAR		0.298001	FALSE	FALSE	NaN	26.1005	23.5818	NaN	24.6345	24.9199
	0.0344368	-0.0661437	P0ACC3	ERPA	+	1.3509	FALSE	FALSE	31.2403	29.2101	30.3708	29.8126	30.7374	30.0728
	0.0614813	-0.066213	P0A805	RRF		0.730341	FALSE	FALSE	32.2953	32.7508	32.1345	32.0882	32.9704	31.9234
	0.165024	-0.0663484	P25745	MNMA	+	2.89829	FALSE	FALSE	28.2803	28.1795	28.2696	28.4521	28.1333	27.945
	0.0557011	-0.0673707	P67080	PLPHP		0.308018	FALSE	FALSE	27.7866	27.2623	27.5806	27.7087	26.7171	28.0016
	0.022238	-0.068243	P00634	PPB	+	1.6131	FALSE	FALSE	25.9643	23.3041	25.1848	23.9146	26.036	24.2978
	0	-0.0691948	P69451	LCFA		0.182212	FALSE	FALSE	NaN	23.2728	24.8115	NaN	NaN	23.973
	0.0444394	-0.0693474	P76142	LSRB	+	1.49452	FALSE	FALSE	27.0609	28.6992	27.7244	27.8147	28.1436	27.3181
	0.0871154	-0.0699762	P04983	RBSA	+	2.96658	FALSE	FALSE	27.3039	26.8214	27.1637	27.1326	27.3903	26.5562
	0.0227769	-0.0704521	P39359	YJHH		0.278076	FALSE	FALSE	NaN	22.1448	24.6883	23.0336	23.1088	23.8958
	0.0206851	-0.0718943	P0A9F6	GCVA		0.764957	FALSE	FALSE	23.6504	24.2921	26.0927	25.2893	22.8255	25.7048
	0.037582	-0.0720406	P0C0R7	RLME	+	1.58031	FALSE	FALSE	24.4631	25.5549	25.5745	25.4912	24.0691	25.8161
	0.0475972	-0.0721261	P0A8Z7	YQIA		0.126848	FALSE	FALSE	NaN	22.0976	21.9048	22.3361	22.3016	21.1495
	0.0551337	-0.0721385	P60752	MSBA		0.257355	FALSE	FALSE	29.2924	28.0884	28.046	28.1889	28.7862	28.2352
	0.0410539	-0.072307	P45800	IGAA		0.424437	FALSE	FALSE	25.3336	24.3273	24.462	24.2881	25.639	23.9788
	0.0983753	-0.0737003	P37353	MENE		0.133433	FALSE	FALSE	24.2068	NaN	23.8992	23.9686	23.6676	24.3017
	0.0764325	-0.0740089	P0A6M8	EFG		0.406242	FALSE	FALSE	35.283	34.9849	35.7605	35.4191	34.7717	35.6156
	0.0328473	-0.0746752	P0AAN3	HYPB		1.07014	FALSE	FALSE	27.6647	28.147	28.5197	28.6786	26.5862	28.8425
	0.166817	-0.0753142	Q46868	UBIK		0.304726	FALSE	FALSE	28.7335	29.079	28.6534	28.7498	28.9342	28.5559
	0.0506117	-0.0762157	P0AD59	IVY	+	1.76313	FALSE	FALSE	29.1587	29.354	29.2902	28.9171	28.4704	30.1867
	0.0275816	-0.0767384	P27838	CYAY		0.35981	FALSE	FALSE	23.0904	24.8781	25.0982	NaN	24.8224	23.7353
	0.0876405	-0.0767403	P10441	LPXB	+	1.83432	FALSE	FALSE	25.3199	26.3195	25.8103	25.9558	25.5586	25.7051
	0.114258	-0.0771802	P45464	LPOA	+	3.09345	FALSE	FALSE	29.1422	28.872	28.8599	28.6945	29.333	28.6151
	0.035918	-0.0774765	P39830	YBAL		0.616473	FALSE	FALSE	24.2288	25.0292	23.9906	23.5303	25.6451	23.8407
	0.0949365	-0.0784969	P75791	YBIU	+	2.27729	FALSE	FALSE	25.4847	24.6402	24.9676	24.7773	25.28	24.7998
	0.0511017	-0.0787214	P37128	NUDK		0.0721685	FALSE	FALSE	31.5363	30.2084	30.021	30.8518	30.6049	30.0728
	0.040587	-0.078996	P77570	ANMK		0.977793	FALSE	FALSE	27.2152	27.968	26.0129	27.661	26.6857	26.6125
	0.0969337	-0.0803884	P0AG24	SPOT		0.416992	FALSE	FALSE	27.2531	27.282	27.0152	27.2823	27.4812	26.5456
	0.145726	-0.0808131	P07650	TYPH	+	3.6256	FALSE	FALSE	30.5583	30.4151	29.9121	30.1166	30.3345	30.192
	0.0887257	-0.0828546	P37749	WBBI		0.492043	FALSE	FALSE	28.4457	27.695	28.1751	27.6267	28.4823	27.9583
	0.0644002	-0.0838896	P31554	LPTD		0.19778	FALSE	FALSE	27.06	26.7623	26.7517	26.3421	27.6579	26.3224
	0.179653	-0.084699	P0A850	TIG		0.819291	FALSE	FALSE	35.2232	34.8286	34.7117	34.8426	34.9901	34.6767
	0.074848	-0.0853736	P15723	DGTP	+	1.62947	FALSE	FALSE	24.1493	24.6894	24.3214	24.4536	24.8481	23.6022
	0.0522969	-0.0854022	P13445	RPOS	+	3.76757	FALSE	FALSE	27.1891	28.0305	28.4678	28.1582	28.2952	26.9777
	0.0877831	-0.0864957	P21170	SPEA		0.316113	FALSE	FALSE	30.7294	30.2914	30.489	29.884	31.0097	30.3567
	0.180099	-0.0873458	P06710	DPO3X		0.659524	FALSE	FALSE	27.5254	27.8895	27.5048	27.5787	27.7735	27.3056
	0.201387	-0.088693	P60651	SPEB		0.279105	FALSE	FALSE	29.3398	29.6572	29.218	29.1765	29.529	29.2433
	0.0841645	-0.0887794	P0A7U7	RS20		0.386162	FALSE	FALSE	32.7928	31.6625	32.0598	32.4137	32.0057	31.8293
	0.110762	-0.0888087	P60624	RL24		0.307343	FALSE	FALSE	33.5718	32.7948	33.3702	33.1578	33.4566	32.856
	0.0271485	-0.0902433	P13518	CSRD		1.00797	FALSE	FALSE	25.1642	NaN	23.9837	23.3145	25.9498	24.1868
	0.102033	-0.0904306	P25522	MNME		0.422404	FALSE	FALSE	29.2391	28.2714	28.3814	28.5866	28.666	28.3681
	0.560978	-0.0911935	P39356	YJHU	+	1.9995	FALSE	FALSE	27.5877	27.5368	27.3772	27.3413	27.4523	27.4345
	0.0704522	-0.0915019	P77667	SUFA	+	2.91425	FALSE	FALSE	26.7655	27.2628	26.0424	26.9863	26.044	26.766
	0.0212192	-0.0922712	P24205	LPXM		1.24971	FALSE	FALSE	22.0575	23.3689	24.3613	23.9173	20.6628	24.9308
	0	-0.0927429	P0ABN1	KDGL	+	2.61266	FALSE	FALSE	NaN	22.4882	NaN	21.6117	23.1792	NaN
	0.0193852	-0.0931063	P36553	HEM6		0.679863	FALSE	FALSE	22.5851	NaN	24.7078	22.484	NaN	24.6227
	0.198205	-0.0940679	P28904	TREC	+	3.41613	FALSE	FALSE	32.4207	31.8855	32.3878	32.1558	32.2271	32.029
	0.203645	-0.0941181	P0A9L8	P5CR		1.20694	FALSE	FALSE	29.0719	29.6278	29.2275	29.0985	29.2179	29.3284
	0.0737038	-0.094656	P77611	RSXC		0.238306	TRUE	FALSE	27.4009	27.2151	26.8624	26.7984	27.8918	26.5043
	0.227213	-0.0952682	P60422	RL2		0.092038	FALSE	FALSE	34.0887	33.5762	34.029	33.8164	33.7502	33.8416
	0.0967536	-0.096255	P0AC75	KDTA		0.200443	FALSE	FALSE	25.235	25.3411	25.9102	24.8977	25.8947	25.4051
	0.142301	-0.0969334	P00562	AK2H		1.00877	FALSE	FALSE	28.9308	29.008	28.6943	28.8354	29.1563	28.3505
	0	-0.0978127	P33360	YEHX	+	1.80444	FALSE	FALSE	NaN	NaN	23.6147	23.5169	NaN	NaN
	0.0531921	-0.098067	P06989	HIS2		0.296554	FALSE	FALSE	25.4124	27.0918	26.8963	25.7787	26.3405	26.9872
	0.0732958	-0.0986646	P10121	FTSY	+	1.38262	FALSE	FALSE	28.3671	28.7125	29.7136	28.696	28.4932	29.308
	0.104389	-0.100519	P0A955	ALKH	+	1.36732	FALSE	FALSE	32.5514	32.3289	31.4609	31.9138	32.2091	31.9166
	0.0752672	-0.100637	P75728	UBIF	+	1.57767	FALSE	FALSE	26.8733	27.2955	26.4328	27.4761	26.0977	26.7259
	0.652203	-0.100679	P16659	SYP	+	3.24501	FALSE	FALSE	32.6289	32.7808	32.8063	32.553	32.681	32.68
	0.144798	-0.100691	P31808	YCIK		0.258563	FALSE	FALSE	27.1142	27.2277	26.4486	26.7434	27.0043	26.7406
	0.0935261	-0.101171	P23305	YIGA		0.64978	FALSE	FALSE	26.3303	25.7854	26.983	26.016	26.1866	26.5926
	0.0874917	-0.101343	P0ACP7	PURR		0.956088	FALSE	FALSE	29.5779	28.7375	29.3346	28.9384	29.7489	28.6586
	0.053356	-0.101497	P64476	YDIH		0.592634	FALSE	FALSE	27.5951	28.1994	26.3352	27.7461	27.5052	26.574
	0.0705883	-0.101629	P0A7E9	PYRH		0.798217	FALSE	FALSE	26.5	27.2208	27.2009	27.5524	26.0362	27.0282
	0.0432717	-0.101728	P0ACB4	HEMG		0.314028	FALSE	FALSE	26.3358	26.0589	27.0183	27.4023	24.9122	26.7933
	0.17325	-0.102145	P37747	GLF		1.26378	FALSE	FALSE	28.7992	28.7832	29.3838	28.7953	28.7705	29.094
	0.0885764	-0.102204	P45748	TSAC		0.116832	FALSE	FALSE	27.0433	26.381	27.4166	26.6357	26.5056	27.393
	0.0529625	-0.104381	P0AD57	ISPB	+	1.61328	FALSE	FALSE	24.0314	23.9528	25.8277	24.604	23.949	24.9457
	0.249658	-0.104809	P76194	SUFE	+	2.42842	FALSE	FALSE	24.3103	24.0705	24.0537	23.8978	24.3284	23.8938
	0.0541589	-0.105069	P06282	CDH		0.166115	FALSE	FALSE	23.7031	NaN	22.7186	22.289	23.6865	23.3419
	0.136234	-0.106896	P29208	MENC		0.803716	FALSE	FALSE	27.4075	27.1739	26.6595	26.8107	27.3468	26.7627
	0.0864763	-0.107588	P25534	UBIH		0.24651	FALSE	FALSE	25.7061	25.6333	25.049	26.1334	24.9388	24.9934
	0.117566	-0.108063	P0AGI8	TRKA		0.542484	FALSE	FALSE	26.748	25.7606	25.9828	25.7956	26.3147	26.057
	0.233062	-0.108698	P0ADY1	PPID		0.84205	FALSE	FALSE	31.0952	30.6936	30.7915	30.5989	31.0259	30.6293
	0	-0.1092	P0AAH4	SAPD		0.0561859	FALSE	FALSE	NaN	NaN	23.9906	NaN	23.8526	23.9101
	0.0852273	-0.109974	P02916	MALF		0.230196	FALSE	FALSE	26.5831	26.8033	26.5494	25.7253	27.2816	26.5989
	0.159365	-0.110214	P0A9Q1	ARCA		0.382883	FALSE	FALSE	30.9333	31.3235	31.6583	31.0295	31.5006	31.0544
	0.0658993	-0.111231	P39371	NANM		0.821548	FALSE	FALSE	23.8183	NaN	24.0513	24.1561	22.9497	24.3649
	0.0750583	-0.111567	P0A7M2	RL28		0.982049	FALSE	FALSE	31.0131	30.3389	31.9854	30.9381	30.6715	31.3931
	0.215768	-0.112286	P62623	ISPH		0.0844705	FALSE	FALSE	28.5111	27.8923	28.2783	28.1295	27.9497	28.2657
	0.3059	-0.112567	P0A707	IF3	+	1.76157	FALSE	FALSE	30.8567	30.7752	31.2046	30.7721	30.751	30.9756
	0.262181	-0.113412	P05055	PNP	+	3.68192	FALSE	FALSE	32.9837	32.4544	32.7544	32.7651	32.494	32.5932
	0.12702	-0.114791	P64596	YRAP	+	1.93962	FALSE	FALSE	28.0034	28.3361	27.6043	27.8305	28.3249	27.444
	0.0564749	-0.114841	P0AD10	YECJ		0.30896	FALSE	FALSE	27.9521	27.843	28.5117	28.663	26.645	28.6542
	0.110015	-0.115054	P37387	XYLF	+	2.77492	FALSE	FALSE	26.9044	26.9339	26.8569	26.6427	27.4964	26.2109
	0.299099	-0.115295	P0A698	UVRA	+	2.55878	FALSE	FALSE	29.9904	29.9221	29.9113	30.0028	29.518	29.9571
	0.0669731	-0.117357	P0A927	TSX		0.980744	FALSE	FALSE	23.6404	23.169	24.338	23.0517	NaN	24.1452
	0.230303	-0.118241	P0A8E7	YAJQ	+	1.58306	FALSE	FALSE	32.0089	32.3379	31.7942	32.1587	31.7309	31.8967
	0.176719	-0.118366	P0A855	TOLB		0.408115	FALSE	FALSE	29.2743	29.3885	28.9129	29.1357	29.4021	28.6828
	0.310223	-0.119106	P45395	KDSD		1.17775	FALSE	FALSE	28.0323	27.7207	27.6327	27.486	27.8207	27.7217
	0.149975	-0.119251	P0AFW4	RNK	+	4.78392	FALSE	FALSE	25.4379	26.1005	25.9769	25.74	26.0817	25.3359
	0.152601	-0.119784	P69924	RIR2		0.177671	FALSE	FALSE	29.9611	29.478	29.0876	29.6615	29.3561	29.1498
	0.200103	-0.119932	P0ABP8	DEOD	+	1.78391	FALSE	FALSE	32.9513	32.7383	33.0968	32.7259	32.5008	33.1999
	0.0564559	-0.1202	P69908	DCEA	+	2.91859	FALSE	FALSE	30.9666	31.7358	29.2961	30.8042	30.2868	30.5468
	0.0578564	-0.120766	P0AFR2	DAUA		0.0218742	FALSE	FALSE	24.6963	24.179	24.5149	24.0724	25.6778	23.2777
	0.174527	-0.121039	P52119	RATB		0.303306	FALSE	FALSE	24.7861	24.3359	24.4541	24.7728	23.9944	24.4459
	0.1287	-0.12108	P75849	GLO22	+	1.53266	FALSE	FALSE	26.8738	26.7595	27.6425	26.7004	26.8374	27.3748
	0.312256	-0.121756	P0AAZ4	RARA		0.050518	FALSE	FALSE	26.6197	26.1908	26.191	26.3444	26.187	26.1049
	0.132649	-0.1218	P17993	UBIG		0.460768	FALSE	FALSE	27.6933	27.7693	27.9513	27.2852	28.3361	27.427
	0.0817976	-0.121869	Q46927	TCDA		0.884546	FALSE	FALSE	26.3888	26.2692	25.6535	26.7265	26.1199	25.0994
	0.150893	-0.122129	P39836	YFEH	+	2.59432	FALSE	FALSE	23.012	22.6535	22.4072	22.0925	22.9108	22.703
	0.104339	-0.122285	P0ABU9	TOLQ		1.23681	FALSE	FALSE	27.2307	26.4742	26.6664	26.2396	27.3745	26.3903
	0.133607	-0.122813	P69488	CUTA		1.09389	FALSE	FALSE	26.1376	25.2798	25.9394	26.0763	25.3378	25.5743
	0.1505	-0.123993	P0AES0	GSP		0.701672	FALSE	FALSE	27.5872	27.7925	27.1195	27.6614	27.5538	26.9121
	0.0947556	-0.124809	P09996	YIDB		1.22415	FALSE	FALSE	26.5995	27.4304	26.3686	26.9942	27.0404	25.9894
	0.160472	-0.125033	P0A749	MURA		0.490174	FALSE	FALSE	30.9456	30.7828	30.1875	30.5586	30.8009	30.1814
	0.158364	-0.125199	P0A6J5	DADA	+	2.0906	FALSE	FALSE	30.8831	31.4188	31.4636	30.6883	31.4645	31.2371
	0.128862	-0.125888	P03023	LACI		0.356245	FALSE	TRUE	27.4477	27.2685	26.5566	27.2073	27.1897	26.498
	0.106104	-0.126255	P09147	GALE	+	5.03303	FALSE	FALSE	27.6845	27.6821	28.8561	27.6591	27.915	28.2698
	0	-0.126442	P0A894	RAPZ		1.00373	FALSE	FALSE	NaN	25.4191	25.6749	NaN	NaN	25.4206
	0.200239	-0.126802	Q57261	TRUD		0.49092	FALSE	FALSE	28.6822	28.3132	29.071	28.647	28.3478	28.6911
	0.369245	-0.127673	P0ADR8	PPNN	+	3.46987	FALSE	FALSE	29.876	29.7137	29.8671	29.7644	29.4301	29.8793
	0.120716	-0.127877	P77522	SUFB	+	3.72459	FALSE	FALSE	27.2476	28.016	26.7497	27.2062	27.009	27.4144
	0.123188	-0.128219	P0A9L3	FKBB		0.298699	FALSE	FALSE	31.5095	31.0779	30.5255	30.6442	31.4137	30.6704
	0.0780601	-0.128246	P0A7S9	RS13		0.557815	FALSE	FALSE	32.5285	33.2921	33.7743	33.3945	32.1789	33.6369
	0	-0.128277	P76507	YFDI		1.25748	FALSE	FALSE	NaN	NaN	23.5721	22.5966	24.1417	23.5931
	0.296716	-0.128571	P06610	BTUE	+	4.42472	FALSE	FALSE	28.9873	29	28.9603	28.7642	29.1925	28.6052
	0.0537385	-0.129343	P0ACV8	YMJA		0.00946571	FALSE	FALSE	25.6737	24.4379	24.1379	24.5631	25.8315	23.4668
	0.0829736	-0.129897	P76346	MTFA		0.395144	FALSE	FALSE	26.8423	26.46	27.9289	26.5025	26.7322	27.6068
	0.166949	-0.130816	P0A8R4	SLYX	+	1.55632	FALSE	FALSE	26.478	26.8889	26.516	25.9734	26.8283	26.6887
	0.207073	-0.131124	P17169	GLMS	+	1.40201	FALSE	FALSE	31.3713	31.4885	32.1026	31.4201	31.4412	31.7077
	0.0982877	-0.131296	P15640	PUR2	+	2.69172	FALSE	FALSE	27.71	27.0103	28.2537	27.3383	27.099	28.1428
	0.539009	-0.131404	P0A9C3	GALM	+	4.95849	FALSE	FALSE	29.9788	29.8744	29.6437	29.6189	29.7252	29.7588
	0.173743	-0.132208	P23882	FMT		0.499404	FALSE	FALSE	30.111	29.447	29.6557	29.966	29.2342	29.6169
	0.35483	-0.132624	Q46829	BGLA	+	2.75112	FALSE	FALSE	28.8835	29.1715	29.3078	28.8291	28.9866	29.1492
	0.120843	-0.13263	P0ABQ0	COABC		0.958216	FALSE	FALSE	28.9936	28.3633	28.9584	28.0228	28.6812	29.2133
	0.197274	-0.133586	P23893	GSA	+	2.51684	FALSE	FALSE	31.9603	31.3567	31.3295	31.5767	31.0965	31.5725
	0.153826	-0.133839	P32662	GPH		0.14373	FALSE	FALSE	26.0277	25.9689	25.0548	25.3905	25.6065	25.6528
	0.341088	-0.135126	P13024	FDHE	+	3.01262	FALSE	FALSE	29.3274	28.9846	29.4671	29.2263	28.9681	29.1794
	0.282833	-0.136155	P0ADP9	YIHD	+	3.61958	FALSE	FALSE	28.5739	29.0036	28.7383	28.3704	28.8827	28.6541
	0.120787	-0.13665	P0A7W7	RS8		0.485149	FALSE	FALSE	32.7219	32.0313	33.2308	32.8119	32.0865	32.6757
	0.920165	-0.136854	P76015	DHAK	+	1.44974	FALSE	FALSE	29.9588	30.1407	29.973	29.922	29.8121	29.9278
	0.147937	-0.137185	P0A7K2	RL7	+	2.06975	FALSE	FALSE	35.4033	34.6833	34.4538	34.7076	35.0451	34.3761
	0.293678	-0.137262	P0ADA1	TESA		1.29284	FALSE	FALSE	27.0735	26.7483	27.1264	27.0207	26.5516	26.9641
	0.274995	-0.137553	P0A6B7	ISCS	+	5.23778	FALSE	FALSE	31.2979	31.4155	31.6397	31.3255	31.0064	31.6086
	0.222905	-0.138337	P0A6M2	DSBB		0.444801	FALSE	FALSE	NaN	23.2539	23.3182	22.8544	23.1089	23.48
	0.248773	-0.138345	P0ADG7	IMDH	+	1.42647	FALSE	FALSE	31.514	31.13	31.8134	31.1542	31.4338	31.4544
	0.11597	-0.13876	P60757	HIS1		0.325464	FALSE	FALSE	25.3369	26.3405	26.5881	25.6324	25.8783	26.3385
	0.354999	-0.139136	P0A8I1	YQGF	+	1.53204	FALSE	FALSE	24.8768	24.8725	24.9171	25.0413	24.7279	24.4799
	0.147134	-0.139547	P75989	BLUR		0.794173	FALSE	FALSE	24.263	23.5808	23.1819	23.2704	23.5209	23.8158
	0.0722719	-0.13956	P0A8K5	YAEP	+	1.59559	FALSE	FALSE	28.9466	29.3178	29.3041	29.4045	27.7612	29.9843
	0.191982	-0.140135	P0AE01	TRMJ		0.538721	FALSE	FALSE	29.4335	29.121	28.7571	29.3305	28.9191	28.6415
	0.167075	-0.140198	P0A9M5	XGPT	+	1.37136	FALSE	FALSE	29.2085	28.4408	28.5112	28.9774	28.3382	28.4243
	0.0662089	-0.140313	P0AEM0	FKBX		0.427534	FALSE	FALSE	NaN	26.2761	26.1385	25.2092	27.1167	25.8751
	0.360582	-0.14104	P66948	BEPA	+	2.24611	FALSE	FALSE	28.4496	28.6179	28.349	28.5375	28.0565	28.3993
	0.130836	-0.141188	P0A7H6	RECR		0.29347	FALSE	FALSE	25.0577	25.397	25.0787	25.0721	25.6784	24.3593
	0.416184	-0.141456	P09127	HEMX		0.813428	FALSE	FALSE	29.2146	29.1708	29.0958	28.7911	29.2751	28.9907
	0.328848	-0.141705	P0AGD3	SODF	+	3.99099	FALSE	FALSE	32.6186	32.8592	32.4223	32.2501	32.6642	32.5608
	0.224247	-0.141828	P0A6U5	RSMG	+	2.78883	FALSE	FALSE	27.0065	26.6273	26.8722	26.2521	26.9082	26.9203
	0.179448	-0.14262	P21507	SRMB	+	2.29558	FALSE	FALSE	29.6458	29.9765	29.0289	29.6343	29.3585	29.2305
	0.192557	-0.142892	P16095	SDHL	+	1.52312	FALSE	FALSE	30.4813	30.2002	29.8091	30.3261	30.1105	29.6253
	0.124318	-0.143071	P0A8Z3	YBGC		0.403969	FALSE	FALSE	25.5653	24.652	24.4042	25.091	24.7965	24.3048
	0.276582	-0.143107	P0A7D4	PURA	+	4.93486	FALSE	FALSE	33.1928	33.0549	33.5505	33.1377	32.8627	33.3685
	0.174925	-0.143968	P06986	HIS8		0.0640712	FALSE	FALSE	26.3534	26.2925	25.7286	25.7938	26.4579	25.6909
	0.149648	-0.144019	P06983	HEM3	+	2.02818	FALSE	FALSE	29.5241	29.3723	28.763	28.8398	29.6202	28.7674
	0.259728	-0.144314	P17443	MURG		1.13965	FALSE	FALSE	27.7687	27.5995	27.3356	27.1157	27.7453	27.4098
	0.158995	-0.145039	P24230	RECG		0.0902057	FALSE	FALSE	25.4032	26.0268	26.4533	25.5847	26.1109	25.7525
	0.126746	-0.145077	P0ABH7	CISY		0.163609	FALSE	FALSE	32.4905	32.4727	33.4287	32.4342	33.2007	32.3217
	0.253599	-0.145575	P32680	YJAG		0.602101	FALSE	FALSE	28.0527	28.3113	28.0348	28.3374	28.0122	27.6125
	0.198777	-0.146926	P0A6W5	GREA	+	2.61685	FALSE	FALSE	30.6329	30.3328	30.6203	30.171	30.9121	30.062
	0.0993166	-0.147265	P52067	FSR		0.0993166	FALSE	FALSE	NaN	22.2007	22.5076	21.6106	22.9491	22.061
	0.376269	-0.14769	P25535	UBII		0.375158	FALSE	FALSE	26.8392	27.0886	26.6321	26.509	26.7934	26.8145
	0.222285	-0.147696	P0A7A7	PLSB		0.756175	FALSE	FALSE	28.3152	27.7199	28.1091	27.5185	28.1214	28.0612
	0.492964	-0.149916	P0ACA7	GSTB		0.650328	FALSE	FALSE	26.4705	26.8884	26.6544	26.4277	26.616	26.52
	0.135534	-0.150438	P0A9H7	CFA	+	2.85651	FALSE	FALSE	28.7595	29.5703	28.6704	29.3361	28.3242	28.8886
	0.0868256	-0.150606	P27859	TATD	+	1.43074	FALSE	FALSE	25.6777	24.3854	24.3901	25.3549	24.8006	23.8459
	0.863218	-0.151001	P0AES6	GYRB	+	1.80383	FALSE	FALSE	31.4612	31.4121	31.2696	31.3225	31.243	31.1244
	0.0461093	-0.151117	P08395	SPPA		0.0806024	FALSE	FALSE	26.2951	26.1927	26.702	24.0255	27.333	27.3781
	0.410334	-0.151267	P0A6W9	GSH1	+	3.67275	FALSE	FALSE	29.7456	29.777	29.5508	29.4772	29.807	29.3354
	0.11307	-0.151766	P0A738	MOAC		0.831882	FALSE	FALSE	28.4006	28.2292	27.1355	28.2849	27.7148	27.3102
	0.143327	-0.152063	P18776	DMSB	+	1.39509	FALSE	FALSE	26.3271	26.9403	27.4689	26.9559	26.3314	26.9929
	0.0958969	-0.152185	P63224	GMHA		1.30465	FALSE	FALSE	29.3763	29.591	30.5027	29.6082	28.9242	30.481
	0.113222	-0.152819	P37661	EPTB		0.927386	FALSE	FALSE	22.8081	23.8114	23.9958	23.322	NaN	23.4492
	0.571014	-0.153544	P68187	MALK	+	1.31474	FALSE	FALSE	28.2527	28.0402	28.2537	27.8651	28.0226	28.1983
	0.620155	-0.153658	P04693	TYRB		0.10596	FALSE	FALSE	28.8836	29.004	29.1643	28.7273	28.9904	28.8733
	0.246049	-0.156569	P10443	DPO3A		0.441686	FALSE	FALSE	28.6176	27.8529	28.2653	27.9527	27.9848	28.3286
	0.174514	-0.156585	P40120	OPGD	+	1.46617	FALSE	FALSE	28.7345	28.5168	27.9027	28.1441	28.6644	27.8756
	0.212441	-0.157236	P0ADU2	YGIN		0.595778	FALSE	FALSE	29.2762	29.2318	28.5517	29.1659	28.8274	28.5946
	0.183012	-0.158067	P0A7R1	RL9		0.221491	FALSE	FALSE	35.6723	35.0089	35.2977	35.4616	34.6345	35.4085
	1.64164	-0.158091	P00957	SYA	+	1.50286	FALSE	FALSE	33.0802	33.0945	33.1787	32.9287	32.9279	33.0225
	0.0700501	-0.159679	P0AAH8	SAPF		0.720782	FALSE	FALSE	22.9977	23.1212	25.0103	23.0742	23.1062	24.4698
	1.15644	-0.160046	P08312	SYFA	+	2.00682	FALSE	FALSE	32.2305	32.0311	32.1325	31.9674	32.0258	31.9208
	0.0906339	-0.160784	P64479	YDIZ		0.850109	FALSE	FALSE	NaN	23.6889	23.1519	22.7311	NaN	23.7882
	0.357149	-0.161095	P0A9B2	G3P1	+	3.46621	FALSE	FALSE	35.9977	36.1011	35.5349	35.577	35.803	35.7704
	0.0387086	-0.161249	P0C093	SLMA	+	2.02416	FALSE	FALSE	23.0396	22.3715	25.1977	22.2457	NaN	24.5044
	0.116467	-0.161656	P65556	YFCD	+	1.73692	FALSE	FALSE	28.6683	27.8577	27.9139	27.462	28.8416	27.6514
	0.117921	-0.161845	P0AE88	CPXR		0.0564038	FALSE	FALSE	26.3057	27.7716	26.5493	26.342	27.0674	26.7316
	0.299441	-0.161917	P46837	YHGF	+	1.54021	FALSE	FALSE	30.8605	30.4928	30.328	30.4974	30.6	30.098
	0.235337	-0.161951	P76536	YFEX	+	3.58644	FALSE	FALSE	29.3804	29.4446	29.9862	29.8056	29.1622	29.3576
	0.309092	-0.162132	P0AB77	KBL		0.36391	FALSE	FALSE	31.5521	31.745	31.1405	31.1062	31.5155	31.3294
	0.185667	-0.163188	P23909	MUTS		0.481789	FALSE	FALSE	29.8014	29.1328	29.5929	29.8046	28.8658	29.3673
	0.325922	-0.164614	P24554	RADA	+	2.01875	FALSE	FALSE	27.3322	27.4927	27.513	27.3617	26.9027	27.5797
	0.126807	-0.165658	P69828	PTKA		1.2761	FALSE	FALSE	32.5373	32.9208	33.5634	32.8377	32.1962	33.4906
	0.890945	-0.166046	P0A9R4	FER		1.28133	FALSE	FALSE	29.0246	28.8828	29.0499	28.6862	28.8524	28.9205
	0.079006	-0.166816	P0ADF6	EDD	+	1.75712	FALSE	FALSE	26.5809	24.8525	26.6791	26.0234	25.0266	26.562
	0.528003	-0.167517	P14081	SELB		0.879985	FALSE	FALSE	28.9592	28.7471	28.6179	28.606	28.7776	28.4381
	0.294252	-0.168456	P0AEH1	RSEP	+	1.31776	FALSE	FALSE	26.4623	25.7647	25.7722	25.8321	25.8604	25.8013
	0.359057	-0.16855	P42596	RLMG	+	2.05306	FALSE	FALSE	26.3816	26.6457	26.6759	26.473	26.0716	26.6529
	0.192771	-0.168688	P0A7J3	RL10		0.119679	FALSE	FALSE	34.7057	34.0578	34.6059	34.6215	33.7569	34.4849
	0.400199	-0.168762	P25552	GPPA		1.04245	FALSE	FALSE	27.5036	27.4908	27.6237	27.6804	27.3507	27.0807
	0.104943	-0.169652	P0AFP6	GCH1L		1.01386	FALSE	FALSE	30.2507	29.5919	31.4745	30.2859	29.9369	30.5852
	0.182213	-0.169675	P0ADY3	RL14		0.145619	FALSE	FALSE	32.9781	32.1227	32.9544	32.7404	32.0834	32.7224
	0.118544	-0.169703	P52598	YGBI		0.234673	FALSE	FALSE	24.8818	25.6045	24.3418	25.2355	25.0453	24.0381
	0.620008	-0.169741	P07012	RF2		1.07893	FALSE	FALSE	31.7476	31.5217	31.8508	31.5158	31.4181	31.677
	0.225658	-0.170028	P67826	CUTC	+	2.54516	FALSE	FALSE	27.0371	27.6158	26.7574	27.2655	26.8588	26.7758
	0.276682	-0.170274	P0A7X3	RS9		1.04071	FALSE	FALSE	33.4397	32.995	33.5317	32.898	33.0495	33.5082
	0.133965	-0.171114	P09549	DEDD		0.0679633	FALSE	FALSE	25.0156	24.6224	24.2136	24.3595	25.1951	23.7837
	0.150696	-0.171115	P37595	IAAA	+	1.48407	FALSE	FALSE	26.4827	25.9762	26.0702	25.2513	26.5797	26.1847
	0.0858549	-0.171841	P0AFJ5	PHOB	+	2.7185	FALSE	FALSE	24.1451	23.6448	25.007	24.9351	22.9617	24.3845
	0.44396	-0.172622	P04079	GUAA		0.843002	FALSE	FALSE	31.2448	30.8281	30.8038	30.9303	30.7961	30.6325
	0.268256	-0.174017	P76177	YDGH	+	1.37947	FALSE	FALSE	31.5018	31.527	30.7639	31.2247	31.0459	31.0001
	0.117866	-0.174046	P75966	RLUE	+	1.35551	FALSE	FALSE	23.0091	23.9318	24.6797	23.2288	23.9183	23.9514
	0.657579	-0.174365	P06612	TOP1		0.862837	FALSE	FALSE	30.8139	30.7199	30.651	30.4151	30.772	30.4747
	0.262564	-0.174634	P02925	RBSB	+	2.96918	FALSE	FALSE	34.7019	34.1659	34.7801	34.7365	34.1592	34.2284
	0.343116	-0.175978	P63883	AMIC		0.674008	FALSE	FALSE	27.8322	27.1083	27.4911	27.2275	27.3431	27.3331
	0.309573	-0.176194	P76658	HLDE		0.665961	FALSE	FALSE	31.2013	30.9731	30.7756	30.9541	31.0501	30.4171
	0.298611	-0.176221	P0AE78	CORC	+	1.99017	FALSE	FALSE	28.2886	28.0953	27.9726	27.5675	28.3333	27.9269
	0.30386	-0.176237	P77499	SUFC	+	3.74027	FALSE	FALSE	28.5312	29.1079	28.3187	28.4945	28.4578	28.4768
	0.142606	-0.176672	P23930	LNT		0.243629	FALSE	FALSE	25.741	25.1652	25.8101	24.9632	25.0053	26.2178
	0.244638	-0.177633	P23331	KITH	+	2.16366	FALSE	FALSE	27.5787	27.4143	27.895	27.5257	26.9867	27.8426
	0.165278	-0.179684	P33362	YEHZ	+	1.39959	FALSE	FALSE	27.6351	27.9506	26.7753	26.9994	27.6879	27.1347
	0.137004	-0.180615	P0AG59	RS14	+	2.0216	FALSE	FALSE	31.2607	30.9697	29.7711	30.3918	30.8183	30.2495
	0.149559	-0.181463	P0A6T9	GCSH	+	2.43624	FALSE	FALSE	31.4879	31.5263	30.5823	30.7212	30.6537	31.6772
	0.207943	-0.181814	P0A9B6	E4PD		1.30279	FALSE	FALSE	28.9116	28.3399	27.8703	28.4974	28.08	27.999
	0.278572	-0.182256	P75736	YBFF		1.13402	FALSE	FALSE	27.5029	27.1169	27.1239	27.4896	26.6987	27.0086
	0.257807	-0.182765	P27241	RFAZ	+	2.54662	FALSE	FALSE	25.0965	24.8114	24.4232	24.3604	25	24.4223
	0.418853	-0.183976	P0AFH2	OPPB		0.849975	FALSE	FALSE	26.211	25.7551	25.9018	25.9839	25.7972	25.5349
	0.149829	-0.185555	P37751	WBBK		0.788521	FALSE	FALSE	26.7062	25.6798	27.1553	26.1105	26.2595	26.6146
	0.196583	-0.186188	P25714	YIDC	+	2.23082	FALSE	FALSE	29.4039	29.0529	29.078	28.3761	29.5732	29.0269
	0.381212	-0.186647	P24182	ACCC		0.2469	FALSE	FALSE	31.9891	31.5692	31.6277	31.8526	31.4411	31.3322
	0.251451	-0.187285	P38051	MENF		0.769204	FALSE	FALSE	26.3408	25.819	26.1372	25.7874	26.3992	25.5485
	0.132404	-0.18766	P00893	ILVI		0.717045	FALSE	FALSE	28.0266	27.2197	27.4474	28.0087	26.4746	27.6475
	0.220866	-0.191236	P46889	FTSK		0.758868	FALSE	FALSE	28.2801	27.4473	27.6415	27.957	27.6551	27.1832
	0.433018	-0.192277	P0AEZ3	MIND		0.51956	FALSE	FALSE	31.8361	31.4349	32.0385	31.5338	31.4872	31.7117
	0.213888	-0.19536	P11447	ARLY	+	3.53038	FALSE	FALSE	28.5214	27.4891	28.2442	27.549	27.9891	28.1305
	0.164187	-0.195663	P43671	PQIB		1.1071	FALSE	FALSE	26.0242	25.7253	25.8805	25.4069	26.5425	25.0935
	0.0770064	-0.196337	P27247	PLSX		0.697165	FALSE	FALSE	24.8978	24.242	25.3589	25.4347	22.9636	25.5114
	0.191382	-0.197396	P0A7D7	PUR7	+	2.62913	FALSE	FALSE	29.3257	28.9747	28.8496	28.4499	29.5886	28.5193
	0.472167	-0.198156	P0A6K6	DEOB	+	3.09413	FALSE	FALSE	32.5747	32.8978	32.5957	32.2689	32.4308	32.7741
	0.246001	-0.198805	P33025	PSUG	+	2.98235	FALSE	FALSE	26.9658	27.2152	26.266	26.9085	26.4522	26.4898
	0.0963144	-0.199536	P0AAM3	HYPC		0.538991	FALSE	FALSE	24.4053	23.6606	22.8098	NaN	23.9822	22.8692
	0.289058	-0.200165	P0A8N3	SYK1		0.656533	FALSE	FALSE	33.0565	32.8975	33.2862	33.1833	32.3709	33.0855
	0.187719	-0.200178	P0AB18	TUSE		1.02089	FALSE	FALSE	26.1452	25.4548	25.1928	25.4685	25.8644	24.8594
	0.522618	-0.200248	P0A8F8	UVRB		1.06436	FALSE	FALSE	28.1316	28.5125	28.1144	28.2524	27.8857	28.0197
	0.255157	-0.200487	P0A870	TALB		0.711998	FALSE	FALSE	34.8489	34.8733	34.0252	34.3952	34.6186	34.1322
	0.468578	-0.201921	P31120	GLMM	+	4.74171	FALSE	FALSE	31.3189	31.2567	31.566	31.3413	30.8569	31.3377
	0	-0.20209	P24169	DCOS		0.146479	FALSE	FALSE	22.3179	24.8215	22.294	NaN	NaN	22.9424
	0.133281	-0.202723	P39451	ADHP	+	2.12688	FALSE	FALSE	27.4027	26.7608	25.9977	27.1196	25.7985	26.6349
	0.245853	-0.20315	P0ABD8	BCCP		0.0601317	FALSE	FALSE	29.8105	29.5238	29.234	29.8195	29.2927	28.8467
	0.53754	-0.203887	P76268	KDGR		0.983111	FALSE	FALSE	30.5495	30.9202	30.459	30.3257	30.6168	30.3745
	0.497444	-0.203927	P00959	SYM	+	6.4634	FALSE	FALSE	30.7945	30.488	30.9073	30.686	30.2734	30.6187
	0.206959	-0.203988	P0AG93	SECF	+	1.31564	FALSE	FALSE	27.629	27.1921	26.4188	26.9619	27.0672	26.5988
	0.102957	-0.205739	P0AE82	CPXA		1.04625	FALSE	FALSE	24.9804	24.5688	24.5196	23.9524	25.8785	23.6206
	0.130189	-0.206794	P75825	HCP	+	1.95979	FALSE	FALSE	25.2706	NaN	25.1	24.5499	25.8566	24.5291
	0.405615	-0.206925	P0ABZ6	SURA		0.194112	FALSE	FALSE	31.3926	30.6785	31.178	30.81	30.9629	30.8553
	0.364576	-0.207087	P62399	RL5		0.0729875	FALSE	FALSE	33.464	32.9484	33.3811	33.2591	33.2048	32.7083
	0.466061	-0.207813	P0A847	TGT	+	2.36492	FALSE	FALSE	27.3649	27.5183	27.1609	27.263	27.3399	26.8178
	0.313268	-0.208344	P77488	DXS		0.986335	FALSE	FALSE	29.4411	28.6103	29.0768	29.0472	28.8474	28.6085
	0.235499	-0.208932	P0A962	ASPG1		0.104338	FALSE	FALSE	26.895	26.9328	26.9711	27.2311	26.0574	26.8838
	0	-0.210055	P0AET5	HDED		0.247913	FALSE	FALSE	NaN	21.3701	25.961	NaN	NaN	23.4555
	0.163839	-0.210332	P16703	CYSM	+	2.03808	FALSE	FALSE	27.8827	28.9326	28.6056	27.6389	28.9206	28.2305
	0.339344	-0.210972	P0ADT5	YGIC	+	2.62194	FALSE	FALSE	28.4202	28.4207	28.5432	28.4884	28.5195	27.7433
	0.46888	-0.211466	P11880	MURF		0.685849	FALSE	FALSE	26.1293	26.2602	26.1203	25.5922	26.2291	26.054
	0.168719	-0.211777	P0A6B4	ALR1	+	1.62207	FALSE	FALSE	26.0206	24.4387	25.5063	25.2391	25.1461	24.9451
	0.893546	-0.21188	P28903	NRDD	+	5.41418	FALSE	FALSE	30.9328	30.8742	30.9535	30.9242	30.6038	30.5969
	0.518861	-0.213702	P68688	GLRX1		0.26373	FALSE	FALSE	24.0128	23.9002	23.6639	23.4046	23.6141	23.9172
	0.290076	-0.214347	P00887	AROH	+	1.4993	FALSE	FALSE	28.5136	28.1428	27.7307	28.2276	27.9605	27.5559
	0.37657	-0.21445	P0A8L7	YCIU		0.780885	FALSE	FALSE	NaN	23.6241	23.2102	23.2534	NaN	23.152
	0.10989	-0.21455	P0AAE0	CYCA		0.260285	FALSE	FALSE	25.3408	24.3405	24.6859	23.3585	25.5422	24.8229
	0.258264	-0.215662	P09980	REP		0.374578	FALSE	FALSE	26.1268	25.2281	26.2335	25.5723	25.5357	25.8334
	0.480217	-0.215843	P60785	LEPA		0.591706	FALSE	FALSE	31.0643	30.5909	30.7539	30.8308	30.575	30.3557
	0.169035	-0.216305	P0AFF2	NUPC		0.629325	FALSE	FALSE	27.535	27.5085	26.1344	26.5931	26.8591	27.0769
	0.421499	-0.216338	P0A6I0	KCY		0.643142	FALSE	FALSE	30.0328	29.6312	29.3654	29.6266	29.2768	29.4769
	0.395141	-0.216486	P15977	MALQ	+	2.14216	FALSE	FALSE	28.1147	27.6522	27.4474	27.3473	27.754	27.4636
	0.297405	-0.218154	P02359	RS7		0.273733	FALSE	FALSE	33.4374	33.1394	33.1577	33.3395	32.4648	33.2757
	1.08275	-0.219193	P23256	MALY	+	3.01966	FALSE	FALSE	27.2684	27.5089	27.3018	27.1951	27.2025	27.024
	0.22452	-0.219302	P08245	YCIH		0.742049	FALSE	FALSE	26.5614	25.8375	25.3758	25.9435	25.7801	25.3932
	0.164219	-0.219338	P29018	CYDD		0.361691	FALSE	FALSE	26.1561	25.4391	25.2229	25.1884	26.1859	24.7858
	1.3051	-0.220809	P0A6N8	EFPL	+	3.26001	FALSE	FALSE	29.6442	29.6122	29.5452	29.3713	29.2565	29.5114
	0.249555	-0.220932	P21865	KDPD		1.19919	FALSE	FALSE	23.1511	23.0753	22.3776	NaN	22.8119	22.4822
	0.0493884	-0.221783	P0AD40	YPEB		0.489255	FALSE	FALSE	22.1469	22.5523	25.6779	22.631	NaN	23.8435
	0.742203	-0.221844	P0AGD7	SRP54		0.370289	FALSE	FALSE	29.877	29.6658	29.4429	29.4582	29.5261	29.3358
	0.529178	-0.222556	P09053	AVTA		0.598035	FALSE	FALSE	25.7599	25.5215	26.0614	25.4064	25.5233	25.7455
	0.347111	-0.224472	P0A9D4	CYSE	+	1.31609	FALSE	FALSE	28.2796	28.1955	27.6881	27.5373	28.1978	27.7546
	0.51556	-0.225494	P07395	SYFB	+	2.211	FALSE	FALSE	33.5152	33.07	33.2402	33.2155	33.165	32.7684
	0.299812	-0.226793	P25519	HFLX	+	1.93202	FALSE	FALSE	28.217	28.1004	28.6047	27.9286	27.7136	28.5995
	0.371866	-0.228098	Q46864	MQSA		0.679785	FALSE	FALSE	25.44	25.5661	25.3051	25.5424	25.3545	24.7299
	0.111542	-0.228138	P0ACQ0	RBSR		0.0779589	FALSE	FALSE	24.0816	24.0033	24.062	22.8496	NaN	24.7921
	0.178799	-0.228179	P62617	ISPF	+	1.78234	FALSE	FALSE	26.6048	26.1673	26.6544	26.6082	26.7991	25.3347
	0.332304	-0.228385	P64636	YRFG		0.658751	FALSE	FALSE	25.7352	25.471	25.0644	25.0513	NaN	25.339
	0.481048	-0.228565	P05791	ILVD	+	4.48037	FALSE	FALSE	26.9091	27.0751	27.2445	26.5045	27.1262	26.9122
	0.201682	-0.229032	P0A840	SURE	+	1.65667	FALSE	FALSE	27.4026	26.4036	27.006	26.9602	26.0586	27.1063
	0.247476	-0.230402	P77721	YDJF		1.05842	FALSE	FALSE	26.9611	27.6944	27.0325	27.167	26.4432	27.3867
	0.188626	-0.231604	P75797	GSIB		0.304077	FALSE	FALSE	26.9241	27.1472	26.419	26.0324	27.4125	26.3506
	0.257084	-0.233641	P0A6A8	ACP	+	1.45459	FALSE	FALSE	33.3689	34.1965	33.1842	33.7087	33.1024	33.2376
	0.208353	-0.234771	P39838	RCSD		0.28634	FALSE	FALSE	27.7494	26.9364	26.7756	26.7262	27.5353	26.4956
	0.262135	-0.235591	P63389	YHES	+	1.40517	FALSE	FALSE	29.2616	28.8569	28.4921	28.6748	29.1003	28.1288
	0.280777	-0.236919	P0AAI3	FTSH	+	1.37654	FALSE	FALSE	30.4739	30.0161	30.2272	29.3783	30.3543	30.274
	0.752503	-0.237712	P0A6N4	EFP	+	2.25672	FALSE	FALSE	30.7967	30.8504	30.4966	30.6609	30.4225	30.3471
	0.295944	-0.237846	P0AEE5	DGAL	+	3.79977	FALSE	FALSE	33.5558	33.8781	34.4101	33.4382	34.1236	33.5686
	0.48969	-0.239487	P0A873	TRMD		0.952134	FALSE	FALSE	26.997	27.0017	27.2669	26.796	27.2075	26.5437
	0.339324	-0.240729	P0A8D3	YAII		0.125658	FALSE	FALSE	26.6947	26.155	25.7049	25.8205	26.0364	25.9756
	0.128595	-0.24095	P0A8N0	MATP		0.450086	FALSE	FALSE	26.6818	25.1413	26.861	25.2957	25.9251	26.7405
	0.413352	-0.241282	P30850	RNB	+	2.98815	FALSE	FALSE	30.3388	30.1076	30.5909	29.9826	30.5049	29.8259
	0.683547	-0.24171	P0ABA6	ATPG	+	2.37755	FALSE	FALSE	30.5303	30.3469	30.5779	29.9555	30.3635	30.4109
	0.196592	-0.242235	P0A9D2	GSTA	+	1.66238	FALSE	FALSE	28.8046	28.8905	28.7167	29.1585	27.6324	28.8942
	0.0856343	-0.243488	P0AFX4	RSD		1.0412	FALSE	FALSE	26.3366	28.6157	29.1161	28.5889	26.772	27.977
	0.953113	-0.244048	P21889	SYD	+	3.87076	FALSE	FALSE	32.4423	32.2465	32.2645	32.0847	32.2451	31.8913
	0.370467	-0.24427	P0A910	OMPA		0.968634	FALSE	FALSE	32.1292	31.9906	32.02	31.2757	32.1889	31.9424
	0.263501	-0.244335	P77689	SUFD		0.543998	FALSE	FALSE	27.4378	27.2056	26.6583	27.0879	26.2818	27.1989
	0.25538	-0.245582	P52643	LDHD	+	1.86782	FALSE	FALSE	29.4238	30.476	30.3041	30.0209	29.4233	30.023
	0.514992	-0.246611	P10408	SECA	+	1.88094	FALSE	FALSE	31.2141	31.5535	31.6278	31.2906	30.9	31.465
	0.127595	-0.247021	P77300	XYNR		0.852601	FALSE	FALSE	25.5166	25.759	23.7412	24.9368	25.1935	24.1455
	0.249398	-0.247634	P0A7B1	PPK1		1.01455	FALSE	FALSE	28.7005	28.841	28.9163	28.6514	27.863	29.2006
	0.232666	-0.247901	P37615	YHHM		1.06468	FALSE	FALSE	24.5466	24.7955	24.1914	23.5522	24.8497	24.388
	0.351497	-0.249293	P08192	FOLC		0.757347	FALSE	FALSE	27.5837	28.495	28.3171	27.8716	28.0525	27.7237
	0.14956	-0.249498	P45531	TUSC		0.178343	FALSE	FALSE	23.3328	22.6774	22.6999	23.325	21.4919	23.1447
	0.74062	-0.249872	P12281	MOEA		0.431112	FALSE	FALSE	30.2181	30.0612	30.24	30.2036	29.8413	29.7248
	0.241213	-0.250797	P0CE48	EFTU2		0.730148	FALSE	FALSE	36.9768	36.7216	35.7734	36.5586	36.2422	35.9187
	0.666638	-0.251455	P68739	NFI	+	2.94758	FALSE	FALSE	26.8881	26.8846	26.5591	26.6396	26.2631	26.6747
	0.262607	-0.251836	P0A9K7	PHOU		1.13289	FALSE	FALSE	26.4811	26.931	26.031	25.857	26.7793	26.0513
	0.121748	-0.251979	P24203	YJIA		0.164762	FALSE	FALSE	28.0713	26.3352	26.6599	27.4356	25.7101	27.1646
	0.320056	-0.252192	P75981	JAYE		0.356724	FALSE	FALSE	30.4536	30.4205	29.9417	30.3174	30.2764	29.4653
	0.526801	-0.254021	P13009	METH	+	2.88144	FALSE	FALSE	28.8126	28.7124	28.3626	28.4061	28.6399	28.0795
	0.883177	-0.254491	P30958	MFD	+	3.46374	FALSE	FALSE	29.8973	30.0349	29.7509	29.5805	29.8464	29.4928
	0.641452	-0.25514	P08622	DNAJ	+	1.65169	FALSE	FALSE	30.534	30.3415	30.1283	29.8485	30.3195	30.0704
	0.636099	-0.255149	P08957	T1MK	+	1.33449	FALSE	FALSE	29.2192	28.6719	29.1446	28.6929	28.8722	28.7051
	0.329792	-0.256192	P0AEQ3	GLNH	+	3.74305	FALSE	FALSE	29.5661	30.0567	30.0654	29.0926	29.9358	29.8912
	0.289053	-0.257125	P00803	LEP		0.471761	FALSE	FALSE	27.7879	26.7851	27.5011	26.7078	27.3682	27.2267
	0.6196	-0.257239	P30871	3PASE		0.324284	FALSE	FALSE	27.9319	28.0053	27.5754	27.8419	27.464	27.4349
	0.279862	-0.257619	P0AE18	MAP1	+	1.71633	FALSE	FALSE	29.2442	28.8902	28.138	28.6417	28.7069	28.1509
	0.314449	-0.25975	P0AEE1	DCRB	+	1.7198	FALSE	FALSE	30.1094	29.5555	29.9581	29.5375	30.1589	29.1473
	0.122619	-0.259954	P04846	NLPA		0.535894	FALSE	FALSE	25.4126	26.6647	27.3214	25.1782	26.4621	26.9785
	0.211114	-0.261698	Q46920	QUEF		0.887147	FALSE	FALSE	27.5098	27.697	28.0063	28.0706	26.5746	27.7829
	0.085966	-0.261845	P0A731	MGSA		0.93888	FALSE	FALSE	28.4481	28.6582	25.6219	27.9006	27.6282	26.4139
	0.245549	-0.262356	P0A7R9	RS11		0.360704	FALSE	FALSE	33.2729	32.169	31.973	32.3152	32.3449	31.9677
	0.102356	-0.262917	P75824	HCR		0.0197566	FALSE	FALSE	24.9519	25.8966	27.1437	26.9199	24.5972	25.6864
	0.188232	-0.263374	P0AG27	YIBN		0.136134	FALSE	FALSE	27.7221	27.3209	28.78	27.2322	28.2765	27.5241
	1.37916	-0.264381	P33136	OPGG	+	5.7169	FALSE	FALSE	30.5265	30.2991	30.5076	30.1025	30.1589	30.2786
	0.382434	-0.265074	P67087	RSMI	+	1.3146	FALSE	FALSE	27.2743	27.4146	27.2839	27.4661	26.5029	27.2086
	0.268155	-0.265669	P0ACN2	YTFH		0.545419	FALSE	FALSE	22.6314	NaN	22.1561	NaN	21.8551	22.4011
	0.781153	-0.266699	P61316	LOLA	+	1.52055	FALSE	FALSE	28.753	28.4961	28.2318	28.3113	28.2183	28.1513
	0.294727	-0.266866	P0AFG0	NUSG		0.0949101	FALSE	FALSE	30.5437	30.4359	31.2284	30.3566	30.0675	30.9833
	0.295609	-0.267213	P0C8J8	GATZ	+	1.36837	FALSE	FALSE	33.5605	33.3775	34.1375	33.335	32.9801	33.9588
	0.600617	-0.267222	P67603	YQFB		0.306777	FALSE	FALSE	27.5094	27.0993	26.9792	26.8403	27.1624	26.7836
	0.233303	-0.26726	P03819	KEFC		0.426138	FALSE	FALSE	24.6206	25.4548	25.8165	24.498	25.4324	25.1597
	0.259207	-0.267833	P15254	PUR4	+	2.29062	FALSE	FALSE	28.7519	28.6419	28.0256	28.1275	28.8358	27.6526
	0.113725	-0.2681	P77544	YFCF	+	2.18875	FALSE	FALSE	NaN	24.46	24.5885	NaN	23.458	25.0543
	0.161255	-0.268992	P0ACG1	STPA		1.02143	FALSE	FALSE	29.8502	29.0631	30.376	30.4003	28.6868	29.3952
	0.27936	-0.269473	P77775	YFCH		0.52842	FALSE	FALSE	26.8081	26.3895	27.6927	26.6047	26.793	26.6842
	0.408941	-0.270688	P76256	TSAB	+	1.987	FALSE	FALSE	27.3849	27.205	27.6447	26.8357	27.6373	26.9496
	0.149803	-0.27134	P0A908	MIPA		0.827805	FALSE	FALSE	26.0859	25.1752	24.9827	25.4828	25.9397	24.0074
	0.617327	-0.272732	P25524	CODA	+	1.35474	FALSE	FALSE	28.5855	28.2596	28.406	28.4839	27.9036	28.0453
	0.116094	-0.274226	P76418	YEGU		0.527679	FALSE	FALSE	24.4293	24.4184	25.0898	25.7135	22.856	24.5454
	0.28979	-0.274752	P46130	YBHC		0.0760729	FALSE	FALSE	27.8107	26.9242	27.6842	26.6755	27.3832	27.5362
	0.245134	-0.274924	P0AC19	FOLX	+	1.33248	FALSE	FALSE	29.3061	28.2503	29.2188	28.4622	29.2126	28.2756
	0.534876	-0.275878	P21179	CATE	+	5.99555	FALSE	FALSE	30.5037	30.5504	29.8587	30.0464	29.9456	30.0932
	0	-0.276305	P64493	YOAF		0.447798	FALSE	FALSE	24.2478	22.9973	NaN	NaN	23.3462	NaN
	0.32431	-0.276894	P0ABA0	ATPF		0.124075	FALSE	FALSE	31.4139	30.4027	31.0473	30.3677	31.0191	30.6465
	0.616111	-0.277681	P76440	PRET	+	3.57019	FALSE	FALSE	31.9783	32.2223	31.6827	31.7843	31.4274	31.8386
	0.194687	-0.27924	P0A734	MINE	+	1.9063	FALSE	FALSE	27.856	27.7886	28.9591	27.8755	27.2554	28.6351
	0.303675	-0.279796	P0AAB6	GALF	+	1.90798	FALSE	FALSE	29.7409	29.277	29.7997	29.4696	28.6849	29.8237
	0.126004	-0.281418	P06968	DUT		0.64708	FALSE	FALSE	30.2148	29.9432	28.3376	28.9163	30.3217	28.4133
	0.238326	-0.282446	P63340	YQEG		0.455875	FALSE	FALSE	24.4343	NaN	23.7784	23.3233	24.3479	23.8005
	0.563745	-0.283221	P0AFF6	NUSA		0.632414	FALSE	FALSE	32.1394	31.6986	31.4889	31.7201	31.3917	31.3654
	0	-0.283232	P0A937	BAME		0.586891	FALSE	FALSE	NaN	22.5447	25.0351	NaN	NaN	23.5066
	0.955847	-0.283356	P0ACJ8	CRP		0.662366	FALSE	FALSE	31.383	31.488	31.7171	31.4358	31.1117	31.1904
	1.52645	-0.283455	P50465	END8	+	2.10783	FALSE	FALSE	25.5706	25.6442	25.5867	25.4793	25.2074	25.2645
	0.552351	-0.283548	P22259	PCKA	+	2.56551	FALSE	FALSE	32.0206	32.3614	32.6823	32.1143	31.8395	32.2598
	0.103146	-0.284476	P67697	HICB		0.165869	FALSE	FALSE	25.4667	23.1475	22.766	23.7225	24.2874	22.5169
	0.370118	-0.28462	P18133	PNCB	+	2.9635	FALSE	FALSE	27.0777	27.2279	26.7948	26.8755	27.1858	26.1852
	0.170884	-0.284893	P52074	GLCF		0.0791504	FALSE	FALSE	24.3938	24.393	23.8492	23.1909	25.1239	23.4666
	0	-0.285318	P0CF93	INSL3		0.452133	FALSE	FALSE	23.7167	23.01	21.9774	NaN	NaN	22.6161
	0.515665	-0.286236	P0A725	LPXC	+	2.26335	FALSE	FALSE	27.6804	27.4906	27.0203	27.131	27.35	26.8515
	0.0805249	-0.286834	P0AA91	YEAY		0.54847	FALSE	FALSE	NaN	25.7579	24.7187	NaN	26.0122	23.8908
	0.575656	-0.287025	P06616	ERA	+	1.31757	FALSE	FALSE	27.6797	27.1659	27.7119	27.2377	27.4616	26.997
	0.13885	-0.289928	P39831	YDFG	+	1.46365	FALSE	FALSE	29.2766	28.6939	30.4095	29.7379	27.9998	29.7725
	0.340385	-0.290235	P0AG18	PURE	+	2.23273	FALSE	FALSE	26.4613	26.2715	25.8438	25.999	26.3691	25.3378
	0.365086	-0.290265	P0AG86	SECB		1.15885	FALSE	FALSE	30.9296	30.7457	30.7026	29.8593	30.9028	30.7449
	0.703006	-0.290697	P0A9X4	MREB		1.03948	FALSE	FALSE	31.3806	31.0309	31.5476	31.1813	30.8121	31.0936
	0.292845	-0.290827	P64506	YEBY	+	2.3936	FALSE	FALSE	28.193	26.949	27.9694	27.4866	27.1733	27.579
	0.104788	-0.290862	P75913	GHRA	+	1.61634	FALSE	FALSE	25.0654	26.2623	27.5503	26.2447	24.6923	27.0684
	0.131008	-0.292866	P21363	YCIE	+	1.75062	FALSE	FALSE	27.0965	27.0455	25.3015	26.5234	25.0732	26.9684
	0.423629	-0.292908	P28905	HOLC		0.138173	FALSE	FALSE	25.1224	24.9052	24.2278	24.2192	24.5968	24.5608
	0.57778	-0.293472	P0A817	METK		1.05598	FALSE	FALSE	30.9879	31.0386	31.0986	31.0954	30.3295	30.8199
	0.380188	-0.29495	P60932	UPPP		0.360346	FALSE	FALSE	23.4002	23.7102	23.1083	22.8168	NaN	23.4057
	0.202648	-0.297616	P21367	YCAC	+	2.28609	FALSE	FALSE	29.7243	30.5385	29.8728	29.2484	29.2304	30.7639
	0.0548302	-0.297993	P05827	ILVY		0.0422214	FALSE	FALSE	27.8302	NaN	27.3291	NaN	25.5355	29.0278
	0.141843	-0.29858	P33029	YEIQ	+	2.24467	FALSE	FALSE	25.301	26.2229	26.6238	24.5354	25.8505	26.8661
	0.123833	-0.299803	P0AC51	ZUR		0.270261	FALSE	FALSE	29.1161	27.716	26.2809	27.749	27.7349	26.7297
	0.951088	-0.300114	P36767	RDGC	+	3.77634	FALSE	FALSE	29.1633	29.1949	28.9064	28.5863	28.9882	28.7898
	2.39351	-0.300976	P09030	EX3	+	5.25037	FALSE	FALSE	27.5378	27.6425	27.4695	27.2594	27.2499	27.2375
	0.400509	-0.301099	P0ABQ4	DYR	+	3.7561	FALSE	FALSE	28.3578	27.6859	27.3851	27.7717	27.4388	27.315
	0.225899	-0.302663	Q47319	YFIP		0.716089	FALSE	FALSE	25.1843	NaN	24.277	24.2139	25.0119	24.058
	0.174798	-0.30352	P28305	PABC		0.698746	FALSE	FALSE	24.4917	25.4083	24.4325	23.41	25.3949	24.6171
	0.42893	-0.30448	P69411	RCSF		0.387341	FALSE	FALSE	26.0982	25.7752	25.6201	25.2629	26.0643	25.2529
	0.383527	-0.306024	P07013	PRIB		0.579626	FALSE	FALSE	23.1767	NaN	23.1332	22.935	23.2324	22.3793
	0.611534	-0.307021	P02930	TOLC	+	3.58555	FALSE	FALSE	29.2388	29.1856	28.7083	28.8015	28.9577	28.4525
	0.527946	-0.308829	P0ABB4	ATPB	+	1.41007	FALSE	FALSE	33.4412	33.19	33.5696	32.8194	33.5532	32.9017
	0.186493	-0.309571	P0A8I8	RLMH		0.674525	FALSE	FALSE	26.0614	25.0323	26.2448	26.0399	24.4536	25.9163
	0.563783	-0.309753	P0AEI4	RIMO		0.396083	FALSE	FALSE	28.3243	28.4995	28.9146	28.4922	27.936	28.381
	0.457251	-0.309964	P0ABC7	HFLK	+	2.2445	FALSE	FALSE	29.7798	29.5561	29.7434	28.8236	29.5772	29.7486
	0.397778	-0.310722	P13458	SBCC		0.331019	FALSE	FALSE	28.3468	27.3141	27.5467	27.6362	27.2961	27.3432
	0.266631	-0.310956	P0AEQ1	GLCG	+	1.82876	FALSE	FALSE	29.8466	30.3586	29.4268	29.6309	30.1906	28.8777
	0.553618	-0.312022	P76445	LPXT		0.00835036	FALSE	FALSE	26.3181	25.638	26.2672	25.8482	25.9143	25.5247
	0.390204	-0.312824	P61949	FLAV		0.343574	FALSE	FALSE	29.689	30.3773	29.3645	29.8098	29.2941	29.3884
	0.415758	-0.313078	P64604	MLAD		0.448087	FALSE	FALSE	29.4109	28.6169	28.9562	28.5983	29.103	28.3435
	0.562804	-0.313784	P76569	YFGD		1.07101	FALSE	FALSE	29.3219	29.8877	29.9208	29.2544	29.2321	29.7025
	0.442513	-0.314505	P05041	PABB		0.857534	FALSE	FALSE	26.8064	26.7025	26.0009	26.154	25.912	26.5003
	0.711426	-0.315244	P0A800	RPOZ		0.498828	FALSE	FALSE	30.2837	30.5058	30.1788	30.2034	30.167	29.6522
	0.151171	-0.315584	P31475	YIEP		0.196101	FALSE	FALSE	28.0382	28.9568	26.5865	27.8439	27.9647	26.8261
	1.12178	-0.315658	P0A9J4	PANE		1.09311	FALSE	FALSE	24.9416	24.9178	24.6055	24.6024	24.3558	24.5598
	0.547537	-0.316374	P25740	RFAG	+	2.6173	FALSE	FALSE	26.0178	25.73	25.77	25.6445	25.8628	25.0614
	1.07324	-0.3175	P06987	HIS7		1.05407	FALSE	FALSE	27.7927	27.7808	27.6988	27.5746	27.1682	27.5771
	0	-0.318758	P23837	PHOQ		0.73682	FALSE	FALSE	NaN	NaN	24.4213	24.1689	24.2222	23.9165
	0.40011	-0.318964	P0AEF0	DNAC		0.361905	FALSE	FALSE	25.0447	25.4922	24.5041	25.0509	24.477	24.5562
	0	-0.319925	P39358	YJHG		0.332417	FALSE	FALSE	25.7313	NaN	23.0749	NaN	24.0832	NaN
	0.109728	-0.32056	P69222	IF1		0.41531	FALSE	FALSE	29.7334	29.2851	30.6648	29.4424	27.954	31.3252
	0.220331	-0.320612	Q46948	YAJL	+	2.27753	FALSE	FALSE	26.8709	NaN	27.1678	26.6893	27.4289	25.978
	0.31028	-0.321031	P0A752	NADD		1.19126	FALSE	FALSE	24.4193	NaN	23.5831	23.5019	24.0887	23.45
	0.476747	-0.321369	P37177	PT1P		0.928834	FALSE	FALSE	28.3556	28.2336	27.8654	28.3047	27.4424	27.7434
	0.182957	-0.322957	P0A8U2	YAFD		0.834214	FALSE	FALSE	24.2047	25.4686	23.3791	23.6448	23.8455	24.5933
	0.20208	-0.323203	P0A7F6	SPED	+	1.74267	FALSE	FALSE	25.7386	23.7452	25.3983	24.5958	24.7113	24.6054
	0.47796	-0.323409	P0AA16	OMPR	+	4.01062	FALSE	FALSE	28.5896	29.0879	29.0022	28.7933	28.0702	28.8459
	0.713603	-0.325713	P45807	YBAM		0.139372	FALSE	FALSE	22.9811	22.8733	23.2764	22.5602	NaN	22.8756
	0	-0.326165	P77766	RNAAM		0.733178	FALSE	FALSE	23.7356	22.7829	22.6414	NaN	NaN	22.7271
	0.547465	-0.326169	P75863	YCBX		1.16783	FALSE	FALSE	28.1528	27.7759	27.4614	27.7919	27.2049	27.4148
	0	-0.3269	P76502	SIXA		0.222241	FALSE	FALSE	23.5128	NaN	23.508	NaN	NaN	23.1835
	0.271592	-0.328858	P33920	NDPA		0.220259	FALSE	FALSE	27.9225	27.0748	27.6684	27.5746	26.3996	27.7049
	0.742284	-0.331112	P0AD96	LIVJ	+	2.05495	FALSE	FALSE	24.1688	24.5206	24.084	23.8976	24.2085	23.6739
	0.460216	-0.33278	P16384	MIAA		0.795095	FALSE	FALSE	27.9272	27.3966	27.776	27.7548	26.8492	27.4975
	0.243907	-0.333998	P0A7B8	HSLV		1.22757	FALSE	FALSE	29.2554	30.6854	29.3183	29.2309	29.9581	29.0681
	0.480172	-0.335176	P0AGF2	CSDE		1.06634	FALSE	FALSE	26.5863	26.6517	26.4909	25.9899	25.8956	26.8379
	0.353505	-0.339794	P0AG16	PUR1		1.05227	FALSE	FALSE	27.1205	26.5342	26.6598	26.5899	26.9568	25.7484
	0.395047	-0.341112	P0A729	NTPPB		0.85429	FALSE	FALSE	24.5464	23.5203	24.6692	23.8991	23.8726	23.9408
	0.471418	-0.34611	P0ACM5	YEGW		0.396979	FALSE	FALSE	25.0576	24.8276	25.6108	24.7528	NaN	24.8857
	0.187428	-0.346315	P0AEH5	ELAB	+	2.07037	FALSE	FALSE	27.7336	28.3942	26.9061	26.225	28.0309	27.739
	0.399063	-0.347137	P0ABS1	DKSA		0.907543	FALSE	FALSE	28.8095	28.9274	28.7579	28.7722	27.7603	28.9208
	0.208658	-0.347551	P03007	DPO3E	+	1.39579	FALSE	FALSE	26.0156	26.1469	25.4501	24.8386	26.7367	24.9946
	0.531048	-0.348014	P0ADX9	RSMD		0.893991	FALSE	FALSE	25.3598	25.7367	24.7953	24.7758	24.9823	25.0897
	0.510683	-0.349035	P33218	YEBE	+	2.66584	FALSE	FALSE	26.7292	27.4691	27.1117	26.9976	26.9289	26.3365
	0.760493	-0.349322	P0A9A9	FUR		0.552424	FALSE	FALSE	29.9234	29.6204	29.6023	29.6826	29.0459	29.3696
	0.327718	-0.350753	P08660	AK3	+	2.93605	FALSE	FALSE	27.3905	27.5347	26.4141	27.2838	26.5777	26.4255
	0.886825	-0.351119	P0ADZ7	YAJC		0.633526	FALSE	FALSE	29.5301	29.2853	29.6405	29.1714	29.3764	28.8548
	0.980131	-0.351318	P0ADS9	YGGN	+	1.45068	FALSE	FALSE	28.8387	28.8023	28.3935	28.2596	28.5024	28.2185
	0.297155	-0.351394	P0ADW8	YHEV	+	1.66961	FALSE	FALSE	25.3455	25.2853	24.4105	25.1153	24.9485	23.9233
	0.43874	-0.355084	P37623	ACPT		0.479488	FALSE	FALSE	25.0138	24.2185	24.3844	NaN	24.0315	24.3362
	0.598235	-0.355316	P0AA25	THIO		0.815007	FALSE	FALSE	32.4098	32.6077	31.8469	31.8464	32.2007	31.7514
	0.195076	-0.358163	P61175	RL22		0.137941	FALSE	FALSE	33.4244	32.5786	34.3596	33.4288	32.1459	33.7134
	0.455528	-0.358206	P0A9W9	YRDA		1.26509	FALSE	FALSE	27.2403	27.3305	27.8088	26.6534	27.0083	27.6433
	0.545452	-0.358334	P16926	MREC		0.807918	FALSE	FALSE	28.019	27.1066	27.6299	27.1368	27.4651	27.0787
	0.715863	-0.358658	P28861	FENR		0.913752	FALSE	FALSE	28.4956	28.9725	28.3265	28.3935	28.328	27.9972
	1.00996	-0.358733	P36673	TRER	+	4.0151	FALSE	FALSE	25.8915	25.709	25.6979	25.6485	25.454	25.1197
	0.434769	-0.359851	P76273	RSMF	+	1.54528	FALSE	FALSE	25.3803	25.4998	24.6466	24.7236	25.2584	24.4653
	0.703103	-0.362328	P0A6R0	FABH		0.838026	FALSE	FALSE	30.249	29.77	29.6786	29.8271	29.4852	29.2983
	0.397056	-0.363935	P0A972	CSPE		0.665838	FALSE	FALSE	33.3792	32.9126	32.6479	32.7368	33.1054	32.0056
	0.287906	-0.364124	P0AF70	YJEI		0.241781	FALSE	FALSE	27.1643	26.8065	25.5439	26.3822	26.1402	25.8999
	0.862405	-0.365761	P77695	GNSB		0.890094	FALSE	FALSE	29.7137	29.5406	29.572	29.4338	28.8632	29.4321
	0.563891	-0.366346	P10346	GLNQ		0.646295	FALSE	FALSE	28.9263	28.5064	28.2421	27.797	28.5061	28.2728
	0.339954	-0.366806	P55135	RLMD		0.129518	FALSE	FALSE	27.1375	26.6693	26.0309	26.7056	25.6554	26.3763
	0.172609	-0.36684	P76272	YEBT	+	1.379	FALSE	FALSE	25.5305	26.0507	25.2941	23.7294	26.2189	25.8264
	0.689725	-0.367409	P64540	YFCL		0.831081	FALSE	FALSE	27.5884	26.8401	26.9926	26.8714	26.8368	26.6108
	0	-0.367744	P07000	PLDB		0.567236	FALSE	FALSE	22.121	22.9974	22.929	22.3147	NaN	NaN
	0.439586	-0.36838	P30860	ARTJ	+	1.81725	FALSE	FALSE	25.2328	25.0392	24.7292	24.2029	25.2768	24.4163
	0.850883	-0.369304	P0A8S1	ARGP		0.210941	FALSE	FALSE	27.6697	27.4104	27.7257	27.0006	27.1178	27.5795
	1.17978	-0.370358	P60906	SYH		0.937434	FALSE	FALSE	30.3378	30.3257	30.5884	30.0846	29.8225	30.2338
	1.40694	-0.370784	P37648	YHJJ	+	1.79268	FALSE	FALSE	29.5508	29.6248	29.4115	29.0469	29.3695	29.0583
	0.28138	-0.37228	P23200	MGLC		0.785636	FALSE	FALSE	25.2848	24.8624	26.5642	25.4274	24.9202	25.2469
	0.411785	-0.372435	P0AA41	TRUC		0.365936	FALSE	FALSE	25.2261	25.3096	24.3122	24.1597	24.7044	24.8666
	0.622366	-0.372697	P0AB89	PUR8		0.830864	FALSE	FALSE	31.4094	30.8425	31.0434	30.4563	31.1442	30.5768
	0.190445	-0.373758	P21829	YBHA	+	2.91166	FALSE	FALSE	26.0521	26.965	28.1538	27.4791	25.9566	26.614
	0.276361	-0.374875	P37188	PTKB	+	1.36612	FALSE	FALSE	31.7026	32.2017	33.2423	31.5053	31.9681	32.5487
	0.337464	-0.375511	P52037	YGFF		1.04111	FALSE	FALSE	24.7199	NaN	24.0367	24.121	24.4208	23.4666
	0.396115	-0.377247	P0AFZ3	SSPB		0.545951	FALSE	FALSE	29.2785	29.3157	28.6142	29.3534	28.4102	28.313
	0.239221	-0.378244	P77212	RCLA		0.0653548	FALSE	FALSE	24.6474	26.3358	24.7558	24.751	25.437	24.4162
	0.340847	-0.380246	P0A746	MSRB	+	2.319	FALSE	FALSE	27.0878	27.9771	26.7949	26.6788	27.4901	26.5502
	0.810428	-0.380738	P61714	RISB	+	2.73915	FALSE	FALSE	30.1734	29.9463	29.9373	29.6516	29.2799	29.9833
	0.468384	-0.381459	P64612	ZAPE		1.21598	FALSE	FALSE	24.731	24.8297	25.7468	24.9917	24.5216	24.6497
	0.469198	-0.382257	P0A7V3	RS3		0.962144	FALSE	FALSE	33.1098	33.3069	33.6092	33.3457	32.3214	33.212
	0.191764	-0.382955	P52076	QSEB		0.545219	FALSE	FALSE	25.7576	23.9447	25.5362	24.5446	NaN	24.8485
	1.188	-0.384132	P0ADA5	YAJG	+	2.28782	FALSE	FALSE	26.9577	27.0624	26.8931	26.5823	26.8382	26.3402
	0.578406	-0.385029	P08179	PUR3		0.212433	FALSE	FALSE	25.6306	25.5714	24.9954	24.8666	25.4406	24.7351
	0.292115	-0.385768	P51024	YAIL		1.25032	FALSE	FALSE	26.6064	25.91	27.597	26.286	25.9643	26.7058
	1.11427	-0.385826	P0A6G7	CLPP		0.247422	FALSE	FALSE	28.676	29.0309	28.5168	28.472	28.3059	28.2883
	0.385883	-0.386457	P0C079	RELB		0.118928	FALSE	FALSE	26.2315	26.5242	25.5528	26.2327	25.75	25.1665
	0.35596	-0.386988	P04968	ILVA	+	3.85456	FALSE	FALSE	26.9382	26.4447	25.9769	26.7729	25.6201	25.8059
	1.24358	-0.38743	P37666	GHRB	+	2.24296	FALSE	FALSE	29.7596	29.9375	29.8215	29.377	29.262	29.7173
	0.66457	-0.387515	P0A717	KPRS	+	3.75208	FALSE	FALSE	30.8549	30.704	31.5546	30.6925	30.677	30.5815
	1.27574	-0.387678	P30863	DKGB	+	1.57975	FALSE	FALSE	27.5923	28.0722	27.7671	27.4438	27.3722	27.4526
	0.374079	-0.38883	P0AC62	GLRX3		1.2464	FALSE	FALSE	31.0508	30.6258	29.8244	30.6026	29.8379	29.8941
	0.662463	-0.388896	P0ABB0	ATPA	+	1.55552	FALSE	FALSE	33.3942	32.8034	32.9719	32.3628	33.0435	32.5965
	0.135542	-0.389409	P76231	YEAC		0.848233	FALSE	FALSE	24.7732	24.6758	27.4726	25.4015	24.2633	26.0886
	0.531528	-0.389721	P69874	POTA		0.489776	FALSE	FALSE	27.5992	26.8729	27.1409	26.854	27.2156	26.3743
	0.818119	-0.389812	P24255	RP54		1.29716	FALSE	FALSE	27.7206	27.3971	27.7701	27.234	26.9182	27.5662
	0.694964	-0.38997	P10908	UGPQ	+	1.46913	FALSE	FALSE	28.0852	27.9003	27.7813	27.9967	27.196	27.4041
	0.345544	-0.391229	P08394	RECB		0.161696	FALSE	FALSE	25.0599	24.5599	24.3909	24.9508	23.4948	24.3913
	1.17044	-0.392569	P0A8A4	PSRP		0.396015	FALSE	FALSE	25.2129	25.0768	25.0184	24.4801	24.6671	24.9832
	0.205279	-0.392989	P0AC84	GLO2	+	1.83502	FALSE	FALSE	27.72	27.058	28.3796	27.8257	26.0678	28.0852
	0.263277	-0.394419	P0AG76	SBCD		0.0638868	FALSE	FALSE	25.6519	24.7963	24.149	25.0652	24.6633	23.6854
	0.483569	-0.395601	P19642	PTOCB		0.653718	FALSE	FALSE	26.5704	NaN	27.3926	26.4989	26.8112	26.4477
	0.22583	-0.396453	P0AC44	DHSD		0.840978	FALSE	FALSE	26.2297	27.0335	27.5259	25.6943	27.6292	26.2761
	0.96495	-0.397374	P0AGG0	THIL	+	1.79029	FALSE	FALSE	26.5316	26.7918	26.3072	25.8832	26.308	26.2472
	0.429356	-0.39772	P0ACM2	RSPR	+	1.68321	FALSE	FALSE	25.9956	26.9861	25.9668	25.9452	25.5401	26.2701
	1.09325	-0.398045	P30870	GLNE		1.25248	FALSE	FALSE	28.1582	27.8356	27.6585	27.5845	27.3085	27.5651
	0.458729	-0.398233	P02358	RS6		1.29037	FALSE	FALSE	33.4175	32.7855	32.3409	32.5109	32.7736	32.0647
	1.18181	-0.398451	P0AEK4	FABI	+	4.38068	FALSE	FALSE	31.9048	32.0754	32.1001	31.8806	31.3744	31.63
	0.697876	-0.398818	P15639	PUR9	+	2.55007	FALSE	FALSE	29.7256	29.6217	29.1236	29.0327	29.433	28.8088
	0.286032	-0.399222	P0AG51	RL30		0.884949	FALSE	FALSE	29.7806	29.309	29.6358	29.4164	28.1337	29.9776
	0.734329	-0.399615	P34209	YDCF		1.09357	FALSE	FALSE	25.952	26.3239	25.5989	25.7124	25.6753	25.2882
	0	-0.400734	P76280	YOBB		0	FALSE	FALSE	NaN	24.3764	NaN	NaN	23.9757	NaN
	1.54194	-0.401681	P39199	PRMB	+	2.98352	FALSE	FALSE	28.2598	28.2386	28.2429	27.85	27.6355	28.0508
	0.561254	-0.404559	P0AEQ6	GLNP	+	1.4601	FALSE	FALSE	24.6335	25.3086	24.6334	NaN	24.3365	24.5714
	0.301376	-0.404961	P37774	YECC	+	1.50307	FALSE	FALSE	24.9543	25.3889	23.6977	24.0478	24.6804	24.0979
	1.24405	-0.407277	P21645	LPXD		1.12961	FALSE	FALSE	28.0539	27.813	27.8294	27.7519	27.4051	27.3175
	0.423351	-0.408072	P76086	PAAX		0.622593	FALSE	FALSE	25.4464	25.4042	25.1015	25.4145	25.1863	24.1269
	0.70488	-0.411837	P0A9P4	TRXB		1.10732	FALSE	FALSE	30.5997	30.793	30.3923	30.3536	30.4869	29.709
	1.1416	-0.412574	P0A8I3	YAAA		0.622163	FALSE	FALSE	26.9931	26.5118	26.6615	26.4945	26.2356	26.1986
	0	-0.412889	P09029	PURK		1.00628	FALSE	FALSE	NaN	23.9126	23.5796	NaN	NaN	23.3332
	1.44063	-0.41294	P0A715	KDSA	+	5.69982	FALSE	FALSE	31.0427	30.9705	31.2746	30.7999	30.4912	30.7578
	0	-0.415964	P0AD53	YGAC		0.786616	FALSE	FALSE	NaN	24.4702	NaN	23.9159	24.1926	NaN
	0.208137	-0.416522	P0ADQ7	YGAM	+	3.29095	FALSE	FALSE	27.6043	27.7636	25.3733	26.4709	26.6242	26.3965
	0.77399	-0.419519	P0A780	NUSB	+	2.14726	FALSE	FALSE	29.9552	29.6387	30.1518	29.7675	29.1055	29.6141
	0.6596	-0.419538	P0AF56	YJCO		0.555714	FALSE	FALSE	27.096	26.3291	26.6968	26.6562	26.1034	26.1037
	0.667956	-0.420417	P19934	TOLA		0.196641	FALSE	FALSE	26.1305	26.8571	27.0562	26.192	26.2362	26.3543
	0.521841	-0.420902	P0AFM6	PSPA		0.400469	FALSE	FALSE	29.7508	30.2313	29.5464	28.8981	29.9017	29.4661
	0.9568	-0.421467	P35340	AHPF	+	2.74427	FALSE	FALSE	31.9413	32.1442	32.1933	31.8135	31.2929	31.908
	0.306042	-0.421811	P0ACU2	RUTR		0.632438	FALSE	FALSE	NaN	25.8647	26.1892	24.83	26.2267	25.7588
	0.640657	-0.421902	P0AEZ9	MOAB	+	2.2432	FALSE	FALSE	29.0329	29.8754	29.1701	28.6554	29.0482	29.1091
	1.00689	-0.422134	P0AFK9	POTD	+	2.45644	FALSE	FALSE	30.763	30.1236	30.4624	29.9998	30.1562	29.9266
	0.43813	-0.423601	P02918	PBPA		0.518787	FALSE	FALSE	26.3619	25.7353	26.2344	24.9641	26.1669	25.9298
	0.294112	-0.424835	P60595	HIS5	+	1.93026	FALSE	FALSE	24.9336	24.8522	25.0482	25.6558	24.1749	23.7289
	0.266537	-0.425795	P45578	LUXS		0.777314	FALSE	FALSE	31.6652	31.173	30.1673	30.8372	31.2129	29.678
	0.597066	-0.427953	P31057	PANB	+	1.78528	FALSE	FALSE	28.3433	27.6292	27.5042	27.7215	27.3932	27.0782
	0.119667	-0.428258	P26612	AMY2		1.24806	FALSE	FALSE	24.8762	26.5339	27.0668	26.49	23.5159	27.1862
	0.367318	-0.428647	P37194	SLP	+	1.67338	FALSE	FALSE	26.7278	28.2384	27.3436	27.0524	26.6175	27.354
	0.883073	-0.428886	P24186	FOLD	+	2.25221	FALSE	FALSE	28.1536	27.8884	27.4551	27.5931	27.3564	27.261
	0.523083	-0.429438	P05459	PDXB		0.749543	FALSE	FALSE	30.3427	30.2155	30.3331	30.4615	29.2226	29.9188
	1.65278	-0.429946	P23538	PPSA	+	5.63009	FALSE	FALSE	32.5344	32.6877	32.4582	32.1556	32.2849	31.95
	2.00164	-0.430653	P27298	OPDA		1.13572	FALSE	FALSE	31.0539	31.2611	31.3141	30.7052	30.8725	30.7595
	0.78549	-0.432262	P0ADE8	YGFZ	+	5.68164	FALSE	FALSE	31.7868	31.7742	31.164	31.1815	31.3794	30.8674
	0.47118	-0.432452	P31473	RAVA		0.500047	FALSE	FALSE	27.5646	27.6142	26.8197	27.5042	26.6516	26.5454
	0.282358	-0.436171	P0A8Y5	YIDA		0.97322	FALSE	FALSE	27.308	26.9949	27.4474	27.1899	25.625	27.6269
	0.217728	-0.442919	P77399	FADJ	+	2.60368	FALSE	FALSE	24.9381	23.3283	24.9734	24.4013	23.5394	NaN
	0.362922	-0.442939	P0AD37	YFEC		0.509629	FALSE	FALSE	24.4931	23.4467	24.5831	23.5442	NaN	23.9186
	1.42074	-0.443006	P0A6F3	GLPK	+	2.73005	FALSE	FALSE	33.2802	32.8623	33.1869	32.765	32.529	32.7065
	3.90031	-0.446069	P14294	TOP3		1.30262	FALSE	FALSE	26.4595	26.4972	26.5471	26.0397	26.0372	26.0887
	0.392655	-0.447105	P0A9Y6	CSPC		0.148662	FALSE	FALSE	33.1105	31.7275	32.909	31.7114	32.3533	32.341
	0	-0.450186	Q46889	OTNK		0.0113505	FALSE	FALSE	NaN	NaN	23.7312	23.8141	21.6376	24.3913
	0.171096	-0.45204	P45530	TUSB		0.56218	FALSE	FALSE	NaN	23.2855	24.4803	24.2976	22.1089	23.886
	0.21859	-0.452243	P0AFW8	ROF		1.21138	FALSE	FALSE	25.2191	24.732	27.0072	25.022	24.5912	25.9884
	1.37522	-0.455034	P24171	DCP	+	4.78191	FALSE	FALSE	30.0242	30.0704	30.0578	29.5078	29.3843	29.8951
	0.616215	-0.456673	P0AAQ2	YAJD	+	1.96622	FALSE	FALSE	25.8672	25.7713	25.5874	25.9213	24.8734	25.0612
	0.792089	-0.456895	P25894	LOIP	+	2.3025	FALSE	FALSE	27.9129	27.8137	27.6779	27.3704	27.7772	26.8863
	0.356268	-0.45883	P30750	METN		0.860861	FALSE	FALSE	25.1193	25.0766	26.7019	25.1579	25.2445	25.1189
	0.352195	-0.459593	P77748	YDIJ	+	2.26097	FALSE	FALSE	25.9966	25.8175	25.9049	24.4007	26.2012	25.7382
	0.274136	-0.460386	P39173	YEAD	+	2.13225	FALSE	FALSE	30.3537	29.9837	30.9413	29.9628	28.905	31.0298
	1.63701	-0.460893	P0AC53	G6PD	+	9.50339	FALSE	FALSE	31.6267	31.9089	31.823	31.1443	31.4797	31.3519
	0.168856	-0.460922	P32173	MOBA		0.488641	FALSE	FALSE	NaN	23.5568	24.9061	24.7613	22.482	24.0683
	0.476542	-0.461274	P0A7I7	RIBA	+	2.86468	FALSE	FALSE	28.7116	28.4184	27.3936	27.7713	27.903	27.4654
	0.501815	-0.46166	P27862	YIGZ		0.634605	FALSE	FALSE	22.9017	23.5297	22.2866	22.5793	22.6684	22.0852
	0.774987	-0.461994	P62615	ISPE	+	2.09304	FALSE	FALSE	26.4491	26.7925	27.246	26.3959	26.096	26.6098
	0.354493	-0.462564	P06846	EBGR		0.214411	FALSE	FALSE	27.7689	26.4199	25.9949	26.4482	26.2011	26.1467
	0.224614	-0.463003	P77368	YBCL		0.659107	FALSE	FALSE	22.9829	22.9236	24.2137	24.1265	21.7486	22.856
	0.661942	-0.46534	P62707	GPMA	+	2.27769	FALSE	FALSE	31.6327	31.9558	31.1706	30.9483	31.5626	30.8521
	0.251161	-0.466293	P0A828	SMG		0.483458	FALSE	FALSE	24.7501	22.9912	23.7319	22.9833	23.7329	NaN
	0.440098	-0.467133	P09126	HEM4		0.502823	FALSE	FALSE	25.6662	26.612	26.2731	26.066	26.0907	24.9933
	0.351296	-0.468122	P33594	NIKE	+	2.06194	FALSE	FALSE	25.925	24.2484	25.258	25.0152	24.8527	24.1592
	0.391649	-0.468454	P22333	ADD	+	1.40254	FALSE	FALSE	28.7362	28.834	30.2326	28.5273	29.0237	28.8464
	1.97026	-0.469462	P45523	FKBA	+	2.46334	FALSE	FALSE	32.3281	32.4386	32.4738	32.1326	31.854	31.8455
	0.252469	-0.4709	P0ACY9	YEBG	+	2.43809	FALSE	FALSE	26.303	25.2142	27.1185	25.9534	24.8004	26.4693
	0.7952	-0.47378	P63386	MLAF		1.16364	FALSE	FALSE	27.2297	27.5199	27.4705	26.7967	26.566	27.436
	0.363302	-0.4744	P0A9P9	IDNO	+	1.7664	FALSE	FALSE	26.0163	NaN	26.3215	26.1714	24.9054	26.0068
	1.08518	-0.47501	P0AEE3	DEGS	+	2.63262	FALSE	FALSE	25.7475	26.01	25.5539	24.9878	25.5095	25.389
	0.4978	-0.475617	P39288	QUEG	+	1.58773	FALSE	FALSE	24.0318	25.4073	24.6817	23.9771	24.3554	24.3615
	0.533241	-0.475794	P0ACP5	GNTR		0.160572	FALSE	FALSE	28.798	27.4893	27.8964	27.7118	27.5803	27.4642
	0.616573	-0.475856	P23827	ECOT	+	2.20575	FALSE	FALSE	30.5383	30.2517	29.5869	29.2769	29.9705	29.702
	1.22565	-0.475945	P0AFX7	RSEA		0.0100185	FALSE	FALSE	25.6911	26.0788	26.0185	NaN	25.399	25.508
	0.278809	-0.476313	P0ACA3	SSPA	+	2.13756	FALSE	FALSE	28.1327	28.7744	29.8237	28.332	27.6607	29.3091
	0.495103	-0.476964	P08142	ILVB	+	2.84923	FALSE	FALSE	28.4317	27.3957	27.8984	27.2633	28.0059	27.0257
	0.377255	-0.479988	P28306	MLTG		0.294364	FALSE	FALSE	NaN	22.6608	23.9042	22.489	22.8333	23.0852
	0.389904	-0.480261	P21893	RECJ	+	1.6244	FALSE	FALSE	26.3166	26.295	26.6115	24.9597	26.1363	26.6863
	0.794797	-0.481102	P63020	NFUA	+	2.44254	FALSE	FALSE	31.2764	31.2839	30.5734	30.715	30.7131	30.2624
	1.06464	-0.48386	P08244	PYRF		0.464399	FALSE	FALSE	29.2556	29.1365	28.9463	28.2595	28.9144	28.7129
	1.40479	-0.485378	P0A887	UBIE	+	2.91784	FALSE	FALSE	30.5065	30.1715	30.0932	29.8223	29.5801	29.9127
	1.26629	-0.485838	P31550	THIB	+	2.40144	FALSE	FALSE	27.3839	27.5032	27.1564	26.9346	27.0752	26.5763
	1.60336	-0.486073	P08373	MURB		0.639946	FALSE	FALSE	28.7302	28.6127	28.9464	28.0928	28.4307	28.3076
	0	-0.486205	P03817	MIOC		0.350825	FALSE	FALSE	25.4457	NaN	25.1728	NaN	NaN	24.823
	0.146189	-0.486733	P31063	YEDD		0.849075	FALSE	FALSE	NaN	26.7032	27.6807	24.9532	27.2822	27.8802
	0.248572	-0.486967	P64461	LSRG		0.658109	FALSE	FALSE	23.6853	25.699	24.6869	NaN	24.1109	24.2959
	1.20594	-0.487328	P06988	HISX		0.993176	FALSE	FALSE	28.2301	27.7194	27.6175	27.3636	27.3496	27.3918
	0.889033	-0.488541	P0AEB2	DACA	+	1.41501	FALSE	FALSE	29.3477	28.7866	29.312	28.781	28.3046	28.895
	0.652368	-0.488625	P39411	NCPP		0.920452	FALSE	FALSE	27.3096	27.2878	26.4939	26.3414	26.9553	26.3288
	0.251552	-0.489042	P36562	COBT		0.0580474	FALSE	FALSE	25.56	25.6623	25.9186	25.9307	23.6989	26.0442
	0.838825	-0.489531	P0A8F0	UPP	+	1.4119	FALSE	FALSE	31.8583	32.0307	32.0704	31.9881	31.4139	31.0889
	0.416279	-0.48975	P10384	FADL		1.10283	FALSE	FALSE	26.2776	26.0378	25.7121	25.2607	26.4372	24.8604
	0.744686	-0.496929	P77433	YKGG	+	3.4405	FALSE	FALSE	27.1837	26.9375	26.5849	26.2509	26.8982	26.0663
	0.74867	-0.497402	P33221	PURT	+	5.48859	FALSE	FALSE	26.4018	25.7142	25.9802	25.5642	25.1219	25.9179
	0.285202	-0.498154	P39401	OPGB		0.257911	FALSE	FALSE	27.4854	25.8314	26.5764	25.133	26.4022	26.8636
	0.338223	-0.49919	P24251	CRL		1.11326	FALSE	FALSE	27.6965	27.2438	29.175	27.1834	27.7402	27.6941
	0.554014	-0.499743	P0AAH0	PSTB	+	2.07246	FALSE	FALSE	27.1897	26.9127	27.4697	25.9634	27.122	26.9875
	0.166451	-0.499933	P0AD14	BTSS		0.110073	FALSE	FALSE	23.7047	NaN	23.4916	NaN	24.1454	22.051
	0.743755	-0.501409	P33602	NUOG	+	3.46183	FALSE	FALSE	30.1316	30.1967	30.3125	29.1772	30.2328	29.7266
	0.571348	-0.502883	P0ABS8	HOLE	+	2.07603	FALSE	FALSE	25.3524	24.9387	26.2562	24.9937	25.0972	24.9478
	0.637689	-0.503457	P36979	RLMN	+	2.61934	FALSE	FALSE	29.3533	28.4853	28.7989	28.0845	28.8729	28.1697
	1.3685	-0.504202	P0AFS3	FOLM		1.10358	FALSE	FALSE	25.079	25.1732	24.8228	24.7508	24.2782	24.5334
	0.220287	-0.506025	P75828	YBJD	+	1.74414	FALSE	FALSE	26.4071	23.9919	25.0364	25.4101	23.5522	24.9552
	1.23225	-0.511691	P0A9W6	IBAG		0.429921	FALSE	FALSE	25.8561	25.8404	25.6016	25.4902	25.3646	24.9083
	0.13734	-0.512489	P39380	KPTA		0.916655	FALSE	FALSE	25.2684	26.6476	23.5967	25.623	NaN	23.6938
	0.392904	-0.515544	P77293	GTRB		1.25066	FALSE	FALSE	26.3544	25.0055	25.8671	24.7549	24.9272	25.9983
	0.905933	-0.517581	P0A9K3	PHOL	+	1.53683	FALSE	FALSE	30.1059	30.2266	30.9421	29.8854	29.8255	30.0109
	0.148714	-0.518209	P11868	TDCD		0.789554	FALSE	FALSE	NaN	26.5085	26.3039	27.8091	24.5923	25.2625
	0.6568	-0.518276	P0A7Y8	RNPA		0.50065	FALSE	FALSE	28.3666	27.8426	27.5843	27.7682	26.8758	27.5947
	2.1671	-0.520944	P00936	CYAA		0.505672	FALSE	FALSE	24.8763	NaN	24.9255	NaN	24.3444	24.4154
	0.854324	-0.523166	P39187	YTFJ		0.463783	FALSE	FALSE	28.1298	27.633	27.9244	27.552	27.6785	26.8873
	0.81274	-0.52903	P0AE06	ACRA	+	4.36442	FALSE	FALSE	31.4067	31.4145	31.4584	30.5639	31.4979	30.6307
	0.557978	-0.529662	P0AG78	SUBI		0.915319	FALSE	FALSE	23.8789	25.0717	25.0084	23.8742	24.4336	24.0622
	0.623227	-0.532122	P04994	EX7L	+	1.39224	FALSE	FALSE	28.8605	28.6639	27.8529	27.5571	27.8785	28.3454
	0.494332	-0.532334	P0AFC3	NUOA		0.758499	FALSE	FALSE	28.7828	27.8355	27.5158	27.0399	27.994	27.5032
	0.213131	-0.533056	P51981	AEEP		0.446315	FALSE	FALSE	25.28	22.4445	23.9272	24.1856	22.3918	23.4752
	0	-0.533963	P0A9G4	CUER		0.718792	FALSE	FALSE	23.903	24.0404	23.3973	NaN	23.2463	NaN
	0.817704	-0.536516	P13035	GLPD		1.18104	FALSE	FALSE	30.0125	29.2459	29.9427	28.8454	29.4393	29.3068
	1.74238	-0.5376	P0A8R7	YCJF	+	2.40968	FALSE	FALSE	26.7497	26.7899	26.73	25.959	26.4294	26.2684
	0.323529	-0.538391	P10423	IAP		0.346412	FALSE	FALSE	NaN	25.1397	24.0091	NaN	24.2826	23.7894
	0.803947	-0.539298	P69829	PTSN		0.493766	FALSE	FALSE	29.2961	28.9045	29.0473	28.928	27.9791	28.723
	0.427532	-0.540612	P0AB83	END3		0.14507	FALSE	FALSE	26.0793	26.5055	25.4655	25.87	25.9764	24.582
	0.577947	-0.54111	P36659	CBPA		1.18828	FALSE	FALSE	30.4441	31.175	30.2807	30.5253	29.4826	30.2685
	1.83448	-0.542782	P08200	IDH	+	4.93967	FALSE	FALSE	33.4678	33.5084	33.244	32.931	32.9992	32.6617
	1.07892	-0.542976	P63284	CLPB		1.23038	FALSE	FALSE	34.417	35.067	34.5621	34.3317	33.8889	34.1966
	0.70189	-0.544339	P37671	YIAJ		1.02151	FALSE	FALSE	24.5765	24.9094	24.0003	23.4868	24.2299	24.1365
	0.218019	-0.54611	P0AD07	YECF	+	2.83796	FALSE	FALSE	25.8806	24.9959	28.1939	25.6697	25.5489	26.2135
	0.455503	-0.546181	P0A8W5	YQGE		1.20576	FALSE	FALSE	26.7713	26.893	27.157	26.1333	27.3684	25.6809
	0.350491	-0.546476	P76561	YPFH		0.372472	FALSE	FALSE	NaN	25.6406	24.4814	24.4748	NaN	24.5543
	0.609829	-0.547682	P0AAG8	MGLA	+	2.28377	FALSE	FALSE	28.4182	28.1702	28.3875	27.5274	28.552	27.2534
	0.525107	-0.551636	P0A9J0	RNG		0.703976	FALSE	FALSE	28.7804	28.0742	28.7073	27.2167	28.6003	28.09
	1.26522	-0.55354	P52108	RSTA	+	5.57064	FALSE	FALSE	29.5979	29.6553	29.2244	29.0865	29.1006	28.6299
	0.494467	-0.555052	P0A9P0	DLDH	+	2.2281	FALSE	FALSE	31.6502	32.2956	33.1821	31.4728	31.8032	32.1867
	1.19241	-0.555937	P0A6F5	CH60	+	1.98323	FALSE	FALSE	37.1952	37.0752	36.4901	36.3616	36.4079	36.3232
[truncated: 312 more rows]

## Sheet: Table S6
Table S6. A summary of differentially expressed genes in E. coli K-12 CHXR1 and WT mid-log cultures using RNA-seq transcriptome analysis.
Gene name	CHXR1 Bio-replicate 1	CHXR1 Bio-replicate 2	CHXR1 Bio-replicate 3	WT Bio-replicate 1	WT Bio-replicate 2	WT Bio-replicate 3	Fold change (FC)	log2(FC)	P-value	q-value	Regulation (up/ down)	Significant (yes/no)	RNA-seq BW25113 gene identifier	Gene Ontology (GO) number	Kyoto Encyclopedia of Genes and Genomes (KEGG)	Kyoto orthologs(KO) Entry	KEGG accession number (EC)
gadB	1242.59	1055.49	761.18	7.8621	5.89019	5.7371	156.971	7.29435	1.83265e-33	7.39839e-30	up	yes	gene-BW25113_1493	GO:0004351(glutamate decarboxylase activity);GO:0005829(cytosol);GO:0016020(membrane);GO:0051454(intracellular pH elevation)	00650(Butanoate metabolism);00250(Alanine, aspartate and glutamate metabolism);00410(beta-Alanine metabolism);00430(Taurine and hypotaurine metabolism);02024(Quorum sensing)	K01580	EC:4.1.1.15
gadA	649.434	527.382	383.704	6.29851	8.09787	4.51344	82.5244	6.36675	5.44823e-33	1.07718e-29	up	yes	gene-BW25113_3517	GO:0004351(glutamate decarboxylase activity);GO:0005515(protein binding);GO:0005829(cytosol);GO:0016020(membrane);GO:0051454(intracellular pH elevation)	00650(Butanoate metabolism);00250(Alanine, aspartate and glutamate metabolism);00410(beta-Alanine metabolism);00430(Taurine and hypotaurine metabolism);02024(Quorum sensing)	K01580	EC:4.1.1.15
mdfA	459.368	555.1	588.084	8.65006	11.4305	5.57901	62.4544	5.96473	8.00481e-33	1.07718e-29	up	yes	gene-BW25113_0842	GO:0005886(plasma membrane);GO:0005887(integral component of plasma membrane);GO:0006855(drug transmembrane transport);GO:0015385(sodium:proton antiporter activity);GO:0015386(potassium:proton antiporter activity);GO:0030641(regulation of cellular pH);GO:0035725(sodium ion transmembrane transport);GO:0046677(response to antibiotic);GO:0071805(potassium ion transmembrane transport)	NA	NA	NA
garL	1.87857	1.6911	2.0517	298.983	959.05	130.164	0.0040494	-7.94808	1.93685e-32	1.95476e-29	down	yes	gene-BW25113_3126	GO:0005737(cytoplasm);GO:0008672(2-dehydro-3-deoxyglucarate aldolase activity);GO:0016830(carbon-carbon lyase activity);GO:0019394(glucarate catabolic process);GO:0042838(D-glucarate catabolic process);GO:0046392(galactarate catabolic process)	00053(Ascorbate and aldarate metabolism)	K01630	EC:4.1.2.20
garP	0.817609	0.902586	1.25913	210.856	721.771	92.3173	0.00290682	-8.42634	4.98822e-32	4.02749e-29	down	yes	gene-BW25113_3127	GO:0005886(plasma membrane);GO:0006820(anion transport);GO:0016021(integral component of membrane);GO:0022857(transmembrane transporter activity);GO:0055085(transmembrane transport)	NA	NA	NA
mlaA	5.32394	5.1252	4.63778	399.303	308.444	564.925	0.0118545	-6.39842	7.11972e-26	4.79038e-23	down	yes	gene-BW25113_2346	GO:0005515(protein binding);GO:0009279(cell outer membrane)	NA	NA	NA
gadC	1792.67	1518.62	1051.46	12.5069	6.01856	13.1498	137.734	7.10574	2.19682e-23	1.26694e-20	up	yes	gene-BW25113_1492	GO:0005886(plasma membrane);GO:0005887(integral component of plasma membrane);GO:0015179(L-amino acid transmembrane transporter activity);GO:0015297(antiporter activity);GO:0015807(L-amino acid transport);GO:0051454(intracellular pH elevation);GO:1902475(L-alpha-amino acid transmembrane transport)	NA	NA	NA
garR	2.68068	2.83383	3.02659	223.88	691.159	63.6843	0.00872678	-6.84034	1.15865e-22	5.84685e-20	down	yes	gene-BW25113_3125	GO:0008679(2-hydroxy-3-oxopropionate reductase activity);GO:0042838(D-glucarate catabolic process);GO:0046392(galactarate catabolic process)	00630(Glyoxylate and dicarboxylate metabolism)	K00042	EC:1.1.1.60
hdeD	3277.52	3272.91	2848.03	80.828	36.691	55.4584	54.3334	5.76377	7.68151e-21	3.44559e-18	up	yes	gene-BW25113_3511	GO:0005886(plasma membrane);GO:0009268(response to pH)	NA	NA	NA
garK	1.15885	1.10437	1.27049	85.3555	406.546	26.4172	0.00681764	-7.19651	1.686e-19	6.80638e-17	down	yes	gene-BW25113_3124	GO:0042838(D-glucarate catabolic process);GO:0043798(glycerate 2-kinase activity);GO:0046392(galactarate catabolic process)	00630(Glyoxylate and dicarboxylate metabolism);00561(Glycerolipid metabolism);00260(Glycine, serine and threonine metabolism)	K00865	EC:2.7.1.165
yneG	0.196248	0.351807	1.79943	106.625	133.356	70.5155	0.0075604	-7.04732	9.08504e-19	3.33421e-16	down	yes	gene-BW25113_1523	NA	03440(Homologous recombination)	K03581	EC:3.1.11.5
hdeB	9613.95	9293.79	8511.3	237.026	61.614	109.294	67.2144	6.0707	2.83486e-18	9.53693e-16	up	yes	gene-BW25113_3509	GO:0010447(response to acidic pH);GO:0030288(outer membrane-bounded periplasmic space);GO:0051082(unfolded protein binding)	NA	NA	NA
flgB	1.07273	0.620337	0.547128	26.8923	36.8199	19.7499	0.0268409	-5.21943	6.18483e-18	1.92063e-15	down	yes	gene-BW25113_1073	GO:0009424(bacterial-type flagellum hook);GO:0071978(bacterial-type flagellum-dependent swarming motility)	02040(Flagellar assembly)	K02387	NA
yhiM	103.293	85.6626	50.8327	2.18764	6.20796	2.63604	21.7364	4.44204	7.16042e-18	2.06476e-15	up	yes	gene-BW25113_3491	GO:0005886(plasma membrane);GO:0005887(integral component of plasma membrane);GO:0071229(cellular response to acid chemical)	NA	NA	NA
gudP	1.31006	1.58371	1.49141	50.3592	395.51	33.8143	0.00914183	-6.7733	2.00072e-17	5.3846e-15	down	yes	gene-BW25113_2789	GO:0005886(plasma membrane);GO:0006820(anion transport);GO:0016021(integral component of membrane);GO:0022857(transmembrane transporter activity);GO:0055085(transmembrane transport)	NA	NA	NA
garD	4.65223	3.92451	6.09899	138.413	1054.4	59.2836	0.0117209	-6.41477	4.88566e-14	1.23271e-11	down	yes	gene-BW25113_3128	GO:0008867(galactarate dehydratase activity);GO:0046392(galactarate catabolic process)	00053(Ascorbate and aldarate metabolism)	K01708	EC:4.2.1.42
flgC	0.6793	0.483263	0.72336	16.8562	19.2609	8.92001	0.0418749	-4.57777	2.32289e-13	5.51617e-11	down	yes	gene-BW25113_1074	GO:0009424(bacterial-type flagellum hook);GO:0071978(bacterial-type flagellum-dependent swarming motility)	02040(Flagellar assembly)	K02388	NA
flgG	3.22109	2.43092	3.17832	28.3111	43.5174	17.3553	0.0990127	-3.33624	8.00472e-13	1.79528e-10	down	yes	gene-BW25113_1078	GO:0009279(cell outer membrane);GO:0009424(bacterial-type flagellum hook);GO:0071973(bacterial-type flagellum-dependent cell motility);GO:0071978(bacterial-type flagellum-dependent swarming motility)	02040(Flagellar assembly)	K02392	NA
cnu	558.375	656.466	420.16	41.5993	45.5105	53.5438	11.6243	3.53907	1.84667e-12	3.92369e-10	up	yes	gene-BW25113_1625	GO:0005515(protein binding);GO:0006351(transcription, DNA-templated);GO:0006355(regulation of transcription, DNA-templated);GO:0060566(positive regulation of DNA-templated transcription, termination);GO:1900232(negative regulation of single-species biofilm formation on inanimate substrate)	NA	NA	NA
yhiD	473.698	458.045	373.968	21.7405	2.80398	9.14547	38.7566	5.27637	2.49264e-12	5.0314e-10	up	yes	gene-BW25113_3508	GO:0005886(plasma membrane)	NA	NA	NA
gudX	2.81769	3.02199	3.22897	47.5742	402.549	23.7244	0.0191383	-5.70739	3.8335e-12	7.36944e-10	down	yes	gene-BW25113_2788	GO:0044248(cellular catabolic process)	00053(Ascorbate and aldarate metabolism)	K01706	EC:4.2.1.40
flgD	0.870866	1.80967	1.71441	22.5464	29.8046	9.36091	0.071217	-3.81163	1.39864e-11	2.56651e-09	down	yes	gene-BW25113_1075	GO:0005829(cytosol);GO:0009424(bacterial-type flagellum hook);GO:0071978(bacterial-type flagellum-dependent swarming motility)	02040(Flagellar assembly)	K02389	NA
yjjU	174.902	175.819	141.281	17.6099	39.3438	13.6997	6.96361	2.79984	3.74772e-11	6.57807e-09	up	yes	gene-BW25113_4377	GO:0006629(lipid metabolic process);GO:0006974(cellular response to DNA damage stimulus);GO:0008152(metabolic process);GO:0016042(lipid catabolic process);GO:0016787(hydrolase activity)	NA	NA	NA
degP	52.669	53.3788	53.9641	359.906	469.976	356.182	0.13491	-2.88993	5.33448e-11	8.97303e-09	down	yes	gene-BW25113_0161	GO:0004252(serine-type endopeptidase activity);GO:0005515(protein binding);GO:0006457(protein folding);GO:0006508(proteolysis);GO:0006515(protein quality control for misfolded or incompletely synthesized proteins);GO:0006979(response to oxidative stress);GO:0009266(response to temperature stimulus);GO:0030288(outer membrane-bounded periplasmic space);GO:0042802(identical protein binding)	02020(Two-component system);01503(Cationic antimicrobial peptide (CAMP) resistance)	K04771	EC:3.4.21.107
nmpC	21.8144	21.3222	28.3847	129.571	280.141	102.557	0.139617	-2.84046	2.46345e-10	3.97798e-08	down	yes	gene-BW25113_0553	GO:0006810(transport);GO:0009279(cell outer membrane);GO:0015288(porin activity);GO:0016020(membrane);GO:0055085(transmembrane transport)	NA	NA	NA
fecA	15.2442	18.265	18.4884	99.2584	206.978	62.9723	0.140835	-2.82792	3.74077e-10	5.80826e-08	down	yes	gene-BW25113_4291	GO:0009279(cell outer membrane);GO:0015091(ferric iron transmembrane transporter activity)	02020(Two-component system)	K19611	NA
dctR	109.534	113.504	88.3415	10.9452	2.5297	6.01623	15.9755	3.99779	4.64258e-10	6.94152e-08	up	yes	gene-BW25113_3507	GO:0001101(response to acid chemical);GO:0043471(regulation of cellular carbohydrate catabolic process)	NA	NA	NA
flgE	2.71993	2.72307	3.78554	27.2895	30.8479	12.0692	0.131448	-2.92743	6.59999e-10	9.51577e-08	down	yes	gene-BW25113_1076	GO:0005829(cytosol);GO:0009424(bacterial-type flagellum hook);GO:0071978(bacterial-type flagellum-dependent swarming motility)	02040(Flagellar assembly)	K02390	NA
[truncated: 4,462 more rows]

## Sheet: Table S7
Table S7. A summary of WGS genome assembly information for each CHXR isolate and WT strain sequenced in this study.
[truncated: 6 more rows]

[truncated: 1 more sheets: Table S8]
